# Supplementary material for: Nicotinamide and pyridoxine stimulate muscle stem cell expansion and enhance regenerative capacity during aging
Source: J Clin Invest. 2024 Nov 12;134(24):e163648. doi: 10.1172/JCI163648 (PMC11645154; doi:10.1172/JCI163648)
Supplement: Supplemental table 1 [file jci-134-163648-s099.xlsx]

## Sheet: Sheet1
Supp Table 1: Human myogenic progenitor lines used in this study.
Reference	Lot number	Donor characteristics	Tissue	Figures	Assays	Tag
CC-2580	436084	Caucasian	Quadriceps	1) B-C-D-E-F-G-H-I	hMP proliferation assays	Donor A
		Female		3) B-C-D-E-F-G	RNA-Sequencing of hMPs
		20 y.o		4) E-F G	NAD+ Content
				6) F-G-H
		BMI: N.A		S1) C-D-F-K-L-M
				S6) C-D-E-H-I-J
CC-2580	509793	Caucasian	Quadriceps	1) A-B-D-E	hMP proliferation assays	Donor B
		Female
		36 y.o		S1) C-D-F-G
		BMI: 17 kg/m2
CC-2580	655307	Caucasian	Quadriceps	1) F-G-H-I-J-K-L-M-N-O-P	RNA-Sequencing of hMPs	Donor C
		Male		3) B-C-D-E-F-G-H-I-J-K	hMP proliferation assays
		18 y.o		4) B-C-D-E-F-G-H-I-J-K-L-M-N	hMP differentiation assays
		BMI: 22 kg/m2		6) E-F-G-H	NAD+ Content
				S1) A-C-D-E-F-G-H-I-J-K-L-M-N-O-P-R-S-T-U	Protein extraction and Immunoblotting
				S4) B-C-D-E-F-G-H-I-J-K-L-M-N-O-P
				S6) C-D-E-F-G-H-I-J-K-L-M-N
CC-2580	639629	Caucasian	Quadriceps	1) F-G-H-I	RNA-Sequencing of hMPs	Donor D
		Male
		20 y.o		S1) K-L-M
		BMI: 21 kg/m2
SK-1111	T01590-90M	Caucasian	Quadriceps	6) E-F-G-H	hMP proliferation assays hMP differentiation assays	Donor E
		Male		S6) C-D-E-F-G-H-I-J-L-M-N
		90 y.o
		BMI: 24 kg/m2
SK-1111	P01520-92F	Caucasian	Rectus abdominis	6) F-G-H S6) C-D-E-G-H-I-J-L-M-N	hMP proliferation assays	Donor F
		Female			hMP differentiation assays
		92 y.o
		BMI: 26 kg/m2
SK-1111	P01442-81F	Caucasian	Quadriceps	6) F-G-H S6) C-D-E-G-H-I-J-L-M-N	hMP proliferation assays	Donor G
		Female			hMP differentiation assays
		81 y.o
		BMI: 32 kg/m2
SK-1111	P01064-69M	Caucasian	Quadriceps	6) F-G-H S6) C-D-E-G-H-I-J-L-M-N	hMP proliferation assays	Donor H
		Female			hMP differentiation assays
		69 y.o
		BMI: 28kg/m2
CC-2580	21TL138913	Caucasian	Quadriceps	1) F-G-H-I 6) F-G-H S1) K-L-M S6) C-D-E-H-I-J	hMP proliferation assay RNA-Sequencing of hMPs	Donor I
		Female
		34 y.o
		BMI: 39 kg/m2
CC-2580	657512	Caucasian	Quadriceps	1) F-G-H-I 6) F-G-H S1) K-L-M S6) C-D-E-H-I-J	hMP proliferation assay RNA-Sequencing of hMPs	Donor J
		Female
		31 y.o
		BMI: N.A
HDF (106-05)	N.A	N.A	Adult skin	S1) V-W	HDF proliferation assay
