# Supplementary material for: Nicotinamide and pyridoxine stimulate muscle stem cell expansion and enhance regenerative capacity during aging
Source: J Clin Invest. 2024 Nov 12;134(24):e163648. doi: 10.1172/JCI163648 (PMC11645154; doi:10.1172/JCI163648)
Supplement: Supplemental table 2 [file jci-134-163648-s100.xlsx]

## Sheet: Sheet1
CAS_NO	IUPAC NAME	MyoD score	Reconfirmation	SMILES
58-56-0	4,5-bis(hydroxymethyl)-2-methyl-3-pyridinol (pyridoxine)	0.255	Yes	[H+].CC1=NC=C(C(=C1O)CO)CO.[Cl-]
98-92-0	pyridine-3-carboxamide (nicotinamide)	0.224	Yes	C1=CC(=CN=C1)C(=O)N
501-36-0	trans-resveratrol	0.17		Oc1ccc(cc1)/C=C/c1cc(cc(c1)O)O
1447-88-7	5,7-Dihydroxy-2-(4-hydroxyphenyl)-6-methoxy-4H-chromen-4-one	0.17		COc1c(cc2c(c1O)C(=O)C=C(O2)c1ccc(cc1)O)O
480-19-3	3,5,7-Trihydroxy-2-(4-hydroxy-3-methoxyphenyl)-4H-chromen-4-one	0.16		COc1cc(ccc1O)C1=C(O)C(=O)c2c(cc(cc2O1)O)O
3063-05-6	L-Leucyl-L-phenylalanine	0.17		CC(C)C[C@H](N)C(=O)N[C@@H](Cc1ccccc1)C(=O)O
21764-09-0	2-(3-Hydroxy-4-methoxyphenyl)-5,6,7-trimethoxy-4H-chromen-4-one	0.17	Yes	COc1ccc(cc1O)C1=CC(=O)c2c(cc(c(c2OC)OC)OC)O1
520-28-5	5-Hydroxy-7-methoxy-2-phenyl-4H-chromen-4-one	0.18		COc1cc(c2c(c1)OC(=CC2=O)c1ccccc1)O
520-36-5	5,7-Dihydroxy-2-(4-hydroxyphenyl)-4H-chromen-4-one	0.16	Yes	Oc1ccc(cc1)C1=CC(=O)c2c(cc(cc2O1)O)O
548-83-4	3,5,7-Trihydroxy-2-phenyl-4H-chromen-4-one	0.18		OC1=C(Oc2cc(cc(c2C1=O)O)O)c1ccccc1
520-33-2	(2S)-5,7-Dihydroxy-2-(3-hydroxy-4-methoxyphenyl)-2,3-dihydro-4H-chromen-4-one	0.15		COc1ccc(cc1O)[C@@H]1CC(=O)c2c(cc(cc2O1)O)O
	1,2,9,10-Tetramethoxy-6,7-dimethyl-5,6-dihydro-4H-dibenzo[de,g]quinoline	0.25		COc1cc2c3c(c(c4cc(c(cc4c3c1OC)OC)OC)C)N(C)CC2
26964-24-9	6-Methoxy-2-phenyl-4H-chromen-4-one	0.17		COc1ccc2c(c1)C(=O)C=C(O2)c1ccccc1
	11-[3,5-Bis(sulfooxy)phenyl]-4-undecanyl 3,5-dihydroxy-2-undecylbenzoate	0.22	Yes	CCCCCCCCCCCc1c(cc(cc1C(=O)OC(CCC)CCCCCCCc1cc(cc(c1)OS(=O)(=O)O)OS(=O)(=O)O)O)O
117415-48-2	(2S,2'S)-2,2'-{[(5R,6R,7S,9S,11R,16R,18S,19S)-19-Acetamido-11,16,18-trihydroxy-5,9-dimethyl-6,7-icosanediyl]bis[oxy(2-oxo-2,1-ethanediyl)]}disuccinic acid	0.15		CCCC[C@@H](C)[C@@H](OC(=O)C[C@H](CC(=O)O)C(=O)O)[C@H](C[C@@H](C)C[C@H](O)CCCC[C@@H](O)C[C@H](O)[C@H](C)NC(=O)C)OC(=O)C[C@H](CC(=O)O)C(=O)O
	(6aS)-1,2,10-Trimethoxy-6-methyl-5,6,6a,7-tetrahydro-4H-dibenzo[de,g]quinolin-9-ol 6-oxide	0.15		COc1cc-2c(cc1O)C[C@H]1c3c(cc(c(c32)OC)OC)CC[N+]1(C)[O-]
6601-62-3	5-Hydroxy-2-(4-hydroxyphenyl)-6,7-dimethoxy-4H-chromen-4-one	0.17	Yes	COc1cc2c(c(c1OC)O)C(=O)C=C(O2)c1ccc(cc1)O
	(1S,2R,4R,5S,9S,10R,12R,13R,16R)-4,9,12-Trihydroxy-2,6,10,16-tetramethyl-14-oxatetracyclo[11.2.1.02,11.05,10]hexadec-6-ene-3,8,15-trione	0.27		C[C@H]1[C@H]2OC(=O)[C@@H]1[C@@]1(C)C([C@H]2O)[C@@]2(C)[C@H](O)C(=O)C=C(C)[C@@H]2[C@@H](O)C1=O
	(3β,5ξ,9β,15α,23R,24S)-3-(α-L-Arabinopyranosyloxy)-15-hydroxy-16-oxo-24,25-epoxy-9,19-cyclolanostan-23-yl acetate	0.16		C[C@H](C[C@@H](OC(=O)C)[C@@H]1OC1(C)C)[C@H]1C(=O)[C@H](O)[C@@]2(C)[C@@H]3CCC4C(C)(C)[C@H](CC[C@@]44C[C@@]34CC[C@]12C)O[C@@H]1OC[C@H](O)[C@H](O)[C@H]1O
503-49-1	3-Hydroxy-3-methylpentanedioic acid	0.17		CC(O)(CC(=O)O)CC(=O)O
41744-29-0	2-(3,4-Dimethoxyphenyl)-3-methyl-5-[(1E)-1-propen-1-yl]-1-benzofuran	0.21		COc1ccc(cc1OC)-c1oc2ccc(cc2c1C)/C=C/C
13020-19-4	4-(5-Hydroxy-6,7-dimethoxy-4-oxo-4H-chromen-2-yl)phenyl β-D-glucopyranoside	0.17	Yes	COc1cc2c(c(c1OC)O)C(=O)C=C(O2)c1ccc(cc1)O[C@@H]1O[C@H](CO)[C@@H](O)[C@H](O)[C@H]1O
361554-02-1	(1S,5S,6S,9S,11R,12S,13S,14R,15R)-6-(3-Furyl)-14-hydroxy-5,12,16,16-tetramethyl-8,21-dioxo-7,10,17-trioxahexacyclo[13.3.3.01,15.02,12.05,11.09,11]henicos-19-en-13-yl 3-methylbutanoate	0.19		CC(C)CC(=O)O[C@@H]1[C@H](O)[C@@]23C(=O)C=C[C@]3(COC2(C)C)C2CC[C@@]3(C)[C@@H](OC(=O)[C@H]4O[C@]43[C@]12C)c1ccoc1
84812-00-0	3,4-Dimethoxyphenyl β-D-glucopyranoside	0.25		COc1ccc(cc1OC)O[C@@H]1O[C@H](CO)[C@@H](O)[C@H](O)[C@H]1O
	13,17,24,25-Tetrahydroxy-16,23-epoxydammaran-3-one	0.17		CC1CC(OC2CC3(C)C4(C)CCC5C(C)(C)C(=O)CCC5(C)C4CCC3(O)C12O)C(O)C(C)(C)O
	5-Hydroxy-7-{[(2E,6E)-9,10,11-trihydroxy-3,7,11-trimethyl-2,6-dodecadien-1-yl]oxy}-2H-chromen-2-one	0.18		C/C(=C\COc1cc(c2c(c1)OC(=O)C=C2)O)CC/C=C(\C)CC(O)C(O)C(C)(C)O
32769-01-0	5-Hydroxy-2-(4-hydroxyphenyl)-4-oxo-4H-chromen-7-yl β-D-glucopyranoside	0.15		OC[C@H]1O[C@@H](Oc2cc(c3c(c2)OC(=CC3=O)c2ccc(cc2)O)O)[C@H](O)[C@@H](O)[C@@H]1O
1202-66-0	N-[2-(4-Hydroxyphenyl)ethyl]acetamide	0.74		CC(=O)NCCc1ccc(cc1)O
146436-22-8	(3aR,7S,16aS)-2,7-Dihydroxy-3-[(2S)-1-hydroxy-2-propanyl]-6,10,14,16a-tetramethyl-4,7,8,9,12,13,16,16a-octahydrocyclopenta[15]annulen-1(3aH)-one	0.31		C[C@H](CO)C1=C(O)C(=O)[C@@]2(C)C/C=C(\C)CC/C=C(\C)CC[C@H](O)/C(=C/C[C@H]12)C
	13,14-Dimethoxy-6,7-dimethyl-5,6,7,8-tetrahydro[1,3]benzodioxolo[5',6':3,4]cycloocta[1,2-f][1,3]benzodioxole	0.28		COc1c2c(cc3c1-c1c(cc4c(c1OC)OCO4)CC(C)C(C)C3)OCO2
	5,7-Dihydroxy-2-(4-hydroxyphenyl)-4-oxo-4H-chromen-3-yl 6-deoxyhexopyranosyl-(1->2)-[6-deoxyhexopyranosyl-(1->6)]hexopyranoside	0.16		CC1OC(OCC2OC(OC3=C(Oc4cc(cc(c4C3=O)O)O)c3ccc(cc3)O)C(OC3OC(C)C(O)C(O)C3O)C(O)C2O)C(O)C(O)C1O
	1-(3-Hydroxy-3-methyl-4-penten-1-yl)-2,5,5,8a-tetramethyldecahydro-2-naphthalenol	0.17		CC1(C)CCCC2(C)C1CCC(C)(O)C2CCC(C)(O)C=C
	(2Z)-3-Methyl-5-(2,5,5,8a-tetramethyldecahydro-1-naphthalenyl)-2-penten-1-ol	0.16		CC1CCC2C(C)(C)CCCC2(C)C1CC/C(=C\CO)C
82-57-5	4-Methoxy-7-methyl-5H-furo[3,2-g]chromen-5-one	0.16		COc1c2c(cc3occc13)OC(=CC2=O)C
4003-89-8	7-Methoxy-2H-chromen-2-one	0.15		COc1ccc2c(c1)OC(=O)C=C2
23095-44-5	3,3,5-trimethyl-3H,11H-pyrano[3,2-a]carbazole	0.16	Yes	Cc1cc2c3ccccc3[nH]c2c2c1OC(C)(C)C=C2
	(2E)-1,4-Bis(4-hydroxy-3-methoxyphenyl)-2,3-dimethyl-2-butene-1,4-dione	0.17		COc1cc(ccc1O)C(=O)/C(=C(\C)C(=O)c1ccc(c(c1)OC)O)C
58315-65-4	3-Hydroxy-4-methoxy-9H-xanthen-9-one	0.24		COc1c(ccc2c1Oc1ccccc1C2=O)O
29307-60-6	Methyl (1S,4aS,7aS)-1-{[6-O-(β-D-glucopyranosyl)-β-D-glucopyranosyl]oxy}-7-(hydroxymethyl)-1,4a,5,7a-tetrahydrocyclopenta[c]pyran-4-carboxylate	0.17		COC(=O)C1=CO[C@@H](O[C@@H]2O[C@H](CO[C@@H]3O[C@H](CO)[C@@H](O)[C@H](O)[C@H]3O)[C@@H](O)[C@H](O)[C@H]2O)[C@H]2[C@@H]1CC=C2CO
	Methyl 1,4-bis(β-D-glucopyranosyloxy)-3-(3-methyl-2-buten-1-yl)-2-naphthoate	0.3		COC(=O)c1c(c(c2ccccc2c1OC1OC(CO)C(O)C(O)C1O)OC1OC(CO)C(O)C(O)C1O)CC=C(C)C
	Methyl (3α,6α,9ξ,14β)-3-acetoxy-15-hydroxy-4,4,8,12,16-pentamethyl-17,19-dioxo-6,19-epoxyandrosta-11,15-diene-14-carboxylate	0.23		COC(=O)[C@@]12C(=C(C)C(=O)[C@@]2(C)C(=CC2[C@@]1(C)CC1OC(=O)[C@@]22CC[C@@H](OC(=O)C)C(C)(C)C12)C)O
6920-38-3	4-(5,7-Dihydroxy-4-oxo-4H-chromen-2-yl)-2-hydroxyphenyl β-D-glucopyranoside	0.15	Yes	OC[C@H]1O+F41:G41[C@@H](Oc2ccc(cc2O)C2=CC(=O)c3c(cc(cc3O2)O)O)[C@H](O)[C@@H](O)[C@@H]1O
	1-(Hexopyranosyloxy)-4a,5-dihydroxy-7-methyl-1,4a,5,6,7,7a-hexahydrocyclopenta[c]pyran-7-yl acetate	0.24		CC(=O)OC1(C)CC(O)C2(O)C=COC(OC3OC(CO)C(O)C(O)C3O)C12
67416-61-9	(3α,5ξ,9ξ)-3-Acetoxy-11-oxours-12-en-24-oic acid	0.15		C[C@@H]1CC[C@]2(C)CC[C@]3(C)C(=CC(=O)C4[C@@]5(C)CC[C@@H](OC(=O)C)[C@@](C)(C5CC[C@]43C)C(=O)O)[C@@H]2[C@H]1C
	(2R,8S,9S,12S)-2-Hydroxy-18-methyl-11,17-dioxo-5-oxa-13,14,15,16-tetrathia-10,18-diazatetracyclo[10.4.2.01,10.03,9]octadeca-3,6-dien-8-yl 3-(5-formyl-2-hydroxyphenoxy)-4-methoxybenzoate	0.16		COc1ccc(cc1Oc1cc(ccc1O)C=O)C(=O)O[C@H]1C=COC=C2[C@@H](O)C34SSSS[C@H](N(C)C4=O)C(=O)N3[C@H]12
1212148-58-7	3-[5-(3,4-Dihydroxy-4-methyl-5-oxotetrahydro-2-furanyl)-2-hydroxy-4-methoxyphenyl]propanoic acid	0.16	Yes	COc1cc(c(cc1C1OC(=O)C(C)(O)C1O)CCC(=O)O)O
163391-76-2	(2R,2'R,6'R,8a'S)-4,6'-Dihydroxy-2',5',5',8a'-tetramethyl-3',4',4a',5',6',7,7',8,8',8a'-decahydro-2'H-spiro[furo[2,3-e]isoindole-2,1'-naphthalen]-6(3H)-one	0.16	Yes	C[C@@H]1CCC2C(C)(C)[C@H](O)CC[C@]2(C)[C@]21Cc1c(cc3c(c1O2)CNC3=O)O
6807-83-6	(6aR,12aR)-6a,12a-Dihydro-6H-[1,3]dioxolo[5,6][1]benzofuro[3,2-c]chromen-3-yl β-D-glucopyranoside	0.16	Yes	OC[C@H]1O[C@@H](Oc2ccc3c(c2)OC[C@@H]2[C@H]3Oc3cc4c(cc32)OCO4)[C@H](O)[C@@H](O)[C@@H]1O
	1,5-Dihydroxy-2,3-dimethoxy-10-methyl-9(10H)-acridinone	0.15	Yes	COc1cc2c(c(c1OC)O)C(=O)c1cccc(c1N2C)O
	{(4S,4aR,5R,6S,8aS)-5-[2-(3-Furyl)ethyl]-4,6-dihydroxy-5,6-dimethyl-8-oxooctahydro-8aH-spiro[naphthalene-1,2'-oxiran]-8a-yl}methyl acetate	0.2	Yes	CC(=O)OC[C@]12[C@H]([C@@H](O)CC[C@@]32CO3)[C@@](C)(CCc2ccoc2)[C@@](C)(O)CC1=O
	1,4,4-Trimethyl-8,13-dioxatetracyclo[8.2.1.02,6.07,11]tridecane-9,10-diol	0.25		CC1(C)CC2C(C1)C1(C)CC3C2OC(O)C3(O)O1
10323-20-3	D-arabinose	0.2		OC[C@@H](O)[C@@H](O)[C@H](O)C=O
14508-49-7	2-Chloropyrazine	0.2		Clc1cnccn1
13306-05-3	2-(3,4-Dihydroxyphenyl)-3,5,7-trihydroxychromenium	0.27		Oc1cc(c2cc(c([o+]c2c1)-c1ccc(c(c1)O)O)O)O
	(5R)-5-Octyldihydro-2(3H)-furanone	0.15		CCCCCCCC[C@@H]1CCC(=O)O1
	(3β,9β,17α,22E)-Ergosta-5,7,22-trien-3-ol	0.21		CC(C)[C@@H](C)/C=C/[C@@H](C)[C@@H]1CC[C@H]2C3=CC=C4C[C@@H](O)CC[C@]4(C)[C@@H]3CC[C@]12C
583-50-6	(2R,3R)-2,3,4-Trihydroxybutanal	0.25		OC[C@@H](O)[C@@H](O)C=O
6379-72-2	4-Allyl-1,2-dimethoxybenzene	0.31		COc1ccc(cc1OC)CC=C
15707-23-0	2-Ethyl-3-methylpyrazine	0.29		CCc1nccnc1C
		0.46		CC(C)C(=C)Nc1ccc(c(c1)C(F)(F)F)[N+](=O)[O-]
		0.44		Oc1ccc(cc1)-c1[o+]c2cc(ccc2cc1O)O
522-53-2	8-Hydroxy-3-methoxy-11-oxo-1-pentanoyl-6-pentyl-11H-dibenzo[b,e][1,4]dioxepine-7-carboxylic acid	0.24		CCCCCc1c2c(cc(c1C(=O)O)O)OC(=O)c1c(cc(cc1C(=O)CCCC)OC)O2
	3-(β-D-Glucopyranosyloxy)-7-hydroxy-2-(4-hydroxy-3,5-dimethoxyphenyl)-5-chromeniumyl β-D-glucopyranoside	0.23		COc1cc(cc(c1O)OC)-c1[o+]c2cc(cc(c2cc1O[C@H]1O[C@@H](CO)[C@@H](O)[C@@H](O)[C@H]1O)O[C@@H]1O[C@H](CO)[C@@H](O)[C@H](O)[C@H]1O)O
108-78-1	1,3,5-Triazine-2,4,6-triamine	0.2		Nc1nc(nc(n1)N)N
50-44-2		0.16		S=C1NC=Nc2nc[nH]c21
2485-71-4	Methyl myristate	0.22		CCCCCCCCCCCCCC(=O)OC
626-48-2	6-Methyl-2,4(1H,3H)-pyrimidinedion	0.21		Cc1cc(nc(n1)O)O
	Glucaric acid	0.18		O[C@@H]([C@H](O)[C@H](O)C(=O)O)[C@@H](O)C(=O)O
87-73-0		0.17		COc1cc(cc2c1OCO2)C=O
	[(1R,2S,5R)-6,6-Dimethylbicyclo[3.1.1]hept-2-yl]methanol	0.17		CC1(C)[C@@H]2CC[C@H](CO)[C@H]1C2
1731-94-8	Methyl nonadecanoate	0.23		CCCCCCCCCCCCCCCCCCC(=O)OC
15986-80-8	2-Methyl-3-propylpyrazine	0.21		CCCc1nccnc1C
	(3β)-3,23-Dihydroxy-29-methoxy-29-oxoolean-12-en-28-oic acid	0.25		COC(=O)[C@]1(C)CC[C@@]2(CC[C@]3(C)C(=CC[C@@H]4[C@@]5(C)CC[C@H](O)[C@@](C)(CO)[C@@H]5CC[C@]43C)[C@@H]2C1)C(=O)O
550-82-3	7-Hydroxy-3H-phenoxazin-3-one 10-oxide	0.2		Oc1ccc2c(c1)OC1=CC(=O)C=CC1=[N+]2[O-]
	6-Deoxy-α-L-allopyranose	0.37		C[C@@H]1O[C@@H](O)[C@@H](O)[C@@H](O)[C@H]1O
586-62-9	4-Isopropylidene-1-methylcyclohexene	0.32		CC(=C1CCC(=CC1)C)C
3902-71-4	2,5,9-Trimethyl-7H-furo[3,2-g]chromen-7-one	0.39	Yes	CC1=CC(=O)Oc2c(c3oc(cc3cc21)C)C
	5-Hydroxy-2-(4-hydroxyphenyl)-4-oxo-4H-chromen-7-yl hexopyranoside	0.2		OCC1OC(Oc2cc(c3c(c2)OC(=CC3=O)c2ccc(cc2)O)O)C(O)C(O)C1O
	3,5-Dihydroxy-2-[(2E)-3-(4-hydroxyphenyl)-2-propenoyl]phenyl hexopyranoside	0.18		OCC1OC(Oc2cc(cc(c2C(=O)/C=C/c2ccc(cc2)O)O)O)C(O)C(O)C1O
16545-23-6	5-Hydroxy-2-(4-hydroxyphenyl)-6,7,8-trimethoxy-4H-chromen-4-one	0.23	Yes	COc1c(c2c(c(c1OC)OC)OC(=CC2=O)c1ccc(cc1)O)O
		0.17		COc1cc(c(c(c1)C/C=C(\C)CC(=O)/C=C(\C)CC/C=C(\C)CCC(=O)C(C)(C)O)O)C
		0.19		COc1ccc(cc1)C1=COc2cc(ccc2C1=O)OC1OC(CO)C(OC2OC(C)C(O)C(O)C2O)C(O)C1O
7374-79-0	4-[(1S,3aR,4S,6aR)-4-(4-Hydroxy-3,5-dimethoxyphenyl)tetrahydro-1H,3H-furo[3,4-c]furan-1-yl]-2,6-dimethoxyphenyl β-D-glucopyranoside	0.27		COc1cc(cc(c1O)OC)[C@H]1OC[C@H]2[C@@H]1CO[C@@H]2c1cc(c(c(c1)OC)OC1OC(CO)C(O)C(O)C1O)OC
	Methyl 1-(hexopyranosyloxy)-7-(hydroxymethyl)-1,4a,5,7a-tetrahydrocyclopenta[c]pyran-4-carboxylate	0.21		COC(=O)C1=COC(OC2OC(CO)C(O)C(O)C2O)C2C1CC=C2CO
	4-{3-Methyl-5-[(1E)-1-propen-1-yl]-1-benzofuran-2-yl}phenol	0.19		C/C=C/c1ccc2oc(c(c2c1)C)-c1ccc(cc1)O
141-22-0	(9Z,12R)-12-Hydroxy-9-octadecenoic acid	0.28		CCCCCC[C@@H](O)C/C=C\CCCCCCCC(=O)O
	(1S,2S)-1,3-Dihydroxy-1-(4-hydroxy-3,5-dimethoxyphenyl)-2-propanyl β-D-glucopyranoside	0.39		COc1cc(cc(c1O)OC)C(O)C(CO)OC1OC(CO)C(O)C(O)C1O
		0.44		COc1c(ccc(c1OC)-c1cc2cc(ccc2o1)CCCO)O
36190-95-1	5,7-Dihydroxy-3-(4-hydroxy-3-methoxyphenyl)-4H-chromen-4-one	0.25		COc1cc(ccc1O)C1=COc2cc(cc(c2C1=O)O)O
	5-[2-(3-Furyl)ethyl]-3-hydroxy-8a-(hydroxymethyl)-5,6-dimethyl-3,4,4a,5,6,7,8,8a-octahydro-1-naphthalenecarboxylic acid	0.23		C[C@@H]1CC[C@]2(CO)[C@H](C[C@H](O)C=C2C(=O)O)[C@@]1(C)CCc1ccoc1
		0.18	Yes	Cc1cc2c3cc(ccc3[nH]c2c2c1OC(C)(C)C=C2)O
	Methyl 1,4a-dimethyl-6-methylene-5-[2-(2-oxo-2,5-dihydro-3-furanyl)ethyl]decahydro-1-naphthalenecarboxylate [	0.24		COC(=O)C1(C)CCCC2(C)C(CCC3=CCOC3=O)C(=C)CCC21
	(5Z)-5-Benzylidene-4-methoxy-2(5H)-furanone	0.18		COC/1=CC(=O)O\C1=C\c1ccccc1
	(1β,3β,25R)-Spirost-5-en-1,3-diol	0.17		CC1CCC2(OC1)OC1CC3C4CC=C5C[C@@H](O)C[C@@H](O)[C@]5(C)C4CC[C@]3(C)C1[C@@H]2C
	(2S,3S,4R)-2-[(14R)-14-Hydroxypentadecyl]-4-methyl-5-oxotetrahydro-3-furancarboxylic acid	0.18	Yes	CC(O)CCCCCCCCCCCCCC1OC(=O)C(C)C1C(=O)O
	(3β,5α,6α,25R)-Spirostan-3,6-diol	0.19		CC1CC[C@@]2(OC1)OC1CC3C4CC(O)[C@H]5CC(O)CC[C@]5(C)C4CC[C@]3(C)C1[C@@H]2C
	1,2,7-Trimethoxydibenzo[cd,f]indol-4(5H)-one	0.17	Yes	COc1cc2c3c(cc4c(cccc4c3c1OC)OC)NC2=O
78816-59-8	Isopropyl 10,11-dihydro-5H-dibenzo[b,f]azepin-3-ylcarbamate	0.54		CC(C)OC(=O)Nc1ccc2c(c1)Nc1ccccc1CC2
24160-36-9	(3β,5ξ)-3-Hydroxylanosta-8,24-dien-21-oic acid	0.16		CC(=CCC[C@H]([C@H]1CC[C@@]2(C)C3=C(CC[C@]12C)[C@@]1(C)CC[C@H](O)C(C)(C)C1CC3)C(=O)O)C
	Ethyl 10,11-dihydro-5H-dibenzo[b,f]azepin-3-ylcarbamate	0.2		CCOC(=O)Nc1ccc2c(c1)Nc1ccccc1CC2
	(7R,10S,11S,12R,14R,17S)-12-Ethyl-7,17-dihydroxy-14-methyl-6-methylene-12-azahexacyclo[8.7.1.15,8.01,11.02,8.014,18]nonadecan-4-one 12-oxide	0.31		CC[N+]1([O-])C[C@]2(C)CC[C@H](O)C34C5CC(=O)C6CC5(C[C@@H](C23)C41)[C@H](O)C6=C
	(6R,8aS)-3-Methoxy-10-methyl-5,6,9,10,11,12-hexahydro-4aH-[1]benzofuro[3a,3,2-ef][3]benzazepin-6-yl acetate	0.19	Yes	COc1ccc2c3c1OC1C[C@@H](OC(=O)C)C=C[C@]13CN(C)CC2
		0.23		COc1ccc(cc1)N1C(=O)NC(=O)C(CN2C[C@@H]3C[C@@H](C2)C2=CC=CC(=O)N2C3)(Cc2ccccc2OC)C1=O
	1-[2-(1,3-Benzodioxol-5-yl)-3-methyl-1-benzofuran-5-yl]-1,2-propanediol	0.16		C[C@@H](O)C(O)c1ccc2oc(c(c2c1)C)-c1ccc2c(c1)OCO2
		0.24		COc1cc(c2c(c1)OC(C)(C)CC2)Oc1nc(nc2ccccc12)-c1ccccc1
		0.16		CCC(C1OC(CC)(CC1C)C1CCC(O)(CC)C(C)O1)C(=O)C(C)C(O)C(C)CCc1ccc(c(c1O)C(=O)[O-])C
365543-18-6	Methyl 2-[(E)-2-(5-bromo-2-thienyl)vinyl]-6-methoxybenzoate	0.17		COC(=O)c1c(cccc1/C=C/c1ccc(s1)Br)OC
	(4Z,6Z,8S,9R,10Z,12R,13S,14R,16R)-13-Hydroxy-8,14,19-trimethoxy-4,10,12,16-tetramethyl-3,20,22-trioxo-2-azabicyclo[16.3.1]docosa-1(21),4,6,10,18-pentaen-9-yl carbamate	0.15		CO[C@@H]1C[C@H](C)CC2=C(OC)C(=O)C=C(NC(=O)/C(=C/C=C\[C@H](OC)[C@H](OC(=O)N)/C(=C/[C@@H](C)[C@@H]1O)C)C)C2=O
23180-57-6	[(1R,2S,3R,5R,6R,8S)-3-(β-D-Glucopyranosyloxy)-6-hydroxy-8-methyl-9,10-dioxatetracyclo[4.3.1.02,5.03,8]dec-2-yl]methyl benzoate	0.33		C[C@@]12C[C@@]3(O)O[C@H](O1)C1(COC(=O)c4ccccc4)C3CC21OC1OC(CO)C(O)C(O)C1O
	3-({3-[(2-Amino-4-methylpentanoyl)amino]-5-(N-methylcarbamimidamido)pentanoyl}amino)-6-(4-amino-2-oxo-1(2H)-pyrimidinyl)-3,6-dihydro-2H-pyran-2-carboxylic acid	0.16		CC(C)CC(N)C(=O)NC(CCN(C)C(=N)N)CC(=O)NC1C=CC(OC1C(=O)O)N1C=CC(=NC1=O)N
	8,8'-{Carbonylbis[imino-3,1-phenylenecarbonylimino(4-methyl-3,1-phenylene)carbonylimino]}di(1,3,5-naphthalenetrisulfonate)	0.17		Cc1ccc(cc1NC(=O)c1cccc(c1)NC(=O)Nc1cccc(c1)C(=O)Nc1cc(ccc1C)C(=O)Nc1ccc(c2cc(cc(c12)S(=O)(=O)[O-])S(=O)(=O)[O-])S(=O)(=O)[O-])C(=O)Nc1ccc(c2cc(cc(c12)S(=O)(=O)[O-])S(=O)(=O)[O-])S(=O)(=O)[O-]
	(3α)-23-[(Carboxymethyl)amino]-3-hydroxy-23-oxolup-20(29)-en-28-oic acid	0.2		CC(=C)[C@@H]1CCC2(CC[C@]3(C)C(CCC4C5(C)CC[C@@H](O)[C@](C)(C5CCC43C)C(=O)NCC(=O)O)C12)C(=O)O
	(3E)-3-{(2E,4E,6R)-1-Hydroxy-4-methyl-6-[(1R,2S,4R,6R,7R,8R)-1,2,7-trimethyl-5-oxo-3,9,10-trioxatricyclo[4.3.1.02,4]dec-8-yl]-2,4-heptadien-1-ylidene}-2,4-pyrrolidinedione	0.17		C[C@H](/C=C(C)/C=C/C(=C\1/C(=O)CNC1=O)O)[C@H]1O[C@@]2(C)O[C@H]([C@@H]1C)C(=O)[C@@H]1O[C@@]12C
	5,6,7-Trihydroxy-3-(4-methoxyphenyl)-4H-chromen-4-one	0.19		COc1ccc(cc1)C1=COc2cc(c(c(c2C1=O)O)O)O
13902-62-0	(1S,4R,4aR,8aR)-7-Isopropyl-1,4a-dimethyl-1,2,3,4,4a,5,8,8a-octahydro-1,4-naphthalenediol	0.34		CC(C)C1=CCC2(C)C(O)CCC(C)(O)C2C1
	6-Hydroxy-2-(4-hydroxyphenyl)-3,5,7-trimethoxy-4H-chromen-4-one	0.17		COC1=C(Oc2cc(c(c(c2C1=O)OC)O)OC)c1ccc(cc1)O
		0.21		CC(=O)O[C@H]1[C@H](O)[C@@H](O)[C@@H](O[C@@H]1COC(=O)CC(=O)O)Oc1cc(c2c(c1)OC(=CC2=O)c1ccccc1)O
	(2E)-2-Cyclopenten-1-ylidene(β-D-glucopyranosyloxy)acetic acid	0.2		OC[C@H]1O[C@@H](O/C(=C/2\CCC=C2)C(=O)O)[C@H](O)[C@@H](O)[C@@H]1O
	(3β,9β,15α,23R,24S)-3-(α-L-Arabinopyranosyloxy)-15-hydroxy-16-oxo-24,25-epoxy-9,19-cyclolanostan-23-yl acetate	0.17		C[C@H](C[C@@H](OC(=O)C)C1OC1(C)C)[C@H]1C(=O)[C@H](O)[C@@]2(C)C3CCC4C(C)(C)[C@H](CC[C@@]44C[C@@]34CC[C@]12C)O[C@@H]1OC[C@@H](O)[C@H](O)[C@H]1O
	6-Methoxy-2-phenyl-4H-furo[2,3-h]chromen-4-one	0.16		COc1cc2c(c3ccoc13)OC(=CC2=O)c1ccccc1
	[(4S,12S,13R,14R,19R,21S)-1-Methyl-15-oxa-11-aza-1-azoniahexacyclo[16.3.1.04,12.04,21.05,10.013,19]docosa-5,7,9,17-tetraen-14-yl]acetate	0.24		C[N+]12CC[C@]34[C@@H](Nc5ccccc54)[C@@H]4C(CC(=O)[O-])OCC=C(C1)[C@@H]4C[C@@H]32
	3-(10,12-Dimethyl-3-oxogon-4-en-4-yl)propanenitrile	0.31		CC1CC2C(CCC3=C(CCC#N)C(=O)CCC23C)C2CCCC12
19103-54-9	5-Hydroxy-6,7-dimethoxy-2-(4-methoxyphenyl)-4H-chromen-4-one	0.32	Yes	COc1ccc(cc1)C1=CC(=O)c2c(c(c(cc2O1)OC)OC)O
		0.32		COC(C)C1=C(C)/C/2=C/c3[nH]c(c(c3C(C)OC)C)/C=C/3\N=C(/C=C/4\N/C(=C\C1=N2)C(=C4CCC(=O)OC)C)C(=C3C)CCC(=O)OC
	N-{[(2-Oxo-4-phenyl-2H-chromen-7-yl)oxy]acetyl}-D-methionine	0.3		CSCC[C@@H](NC(=O)COc1ccc2c(c1)OC(=O)C=C2c1ccccc1)C(=O)O
116355-83-0	2,2'-{(19-Amino-11,16,18-trihydroxy-5,9-dimethyl-6,7-icosanediyl)bis[oxy(2-oxo-2,1-ethanediyl)]}disuccinic acid	0.39		CCCCC(C)C(OC(=O)CC(CC(=O)O)C(=O)O)C(CC(C)CC(O)CCCCC(O)CC(O)C(C)N)OC(=O)CC(CC(=O)O)C(=O)O
1018-71-9	3-chloro-4-(3-chloro-2-nitrophenyl)-1H-pyrrole	0.25		[O-][N+](=O)c1c(cccc1-c1c[nH]cc1Cl)Cl
		0.34		CCc1c([nH]c(c1CC)C(=O)OCc1ccccc1)C
	2-Hydroxy-4-[(2-hydroxy-4-methoxy-3,6-dimethylbenzoyl)oxy]-3,6-dimethylbenzoic acid	0.17	Yes	COc1cc(c(c(c1C)O)C(=O)Oc1cc(c(c(c1C)O)C(=O)O)C)C
	2-benzyl 4-ethyl 3,5-dimethyl-1H-pyrrole-2,4-dicarboxylate	0.29		CCOC(=O)c1c([nH]c(c1C)C(=O)OCc1ccccc1)C
75593-17-8	2-amino-5-[(4Z)-8-oxo-1H,4H,5H,6H,7H,8H-pyrrolo[2,3-c]azepin-4-ylidene]-4,5-dihydro-1H-imidazol-4-one	0.41	Yes	NC1=NC(=O)/C(=C/2\CCNC(=O)c3[nH]ccc32)N1
365542-26-3	Ethyl 2-[2-(3,5-dihydroxyphenyl)ethyl]-6-hydroxybenzoate	0.19		CCOC(=O)c1c(cccc1CCc1cc(cc(c1)O)O)O
		0.22		CCc1c[nH]c(c1CC)/C=C/C(=O)OC
		0.17		CCC1=C(C)/C/2=C/c3[nH]c(c(c3C=C)C)/C=C/3\N=C([C@@H](CCC(=O)OC/C=C(\C)CCC[C@H](C)CCC[C@H](C)CCCC(C)C)[C@@H]3C)C3=C4N/C(=C\C1=N2)C(=C4C(=O)[C@@H]3C(=O)OC)C
481-39-0	5-Hydroxy-1,4-naphthoquinone	0.16		Oc1cccc2c1C(=O)C=CC2=O
7344-02-7	N-[(2S,3R,4E)-1,3-Dihydroxy-4-octadecen-2-yl]icosanamide	0.15		CCCCCCCCCCCCCCCCCCCC(=O)N[C@@H](CO)[C@H](O)/C=C/CCCCCCCCCCCCC
	(3β)-Cholest-5-en-3-yl sulfate	0.17		CC(C)CCC[C@@H](C)[C@H]1CC[C@H]2[C@@H]3CC=C4C[C@H](CC[C@]4(C)[C@H]3CC[C@]12C)OS(=O)(=O)[O-]
41083-73-2	(3β,5α,6α)-Cholestane-3,6-diol	0.18		CC(C)CCC[C@@H](C)[C@H]1CC[C@H]2[C@@H]3C[C@H](O)[C@H]4C[C@@H](O)CC[C@]4(C)[C@H]3CC[C@]12C
1250-95-9	(3β)-5,6-Epoxycholestan-3-ol	0.23		CC(C)CCC[C@@H](C)[C@H]1CC[C@H]2[C@@H]3CC4OC44C[C@@H](O)CC[C@]4(C)[C@H]3CC[C@]12C
544-31-0	N-(2-Hydroxyethyl)hexadecanamide	0.24		CCCCCCCCCCCCCCCC(=O)NCCO
635-65-4	3-(2-{[3-(2-carboxyethyl)-5-{[(2Z)-4-ethenyl-3-methyl-5-oxo-2,5-dihydro-1H-pyrrol-2-ylidene]methyl}-4-methyl-1H-pyrrol-2-yl]methyl}-5-{[(2Z)-3-ethenyl-4-methyl-5-oxo-2,5-dihydro-1H-pyrrol-2-ylidene]methyl}-4-methyl-1H-pyrrol-3-yl)propanoic acid	0.18		CC1=C(C=C)/C(=C/c2[nH]c(c(c2C)CCC(=O)O)Cc2[nH]c(c(c2CCC(=O)O)C)/C=C/2\NC(=O)C(=C2C)C=C)NC1=O
556-50-3	Glycylglycine	0.16		NCC(=O)NCC(=O)O
4985-46-0	Tyrosinamide	0.17		N[C@@H](Cc1ccc(cc1)O)C(=O)N
62-57-7	2-Ammonio-2-methylpropanoate	0.18		CC(C)(N)C(=O)O
881-95-8		0.15		CNCC(O)c1ccc(c(c1)OC)O
1041-01-6	O-(4-Hydroxyphenyl)-3,5-diiodo-L-tyrosine	0.19		N[C@@H](Cc1cc(c(c(c1)I)Oc1ccc(cc1)O)I)C(=O)O
2140-61-6	5-Methylcytidine	0.47		CC1=CN([C@@H]2O[C@H](CO)[C@@H](O)[C@H]2O)C(=O)N=C1N
	(1R,3S,5R,7R,8E,12R,14E,16E,18E,20E,22R,24S,25R,26S)-22-[(3-Amino-3,6-dideoxy-β-D-mannopyranosyl)oxy]-1,3,26-trihydroxy-12-methyl-10-oxo-6,11,28-trioxatricyclo[22.3.1.05,7]octacosa-8,14,16,18,20- pentaene-25-carboxylic acid	0.16		C[C@@H]1C/C=C/C=C/C=C/C=C/[C@@H](C[C@@H]2O[C@](O)(C[C@@H](O)C[C@@H]3O[C@@H]3/C=C/C(=O)O1)C[C@H](O)[C@H]2C(=O)O)O[C@@H]1O[C@H](C)[C@@H](O)[C@H](N)[C@@H]1O
22663-37-2	N-Carbamoyl-4-chlorobenzenesulfonamide	0.16		NC(=O)NS(=O)(=O)c1ccc(cc1)Cl
53-16-7	3-Hydroxyestra-1(10),2,4-trien-17-one	0.22		C[C@]12CC[C@H]3[C@@H](CCc4cc(ccc43)O)[C@@H]1CCC2=O
68-94-0	6,9-dihydro-1H-purin-6-one	0.16		O=C1NC=Nc2[nH]cnc21
19313-28-1	(11α,15S)-11,15-Dihydroxy-9-oxoprostan-1-oic acid	0.16		CCCCC[C@H](O)CC[C@H]1[C@H](O)CC(=O)[C@@H]1CCCCCCC(=O)O
150314-35-5	(7Z,10Z,13Z,16Z)-N-(2-Hydroxyethyl)-7,10,13,16-docosatetraenamide	0.24		CCCCC/C=C\C/C=C\C/C=C\C/C=C\CCCCCC(=O)NCCO
2503-44-8	1-(3,4-Dihydroxyphenyl)acetone	0.19		CC(=O)Cc1ccc(c(c1)O)O
10567-21-2	(2S)-3-Hydroxy-1,2-propanediyl dioctadecanoate	0.17		CCCCCCCCCCCCCCCCCC(=O)OC[C@H](CO)OC(=O)CCCCCCCCCCCCCCCCC
50-67-9	3-(2-aminoethyl)-1H-indol-5-ol	0.2		NCCc1c[nH]c2ccc(cc12)O
28605-84-7	2,3-Pyridinedicarboxylic acid	0.16		OC(=O)c1cccnc1C(=O)O
1558-59-4	5-Aminopentanoic acid	0.16		NCCCCC(=O)O
147-81-9	L-Arabinopyranose	0.2		O[C@H]1COC(O)[C@H](O)[C@H]1O
3327-63-7	(3R,4S,5R)-3,4-Dihydroxy-5-(hydroxymethyl)dihydro-2(3H)-furanone	0.15		OC[C@H]1OC(=O)[C@H](O)[C@@H]1O
1078-38-2	N'-Acetylisonicotinohydrazide	0.21		CC(=O)NNC(=O)c1ccncc1
106-44-5	p-Cresol	0.17		Cc1ccc(cc1)O
327-57-1	L-Norleucine	0.16		CCCC[C@H](N)C(=O)O
106-60-5	5-Amino-4-oxopentanoic acid	0.74		NCC(=O)CCC(=O)O
26447-28-9	2-Furoic acid	0.17		OC(=O)c1ccco1
107-86-8	4-Methyl-3-penten-2-one	0.17		CC(=CC(=O)C)C
21709-90-0	N-Propionylglycine	0.28		CCC(=O)NCC(=O)O
52320-67-9	N-(2-Methylbutanoyl)glycine	0.16		CCC(C)C(=O)NCC(=O)O
111-57-9	N-(2-Hydroxyethyl)octadecanamide	0.17		CCCCCCCCCCCCCCCCCC(=O)NCCO
17952-87-3	6-methoxy-1H,2H,3H,4H,9H-pyrido[3,4-b]indol-1-one	0.19		COc1ccc2[nH]c3c(c2c1)CCNC3=O
	(6,7-Dimethoxy-1-isoquinolinyl)(2-hydroxy-3,4-dimethoxyphenyl)methanone	0.16		COc1ccc(c(c1OC)O)C(=O)c1nccc2cc(c(cc12)OC)OC
	(4Z,6Z,8R,9R,10Z,12R,13S,14R,16S)-8,14,19-Trimethoxy-4,10,12,13,16-pentamethyl-3,20,22-trioxo-2-azabicyclo[16.3.1]docosa-1(21),4,6,10,18-pentaen-9-yl carbamate	0.16		CO[C@H]1C[C@H](C)CC2=C(OC)C(=O)C=C(NC(=O)/C(=C/C=C\[C@@H](OC)[C@@H](OC(=O)N)/C(=C/[C@H](C)[C@H]1C)C)C)C2=O
	10-Hydroxy-3,3-dimethyl-2,3-dihydro-1H,7H-[1]benzofuro[3,2-c]pyrano[3,2-g]chromen-7-one	0.15		CC1(C)CCc2cc-3c(cc2O1)OC(=O)c1c3oc2cc(ccc12)O
26488-24-4	(3R,8aS)-3-Benzylhexahydropyrrolo[1,2-a]pyrazine-1,4-dione	0.17		O=C1N[C@H](Cc2ccccc2)C(=O)N2CCC[C@H]21
52665-69-7	5-(methylamino)-2-{[(2R,3R,6S,8S,9R,11R)-3,9,11-trimethyl-8-[(2S)-1-oxo-1-(1H-pyrrol-2-yl)propan-2-yl]-1,7-dioxaspiro[5.5]undecan-2-yl]methyl}-1,3-benzoxazole-4-carboxylic acid	0.18		CNc1ccc2oc(nc2c1C(=O)O)CC1OC2(CCC1C)OC(C(C)CC2C)C(C)C(=O)c1ccc[nH]1
128-46-1	1,1'-[(1R,2R,3S,4R,5R,6S)-4-({5-Deoxy-2-O-[2-deoxy-2-(methylamino)-α-L-glucopyranosyl]-3-C-(hydroxymethyl)-α-L-lyxofuranosyl}oxy)-2,5,6-trihydroxy-1,3-cyclohexanediyl]diguanidine	0.24		CN[C@H]1[C@H](O)[C@@H](O)[C@H](CO)O[C@H]1O[C@H]1[C@@H](O[C@@H](C)[C@]1(O)CO)O[C@H]1[C@H](O)[C@@H](O)[C@H](NC(=N)N)[C@@H](O)[C@@H]1NC(=N)N
