# Supplementary material for: Nicotinamide and pyridoxine stimulate muscle stem cell expansion and enhance regenerative capacity during aging
Source: J Clin Invest. 2024 Nov 12;134(24):e163648. doi: 10.1172/JCI163648 (PMC11645154; doi:10.1172/JCI163648)
Supplement: Supplemental table 3 [file jci-134-163648-s101.xlsx]

## Sheet: NAM-PN_GOBP
	NGenes	Direction	PValue	FDR
GOBP_DNA_DEPENDENT_DNA_REPLICATION	150	Up	4.45637e-21	3.39576e-17
GOBP_MITOTIC_SISTER_CHROMATID_SEGREGATION	163	Up	7.02723e-19	2.67738e-15
GOBP_SISTER_CHROMATID_SEGREGATION	190	Up	4.04123e-18	1.02647e-14
GOBP_NUCLEAR_CHROMOSOME_SEGREGATION	246	Up	1.07862e-16	2.05477e-13
GOBP_CHROMOSOME_SEGREGATION	303	Up	1.76625e-16	2.51064e-13
GOBP_DNA_REPLICATION_INITIATION	36	Up	1.97688e-16	2.51064e-13
GOBP_DNA_REPLICATION	264	Up	1.35791e-15	1.32418e-12
GOBP_EXTERNAL_ENCAPSULATING_STRUCTURE_ORGANIZATION	207	Down	1.39021e-15	1.32418e-12
GOBP_DNA_GEOMETRIC_CHANGE	88	Up	2.07583e-15	1.75754e-12
GOBP_COLLAGEN_FIBRIL_ORGANIZATION	52	Down	5.68648e-15	4.3331e-12
GOBP_CENTROMERE_COMPLEX_ASSEMBLY	31	Up	1.75957e-14	1.2189e-11
GOBP_REGULATION_OF_CHROMOSOME_ORGANIZATION	200	Up	2.59274e-14	1.64639e-11
GOBP_DNA_UNWINDING_INVOLVED_IN_DNA_REPLICATION	22	Up	1.12355e-13	6.58576e-11
GOBP_DNA_CONFORMATION_CHANGE	271	Up	1.74756e-13	9.51171e-11
GOBP_CHROMOSOME_SEPARATION	86	Up	3.94773e-13	2.00544e-10
GOBP_REGULATION_OF_CHROMOSOME_SEGREGATION	82	Up	6.7647e-13	3.22169e-10
GOBP_RECOMBINATIONAL_REPAIR	152	Up	1.20114e-12	5.38392e-10
GOBP_KINETOCHORE_ORGANIZATION	23	Up	1.38037e-12	5.84357e-10
GOBP_METAPHASE_ANAPHASE_TRANSITION_OF_CELL_CYCLE	61	Up	1.53258e-12	6.14645e-10
GOBP_REGULATION_OF_CHROMOSOME_SEPARATION	67	Up	4.42525e-12	1.65324e-09
GOBP_CELL_CYCLE_CHECKPOINT_SIGNALING	160	Up	4.55618e-12	1.65324e-09
GOBP_REGULATION_OF_DNA_DEPENDENT_DNA_REPLICATION	47	Up	5.8686e-12	2.03267e-09
GOBP_MITOTIC_NUCLEAR_DIVISION	265	Up	6.63076e-12	2.1968e-09
GOBP_DNA_REPAIR	491	Up	1.00309e-11	3.18481e-09
GOBP_REGULATION_OF_MITOTIC_SISTER_CHROMATID_SEGREGATION	43	Up	1.14629e-11	3.49388e-09
GOBP_DNA_STRAND_ELONGATION_INVOLVED_IN_DNA_REPLICATION	15	Up	1.7439e-11	5.11097e-09
GOBP_NEGATIVE_REGULATION_OF_CHROMOSOME_ORGANIZATION	82	Up	1.931e-11	5.44971e-09
GOBP_DNA_DEPENDENT_DNA_REPLICATION_MAINTENANCE_OF_FIDELITY	45	Up	3.06129e-11	8.33109e-09
GOBP_REGULATION_OF_DNA_DIRECTED_DNA_POLYMERASE_ACTIVITY	12	Up	3.35923e-11	8.82667e-09
GOBP_MITOTIC_CELL_CYCLE_CHECKPOINT_SIGNALING	122	Up	4.1537e-11	1.05504e-08
GOBP_NEGATIVE_REGULATION_OF_METAPHASE_ANAPHASE_TRANSITION_OF_CELL_CYCLE	39	Up	5.00678e-11	1.20899e-08
GOBP_METAPHASE_PLATE_CONGRESSION	63	Up	5.07713e-11	1.20899e-08
GOBP_CELL_CYCLE_DNA_REPLICATION	40	Up	5.42047e-11	1.25164e-08
GOBP_REGULATION_OF_CELL_CYCLE_G2_M_PHASE_TRANSITION	97	Up	5.94185e-11	1.33167e-08
GOBP_CHROMOSOME_ORGANIZATION	878	Up	6.46074e-11	1.4066e-08
GOBP_STRIATED_MUSCLE_CELL_DEVELOPMENT	58	Down	7.97036e-11	1.68706e-08
GOBP_MUSCLE_ORGAN_MORPHOGENESIS	58	Down	8.74713e-11	1.80143e-08
GOBP_PROTEIN_LOCALIZATION_TO_CHROMOSOME	89	Up	1.25208e-10	2.51075e-08
GOBP_DNA_RECOMBINATION	270	Up	1.82474e-10	3.56527e-08
GOBP_MEIOTIC_CELL_CYCLE	179	Up	1.93139e-10	3.6793e-08
GOBP_POSITIVE_REGULATION_OF_CHROMOSOME_CONDENSATION	5	Up	2.02988e-10	3.7726e-08
GOBP_ATTACHMENT_OF_SPINDLE_MICROTUBULES_TO_KINETOCHORE	36	Up	2.4867e-10	4.51159e-08
GOBP_COLLAGEN_METABOLIC_PROCESS	60	Down	2.81663e-10	4.99133e-08
GOBP_DOUBLE_STRAND_BREAK_REPAIR	255	Up	3.00869e-10	5.21051e-08
GOBP_POSITIVE_REGULATION_OF_CHROMOSOME_ORGANIZATION	82	Up	3.52557e-10	5.96997e-08
GOBP_ORGANELLE_FISSION	402	Up	5.74079e-10	9.50974e-08
GOBP_PROTEIN_LOCALIZATION_TO_CONDENSED_CHROMOSOME	19	Up	6.03667e-10	9.78711e-08
GOBP_MUSCLE_CONTRACTION	235	Down	9.01623e-10	1.43133e-07
GOBP_DOUBLE_STRAND_BREAK_REPAIR_VIA_BREAK_INDUCED_REPLICATION	11	Up	1.05661e-09	1.64314e-07
GOBP_MEIOTIC_CHROMOSOME_SEGREGATION	64	Up	1.22214e-09	1.86254e-07
GOBP_RNA_SPLICING_VIA_TRANSESTERIFICATION_REACTIONS	272	Up	1.4506e-09	2.16737e-07
GOBP_MEIOTIC_CELL_CYCLE_PROCESS	140	Up	1.60325e-09	2.34938e-07
GOBP_MEIOSIS_I_CELL_CYCLE_PROCESS	89	Up	1.79757e-09	2.58443e-07
GOBP_TELOMERE_MAINTENANCE	122	Up	2.00873e-09	2.83455e-07
GOBP_CELL_CYCLE_G2_M_PHASE_TRANSITION	139	Up	2.28137e-09	3.16073e-07
GOBP_REPLICATION_FORK_PROCESSING	37	Up	2.40048e-09	3.26637e-07
GOBP_DNA_REPLICATION_CHECKPOINT_SIGNALING	16	Up	2.50228e-09	3.34515e-07
GOBP_SISTER_CHROMATID_COHESION	54	Up	2.65434e-09	3.48725e-07
GOBP_NEGATIVE_REGULATION_OF_PATHWAY_RESTRICTED_SMAD_PROTEIN_PHOSPHORYLATION	10	Down	2.89477e-09	3.73867e-07
GOBP_PROTEIN_DNA_COMPLEX_ASSEMBLY	144	Up	3.03956e-09	3.86024e-07
GOBP_COLLAGEN_CATABOLIC_PROCESS	21	Down	3.30029e-09	4.12266e-07
GOBP_PROTEIN_DNA_COMPLEX_SUBUNIT_ORGANIZATION	190	Up	3.60029e-09	4.42487e-07
GOBP_CHROMOSOME_LOCALIZATION	76	Up	3.66868e-09	4.43735e-07
GOBP_DNA_METABOLIC_PROCESS	781	Up	4.07371e-09	4.85026e-07
GOBP_CHROMATIN_REMODELING_AT_CENTROMERE	11	Up	4.32248e-09	5.00173e-07
GOBP_TELOMERE_ORGANIZATION	135	Up	4.33221e-09	5.00173e-07
GOBP_MUSCLE_SYSTEM_PROCESS	301	Down	4.81397e-09	5.475e-07
GOBP_NEGATIVE_REGULATION_OF_NUCLEAR_DIVISION	49	Up	5.21381e-09	5.84253e-07
GOBP_DNA_INTEGRITY_CHECKPOINT_SIGNALING	117	Up	5.37761e-09	5.93875e-07
GOBP_MITOTIC_METAPHASE_PLATE_CONGRESSION	51	Up	6.99635e-09	7.61603e-07
GOBP_DNA_PACKAGING	182	Up	7.93294e-09	8.51394e-07
GOBP_CHROMOSOME_ORGANIZATION_INVOLVED_IN_MEIOTIC_CELL_CYCLE	46	Up	8.47485e-09	8.96922e-07
GOBP_PROTEIN_LOCALIZATION_TO_CHROMOSOME_CENTROMERIC_REGION	25	Up	1.09805e-08	1.14618e-06
GOBP_REGULATION_OF_DNA_REPLICATION	119	Up	1.42697e-08	1.46939e-06
GOBP_SPINDLE_ORGANIZATION	182	Up	1.52802e-08	1.55247e-06
GOBP_CENP_A_CONTAINING_CHROMATIN_ORGANIZATION	7	Up	1.55274e-08	1.55323e-06
GOBP_RNA_SPLICING	376	Up	1.56953e-08	1.55323e-06
GOBP_BONE_MORPHOGENESIS	71	Down	1.72373e-08	1.68395e-06
GOBP_MRNA_PROCESSING	430	Up	1.83432e-08	1.7693e-06
GOBP_MICROTUBULE_ORGANIZING_CENTER_ORGANIZATION	134	Up	2.74931e-08	2.57283e-06
GOBP_MUSCLE_CELL_DEVELOPMENT	143	Down	2.76676e-08	2.57283e-06
GOBP_KINETOCHORE_ASSEMBLY	18	Up	2.78587e-08	2.57283e-06
GOBP_EXTRACELLULAR_MATRIX_ASSEMBLY	35	Down	2.80243e-08	2.57283e-06
GOBP_RNA_EXPORT_FROM_NUCLEUS	72	Up	2.88809e-08	2.61991e-06
GOBP_DNA_STRAND_ELONGATION	36	Up	2.97496e-08	2.66696e-06
GOBP_VASCULAR_ASSOCIATED_SMOOTH_MUSCLE_CELL_MIGRATION	18	Down	3.32192e-08	2.94338e-06
GOBP_SPINDLE_ASSEMBLY	118	Up	3.5336e-08	3.09495e-06
GOBP_MITOTIC_SPINDLE_ORGANIZATION	123	Up	3.67447e-08	3.18176e-06
GOBP_CELLULAR_COMPONENT_ASSEMBLY_INVOLVED_IN_MORPHOGENESIS	85	Down	4.05374e-08	3.47073e-06
GOBP_STEROL_BIOSYNTHETIC_PROCESS	48	Down	4.28743e-08	3.63003e-06
GOBP_STRIATED_MUSCLE_CELL_DIFFERENTIATION	214	Down	5.90606e-08	4.94552e-06
GOBP_RNA_LOCALIZATION	177	Up	6.14109e-08	5.08643e-06
GOBP_RIBONUCLEOPROTEIN_COMPLEX_BIOGENESIS	410	Up	6.26854e-08	5.13616e-06
GOBP_ACTIN_MEDIATED_CELL_CONTRACTION	70	Down	6.51643e-08	5.28247e-06
GOBP_BIOLOGICAL_ADHESION	894	Down	6.68196e-08	5.35964e-06
GOBP_REGULATION_OF_MITOTIC_NUCLEAR_DIVISION	92	Up	6.82223e-08	5.41515e-06
GOBP_PATHWAY_RESTRICTED_SMAD_PROTEIN_PHOSPHORYLATION	44	Down	7.9218e-08	6.2231e-06
GOBP_TELOMERE_MAINTENANCE_VIA_TELOMERE_LENGTHENING	72	Up	8.30585e-08	6.45822e-06
GOBP_CELL_CELL_ADHESION_MEDIATED_BY_INTEGRIN	13	Down	8.98285e-08	6.91407e-06
GOBP_NUCLEOSOME_ORGANIZATION	117	Up	9.36934e-08	7.13943e-06
GOBP_MITOTIC_CHROMOSOME_CONDENSATION	19	Up	1.07277e-07	8.09355e-06
GOBP_MEIOTIC_CHROMOSOME_CONDENSATION	6	Up	1.0926e-07	8.16237e-06
GOBP_MITOTIC_CELL_CYCLE_PROCESS	643	Up	1.1161e-07	8.25694e-06
GOBP_CARDIAC_MUSCLE_TISSUE_DEVELOPMENT	162	Down	1.26821e-07	9.29204e-06
GOBP_CELL_CYCLE_PROCESS	989	Up	1.29593e-07	9.40477e-06
GOBP_CELL_ADHESION_MEDIATED_BY_INTEGRIN	56	Down	1.36e-07	9.69631e-06
GOBP_CELL_DIVISION	535	Up	1.36156e-07	9.69631e-06
GOBP_MUSCLE_CELL_DIFFERENTIATION	290	Down	1.66588e-07	1.175e-05
GOBP_ENDODERM_FORMATION	41	Down	1.68078e-07	1.175e-05
GOBP_STEROL_METABOLIC_PROCESS	103	Down	1.87524e-07	1.29903e-05
GOBP_CIRCULATORY_SYSTEM_PROCESS	358	Down	2.05446e-07	1.41036e-05
GOBP_CENTRIOLE_ASSEMBLY	41	Up	2.1568e-07	1.46739e-05
GOBP_SARCOMERE_ORGANIZATION	36	Down	2.17877e-07	1.46922e-05
GOBP_MUSCLE_TISSUE_DEVELOPMENT	306	Down	2.39013e-07	1.59761e-05
GOBP_MUSCLE_STRUCTURE_DEVELOPMENT	493	Down	2.4282e-07	1.60894e-05
GOBP_CHONDROCYTE_DIFFERENTIATION	89	Down	2.48298e-07	1.63106e-05
GOBP_REGULATION_OF_MUSCLE_CONTRACTION	106	Down	2.52779e-07	1.6463e-05
GOBP_MITOTIC_CELL_CYCLE	767	Up	2.57646e-07	1.66331e-05
GOBP_CARDIAC_MUSCLE_TISSUE_MORPHOGENESIS	43	Down	2.59756e-07	1.66331e-05
GOBP_NUCLEOSOME_ASSEMBLY	72	Up	2.69104e-07	1.70881e-05
GOBP_CENTROSOME_DUPLICATION	68	Up	2.8961e-07	1.82383e-05
GOBP_INTEGRIN_MEDIATED_SIGNALING_PATHWAY	80	Down	2.96945e-07	1.85469e-05
GOBP_MICROTUBULE_CYTOSKELETON_ORGANIZATION_INVOLVED_IN_MITOSIS	145	Up	3.36147e-07	2.08247e-05
GOBP_PEPTIDE_CROSS_LINKING	16	Down	3.64228e-07	2.23824e-05
GOBP_MITOTIC_G2_M_TRANSITION_CHECKPOINT	47	Up	3.84505e-07	2.34394e-05
GOBP_MUSCLE_ORGAN_DEVELOPMENT	267	Down	4.01773e-07	2.42977e-05
GOBP_SKELETAL_SYSTEM_MORPHOGENESIS	167	Down	4.11495e-07	2.46897e-05
GOBP_MEIOSIS_II_CELL_CYCLE_PROCESS	8	Up	4.33949e-07	2.58335e-05
GOBP_MRNA_EXPORT_FROM_NUCLEUS	54	Up	4.64383e-07	2.7431e-05
GOBP_NEGATIVE_REGULATION_OF_CELL_CYCLE_G2_M_PHASE_TRANSITION	58	Up	4.79271e-07	2.79631e-05
GOBP_RNA_DEPENDENT_DNA_BIOSYNTHETIC_PROCESS	65	Up	4.81676e-07	2.79631e-05
GOBP_DNA_REPLICATION_INDEPENDENT_CHROMATIN_ORGANIZATION	24	Up	4.844e-07	2.79631e-05
GOBP_BASE_EXCISION_REPAIR	43	Up	5.83522e-07	3.34319e-05
GOBP_CARDIAC_CHAMBER_MORPHOGENESIS	91	Down	6.20823e-07	3.53035e-05
GOBP_INTERSTRAND_CROSS_LINK_REPAIR	31	Up	6.26737e-07	3.53758e-05
GOBP_TRABECULA_MORPHOGENESIS	35	Down	6.31513e-07	3.53833e-05
GOBP_POSITIVE_REGULATION_OF_CELL_CYCLE_G2_M_PHASE_TRANSITION	29	Up	7.13639e-07	3.96929e-05
GOBP_STRIATED_MUSCLE_CONTRACTION	120	Down	7.46626e-07	4.12268e-05
GOBP_RIBONUCLEOPROTEIN_COMPLEX_SUBUNIT_ORGANIZATION	176	Up	7.78039e-07	4.26522e-05
GOBP_DNA_BIOSYNTHETIC_PROCESS	170	Up	8.12803e-07	4.42397e-05
GOBP_MITOTIC_DNA_INTEGRITY_CHECKPOINT_SIGNALING	80	Up	8.69679e-07	4.69997e-05
GOBP_CELLULAR_RESPONSE_TO_DNA_DAMAGE_STIMULUS	741	Up	9.10569e-07	4.88629e-05
GOBP_SMOOTH_MUSCLE_CELL_MIGRATION	54	Down	9.58971e-07	5.11004e-05
GOBP_WOUND_HEALING	280	Down	9.65957e-07	5.11152e-05
GOBP_MRNA_TRANSPORT	113	Up	1.02782e-06	5.40138e-05
GOBP_BASEMENT_MEMBRANE_ORGANIZATION	24	Down	1.0605e-06	5.53496e-05
GOBP_REGULATION_OF_TRANSMEMBRANE_RECEPTOR_PROTEIN_SERINE_THREONINE_KINASE_SIGNALING_PATHWAY	185	Down	1.11191e-06	5.7638e-05
GOBP_NEGATIVE_REGULATION_OF_CELL_CYCLE_PROCESS	252	Up	1.12927e-06	5.78695e-05
GOBP_REGULATION_OF_MUSCLE_SYSTEM_PROCESS	159	Down	1.13157e-06	5.78695e-05
GOBP_RNA_PROCESSING	881	Up	1.27584e-06	6.48128e-05
GOBP_SPLICEOSOMAL_SNRNP_ASSEMBLY	37	Up	1.29792e-06	6.52724e-05
GOBP_CHROMATIN_ASSEMBLY_OR_DISASSEMBLY	169	Up	1.30202e-06	6.52724e-05
GOBP_VASCULAR_ASSOCIATED_SMOOTH_MUSCLE_CELL_PROLIFERATION	42	Down	1.32701e-06	6.59322e-05
GOBP_ENDODERMAL_CELL_DIFFERENTIATION	35	Down	1.33249e-06	6.59322e-05
GOBP_CHROMOSOME_CONDENSATION	39	Up	1.44293e-06	7.09362e-05
GOBP_MITOTIC_DNA_REPLICATION	14	Up	1.48602e-06	7.25864e-05
GOBP_RRNA_METABOLIC_PROCESS	254	Up	1.52887e-06	7.40761e-05
GOBP_CELL_CELL_ADHESION	511	Down	1.53596e-06	7.40761e-05
GOBP_MEIOTIC_SISTER_CHROMATID_COHESION_CENTROMERIC	4	Up	1.55547e-06	7.45453e-05
GOBP_TENDON_DEVELOPMENT	5	Down	1.60443e-06	7.64111e-05
GOBP_REGULATION_OF_CHROMOSOME_CONDENSATION	11	Up	1.65881e-06	7.85101e-05
GOBP_MITOTIC_DNA_REPLICATION_CHECKPOINT_SIGNALING	9	Up	1.69938e-06	7.99339e-05
GOBP_REGULATION_OF_WOUND_HEALING	76	Down	1.77443e-06	8.29521e-05
GOBP_CARTILAGE_DEVELOPMENT	147	Down	1.87824e-06	8.72694e-05
GOBP_NEGATIVE_REGULATION_OF_CELL_CYCLE_PHASE_TRANSITION	214	Up	1.95239e-06	9.0165e-05
GOBP_CARDIAC_VENTRICLE_MORPHOGENESIS	51	Down	2.0539e-06	9.37383e-05
GOBP_CHONDROCYTE_DEVELOPMENT	26	Down	2.05997e-06	9.37383e-05
GOBP_ACTIVIN_RECEPTOR_SIGNALING_PATHWAY	29	Down	2.06667e-06	9.37383e-05
GOBP_REGULATION_OF_CELL_CYCLE_PHASE_TRANSITION	342	Up	2.2399e-06	0.000100994
GOBP_NEGATIVE_REGULATION_OF_VASCULAR_ASSOCIATED_SMOOTH_MUSCLE_CELL_PROLIFERATION	19	Down	2.38947e-06	0.000107105
GOBP_REGULATION_OF_TELOMERE_MAINTENANCE	74	Up	2.45299e-06	0.000109309
GOBP_CARDIAC_CHAMBER_DEVELOPMENT	127	Down	2.47791e-06	0.000109777
GOBP_RIBOSOME_BIOGENESIS	293	Up	2.51578e-06	0.000110811
GOBP_CARDIOCYTE_DIFFERENTIATION	110	Down	2.56368e-06	0.000111978
GOBP_VASCULATURE_DEVELOPMENT	534	Down	2.57168e-06	0.000111978
GOBP_HOMOLOGOUS_RECOMBINATION	43	Up	2.73115e-06	0.000116986
GOBP_REGULATION_OF_BLOOD_CIRCULATION	154	Down	2.7318e-06	0.000116986
GOBP_SKELETAL_SYSTEM_DEVELOPMENT	380	Down	2.73274e-06	0.000116986
GOBP_REGULATION_OF_DNA_REPAIR	145	Up	2.83189e-06	0.000120553
GOBP_REGULATION_OF_EXTRACELLULAR_MATRIX_ORGANIZATION	42	Down	2.87372e-06	0.000121654
GOBP_REGULATION_OF_NUCLEAR_DIVISION	107	Up	2.98044e-06	0.000125125
GOBP_REGULATION_OF_RESPONSE_TO_WOUNDING	97	Down	2.98855e-06	0.000125125
GOBP_NEGATIVE_REGULATION_OF_DNA_DEPENDENT_DNA_REPLICATION	15	Up	3.00538e-06	0.000125142
GOBP_POSITIVE_REGULATION_OF_DNA_METABOLIC_PROCESS	203	Up	3.09904e-06	0.000128341
GOBP_REGULATION_OF_CELL_CYCLE_PROCESS	559	Up	3.21165e-06	0.000132135
GOBP_TISSUE_REMODELING	104	Down	3.22533e-06	0.000132135
GOBP_ENDOCHONDRAL_BONE_MORPHOGENESIS	46	Down	3.29483e-06	0.00013426
GOBP_POSITIVE_REGULATION_OF_DNA_BIOSYNTHETIC_PROCESS	65	Up	3.35636e-06	0.000135416
GOBP_ENDODERM_DEVELOPMENT	58	Down	3.36406e-06	0.000135416
GOBP_CELL_CYCLE_PHASE_TRANSITION	451	Up	3.37651e-06	0.000135416
GOBP_REGULATION_OF_SISTER_CHROMATID_COHESION	21	Up	3.49534e-06	0.000139448
GOBP_ESTABLISHMENT_OF_RNA_LOCALIZATION	143	Up	3.53519e-06	0.000140303
GOBP_REGULATION_OF_BMP_SIGNALING_PATHWAY	70	Down	3.59852e-06	0.000142076
GOBP_MRNA_METABOLIC_PROCESS	632	Up	3.84788e-06	0.000151138
GOBP_MITOTIC_SISTER_CHROMATID_COHESION	25	Up	3.93692e-06	0.000153843
GOBP_EXTRACELLULAR_MATRIX_DISASSEMBLY	38	Down	4.03915e-06	0.000156602
GOBP_TRANSFORMING_GROWTH_FACTOR_BETA1_PRODUCTION	8	Down	4.04863e-06	0.000156602
GOBP_MITOTIC_G2_DNA_DAMAGE_CHECKPOINT_SIGNALING	35	Up	4.32373e-06	0.000165885
GOBP_FEMALE_MEIOTIC_NUCLEAR_DIVISION	27	Up	4.33216e-06	0.000165885
GOBP_CELL_SUBSTRATE_ADHESION	269	Down	4.45125e-06	0.000169593
GOBP_NEGATIVE_REGULATION_OF_DNA_REPLICATION	27	Up	4.59883e-06	0.000174344
GOBP_REGULATION_OF_DNA_METABOLIC_PROCESS	351	Up	4.67555e-06	0.000176375
GOBP_REGULATION_OF_TELOMERE_MAINTENANCE_VIA_TELOMERE_LENGTHENING	55	Up	5.02454e-06	0.000188606
GOBP_BLOOD_VESSEL_MORPHOGENESIS	445	Down	5.16038e-06	0.000192755
GOBP_REGULATION_OF_CELL_ADHESION	475	Down	5.25517e-06	0.000194585
GOBP_REGULATION_OF_CENTRIOLE_REPLICATION	21	Up	5.26412e-06	0.000194585
GOBP_REGULATION_OF_SYSTEM_PROCESS	330	Down	5.28597e-06	0.000194585
GOBP_CONNECTIVE_TISSUE_DEVELOPMENT	196	Down	5.43848e-06	0.000199236
GOBP_ACTIN_MYOSIN_FILAMENT_SLIDING	13	Down	5.51424e-06	0.000201046
GOBP_POSITIVE_REGULATION_OF_WOUND_HEALING	35	Down	5.59763e-06	0.000203114
GOBP_ATTACHMENT_OF_MITOTIC_SPINDLE_MICROTUBULES_TO_KINETOCHORE	15	Up	5.73701e-06	0.000207185
GOBP_HEART_PROCESS	165	Down	5.93753e-06	0.000213415
GOBP_ANIMAL_ORGAN_MORPHOGENESIS	699	Down	6.01399e-06	0.000215148
GOBP_REGULATION_OF_DOUBLE_STRAND_BREAK_REPAIR	105	Up	6.34797e-06	0.000226035
GOBP_SKELETAL_MUSCLE_CONTRACTION	32	Down	6.39226e-06	0.000226554
GOBP_NEGATIVE_REGULATION_OF_FAT_CELL_DIFFERENTIATION	44	Down	6.49456e-06	0.000229114
GOBP_POSITIVE_REGULATION_OF_DNA_REPAIR	90	Up	6.53217e-06	0.000229378
GOBP_REGULATION_OF_DOUBLE_STRAND_BREAK_REPAIR_VIA_HOMOLOGOUS_RECOMBINATION	66	Up	6.59602e-06	0.000230558
GOBP_BONE_DEVELOPMENT	162	Down	6.6859e-06	0.000232633
GOBP_HISTONE_EXCHANGE	17	Up	6.74644e-06	0.000232909
GOBP_REGULATION_OF_TUBE_SIZE	75	Down	6.75498e-06	0.000232909
GOBP_POSITIVE_REGULATION_OF_CELL_CYCLE_PROCESS	189	Up	7.38481e-06	0.000253478
GOBP_RESPONSE_TO_WOUNDING	363	Down	7.65538e-06	0.000261587
GOBP_NCRNA_PROCESSING	369	Up	8.03292e-06	0.000273263
GOBP_CELL_MATRIX_ADHESION	171	Down	8.24792e-06	0.00027933
GOBP_POSITIVE_REGULATION_OF_DOUBLE_STRAND_BREAK_REPAIR	62	Up	8.53561e-06	0.000287794
GOBP_MITOTIC_SPINDLE_MIDZONE_ASSEMBLY	8	Up	8.72721e-06	0.000292957
GOBP_NUCLEAR_EXPORT	139	Up	8.86749e-06	0.000296201
GOBP_ACTIN_FILAMENT_BASED_MOVEMENT	94	Down	8.90158e-06	0.000296201
GOBP_VENTRICULAR_CARDIAC_MUSCLE_TISSUE_MORPHOGENESIS	34	Down	9.0855e-06	0.000301007
GOBP_CIRCULATORY_SYSTEM_DEVELOPMENT	819	Down	9.28026e-06	0.000306128
GOBP_REGULATION_OF_CYTOSOLIC_CALCIUM_ION_CONCENTRATION	159	Down	9.51595e-06	0.000311548
GOBP_NEGATIVE_REGULATION_OF_CELL_ACTIVATION	111	Down	9.52633e-06	0.000311548
GOBP_POSITIVE_REGULATION_OF_OSTEOBLAST_DIFFERENTIATION	49	Down	9.73651e-06	0.000317061
GOBP_TRANSMEMBRANE_RECEPTOR_PROTEIN_SERINE_THREONINE_KINASE_SIGNALING_PATHWAY	264	Down	9.86708e-06	0.000319945
GOBP_RESPONSE_TO_BMP	117	Down	1.02171e-05	0.000329891
GOBP_REGULATION_OF_CELL_CELL_ADHESION_MEDIATED_BY_INTEGRIN	7	Down	1.03846e-05	0.000332976
GOBP_SPINDLE_ASSEMBLY_INVOLVED_IN_FEMALE_MEIOSIS	4	Up	1.04301e-05	0.000332976
GOBP_VASCULAR_PROCESS_IN_CIRCULATORY_SYSTEM	157	Down	1.04437e-05	0.000332976
GOBP_REGULATION_OF_DNA_RECOMBINATION	112	Up	1.0488e-05	0.000332996
GOBP_VENTRICULAR_CARDIAC_MUSCLE_TISSUE_DEVELOPMENT	40	Down	1.05875e-05	0.000334757
GOBP_CRANIAL_SUTURE_MORPHOGENESIS	7	Down	1.06415e-05	0.000335075
GOBP_POSITIVE_REGULATION_OF_LYMPHOCYTE_MIGRATION	19	Down	1.07481e-05	0.000337039
GOBP_CELL_CELL_ADHESION_VIA_PLASMA_MEMBRANE_ADHESION_MOLECULES	125	Down	1.09384e-05	0.000339791
GOBP_RESPONSE_TO_TRANSFORMING_GROWTH_FACTOR_BETA	199	Down	1.09412e-05	0.000339791
GOBP_REGULATION_OF_CARTILAGE_DEVELOPMENT	57	Down	1.09696e-05	0.000339791
GOBP_TELOMERASE_RNA_LOCALIZATION	19	Up	1.10601e-05	0.000341205
GOBP_NUCLEIC_ACID_PHOSPHODIESTER_BOND_HYDROLYSIS	222	Up	1.13775e-05	0.000349582
GOBP_VASOCONSTRICTION	40	Down	1.19048e-05	0.000364317
GOBP_POSITIVE_REGULATION_OF_SISTER_CHROMATID_COHESION	9	Up	1.22712e-05	0.000374025
GOBP_HOMOLOGOUS_CHROMOSOME_SEGREGATION	39	Up	1.24267e-05	0.000376609
GOBP_POSITIVE_REGULATION_OF_CELL_ADHESION	269	Down	1.24548e-05	0.000376609
GOBP_FORMATION_OF_PRIMARY_GERM_LAYER	88	Down	1.26083e-05	0.000379743
GOBP_RESPONSE_TO_FLUID_SHEAR_STRESS	27	Down	1.29564e-05	0.000388691
GOBP_REGULATION_OF_VASCULATURE_DEVELOPMENT	189	Down	1.31534e-05	0.000393055
GOBP_EMBRYONIC_SKELETAL_SYSTEM_DEVELOPMENT	94	Down	1.32317e-05	0.00039385
GOBP_COLLAGEN_BIOSYNTHETIC_PROCESS	30	Down	1.3372e-05	0.000396477
GOBP_SECONDARY_ALCOHOL_METABOLIC_PROCESS	100	Down	1.34889e-05	0.000398393
GOBP_POSITIVE_REGULATION_OF_PROTEIN_TYROSINE_KINASE_ACTIVITY	36	Down	1.35712e-05	0.000399278
GOBP_PYRIMIDINE_DEOXYRIBONUCLEOSIDE_TRIPHOSPHATE_METABOLIC_PROCESS	5	Up	1.38833e-05	0.000406888
GOBP_REGULATION_OF_VASOCONSTRICTION	32	Down	1.39873e-05	0.000408365
GOBP_REGULATION_OF_DNA_DEPENDENT_DNA_REPLICATION_INITIATION	8	Up	1.48652e-05	0.000432338
GOBP_POSITIVE_REGULATION_OF_CELL_CYCLE_PHASE_TRANSITION	100	Up	1.53903e-05	0.00044591
GOBP_DETOXIFICATION_OF_COPPER_ION	10	Up	1.55144e-05	0.000446642
GOBP_NEGATIVE_REGULATION_OF_CELL_DIVISION	13	Up	1.55328e-05	0.000446642
GOBP_POSITIVE_REGULATION_OF_RESPONSE_TO_WOUNDING	45	Down	1.56762e-05	0.000449071
GOBP_MISMATCH_REPAIR	28	Up	1.64652e-05	0.000468968
GOBP_NEGATIVE_REGULATION_OF_TRANSMEMBRANE_RECEPTOR_PROTEIN_SERINE_THREONINE_KINASE_SIGNALING_PATHWAY	90	Down	1.65582e-05	0.000468968
GOBP_MAINTENANCE_OF_DNA_METHYLATION	7	Up	1.6584e-05	0.000468968
GOBP_CELL_CYCLE	1447	Up	1.66279e-05	0.000468968
GOBP_SYNCYTIUM_FORMATION	40	Down	1.66785e-05	0.000468968
GOBP_TELOMERE_MAINTENANCE_VIA_SEMI_CONSERVATIVE_REPLICATION	8	Up	1.70418e-05	0.00047742
GOBP_REGULATION_OF_CELL_SUBSTRATE_ADHESION	163	Down	1.72083e-05	0.00048032
GOBP_RESOLUTION_OF_RECOMBINATION_INTERMEDIATES	6	Up	1.7546e-05	0.000487957
GOBP_REGULATION_OF_MITOTIC_CELL_CYCLE_PHASE_TRANSITION	264	Up	1.78751e-05	0.000493905
GOBP_REGULATION_OF_HEART_CONTRACTION	130	Down	1.78895e-05	0.000493905
GOBP_MYOTUBE_DIFFERENTIATION	90	Down	1.81086e-05	0.00049815
GOBP_IRON_IMPORT_INTO_CELL	9	Down	1.82837e-05	0.000500789
GOBP_OUTFLOW_TRACT_MORPHOGENESIS	59	Down	1.8336e-05	0.000500789
GOBP_REGULATION_OF_CARDIAC_EPITHELIAL_TO_MESENCHYMAL_TRANSITION	11	Down	1.85811e-05	0.000504721
GOBP_REGULATION_OF_CELLULAR_COMPONENT_MOVEMENT	718	Down	1.86124e-05	0.000504721
GOBP_MITOTIC_CELL_CYCLE_PHASE_TRANSITION	370	Up	1.92039e-05	0.000518914
GOBP_MEIOTIC_CHROMOSOME_SEPARATION	18	Up	1.92952e-05	0.00051954
GOBP_MRNA_CIS_SPLICING_VIA_SPLICEOSOME	26	Up	2.02277e-05	0.000542729
GOBP_DNA_TOPOLOGICAL_CHANGE	8	Up	2.05337e-05	0.000549006
GOBP_NEGATIVE_REGULATION_OF_LEUKOCYTE_CELL_CELL_ADHESION	73	Down	2.08171e-05	0.000554638
GOBP_CARDIAC_MUSCLE_CELL_DIFFERENTIATION	85	Down	2.14827e-05	0.000570376
GOBP_DNA_REPLICATION_DEPENDENT_CHROMATIN_ORGANIZATION	15	Up	2.16402e-05	0.000572565
GOBP_CELL_CYCLE_DNA_REPLICATION_INITIATION	5	Up	2.32046e-05	0.000611831
GOBP_POSITIVE_REGULATION_OF_DOUBLE_STRAND_BREAK_REPAIR_VIA_HOMOLOGOUS_RECOMBINATION	35	Up	2.35589e-05	0.000618586
GOBP_REGULATION_OF_EPITHELIAL_TO_MESENCHYMAL_TRANSITION_INVOLVED_IN_ENDOCARDIAL_CUSHION_FORMATION	8	Down	2.36792e-05	0.000618586
GOBP_MITOTIC_SPINDLE_ASSEMBLY	69	Up	2.37043e-05	0.000618586
GOBP_CELLULAR_RESPONSE_TO_LIPOPROTEIN_PARTICLE_STIMULUS	21	Down	2.37941e-05	0.00061881
GOBP_CARDIAC_MUSCLE_CONTRACTION	90	Down	2.40857e-05	0.000624262
GOBP_NEGATIVE_REGULATION_OF_CELLULAR_RESPONSE_TO_GROWTH_FACTOR_STIMULUS	73	Down	2.42837e-05	0.000627261
GOBP_CARDIAC_MYOFIBRIL_ASSEMBLY	15	Down	2.46819e-05	0.000635391
GOBP_MONONUCLEAR_CELL_MIGRATION	97	Down	2.71656e-05	0.000694079
GOBP_TYPE_2_IMMUNE_RESPONSE	16	Down	2.72841e-05	0.000694079
GOBP_CELL_DIFFERENTIATION_INVOLVED_IN_KIDNEY_DEVELOPMENT	41	Down	2.72888e-05	0.000694079
GOBP_REGULATION_OF_LEUKOCYTE_MIGRATION	126	Down	2.73259e-05	0.000694079
GOBP_REGULATION_OF_LEUKOCYTE_ADHESION_TO_VASCULAR_ENDOTHELIAL_CELL	16	Down	2.74999e-05	0.000696178
GOBP_NEGATIVE_REGULATION_OF_BMP_SIGNALING_PATHWAY	37	Down	2.77972e-05	0.00070066
GOBP_SIGNAL_TRANSDUCTION_IN_RESPONSE_TO_DNA_DAMAGE	163	Up	2.78609e-05	0.00070066
GOBP_RNA_PHOSPHODIESTER_BOND_HYDROLYSIS	128	Up	2.87658e-05	0.000721036
GOBP_REPLICATION_FORK_PROTECTION	9	Up	2.90912e-05	0.000726804
GOBP_REGULATION_OF_DNA_BIOSYNTHETIC_PROCESS	109	Up	2.96817e-05	0.000739132
GOBP_G2_MI_TRANSITION_OF_MEIOTIC_CELL_CYCLE	5	Up	3.06122e-05	0.000759821
GOBP_POSITIVE_REGULATION_OF_TELOMERE_MAINTENANCE	47	Up	3.1519e-05	0.000779788
GOBP_ELASTIC_FIBER_ASSEMBLY	9	Down	3.38444e-05	0.00083461
GOBP_SMOOTH_MUSCLE_CELL_PROLIFERATION	98	Down	3.3989e-05	0.000835472
GOBP_POSITIVE_REGULATION_OF_CENTRIOLE_REPLICATION	9	Up	3.41455e-05	0.00083662
GOBP_WOUND_HEALING_SPREADING_OF_EPIDERMAL_CELLS	16	Down	3.45021e-05	0.000842648
GOBP_ACTIN_FILAMENT_BASED_PROCESS	619	Down	3.48546e-05	0.000848351
GOBP_MUSCLE_CELL_MIGRATION	67	Down	3.49583e-05	0.000848351
GOBP_POSITIVE_REGULATION_OF_TELOMERE_MAINTENANCE_VIA_TELOMERE_LENGTHENING	34	Up	3.55481e-05	0.000859925
GOBP_NEGATIVE_REGULATION_OF_IMMUNE_RESPONSE	98	Down	3.59195e-05	0.000864382
GOBP_NEGATIVE_REGULATION_OF_IMMUNE_SYSTEM_PROCESS	243	Down	3.60102e-05	0.000864382
GOBP_ANAPHASE_PROMOTING_COMPLEX_DEPENDENT_CATABOLIC_PROCESS	15	Up	3.60726e-05	0.000864382
GOBP_NEGATIVE_REGULATION_OF_CELL_ADHESION	181	Down	3.74098e-05	0.000893538
GOBP_MITOTIC_RECOMBINATION	25	Up	3.75239e-05	0.000893538
GOBP_ESTABLISHMENT_OF_PROTEIN_LOCALIZATION_TO_CHROMOSOME	25	Up	3.83821e-05	0.000911126
GOBP_POSITIVE_REGULATION_OF_T_CELL_MIGRATION	17	Down	3.86368e-05	0.000914323
GOBP_IMPORT_INTO_CELL	133	Down	4.02133e-05	0.000948684
GOBP_REGULATION_OF_FAT_CELL_DIFFERENTIATION	105	Down	4.12434e-05	0.000969983
GOBP_REGULATION_OF_COLLAGEN_METABOLIC_PROCESS	28	Down	4.28686e-05	0.0010051
GOBP_POSITIVE_REGULATION_OF_LEUKOCYTE_ADHESION_TO_VASCULAR_ENDOTHELIAL_CELL	12	Down	4.31438e-05	0.00100845
GOBP_MEIOTIC_CELL_CYCLE_PHASE_TRANSITION	8	Up	4.34641e-05	0.00101283
GOBP_HEART_TRABECULA_MORPHOGENESIS	23	Down	4.43466e-05	0.00103025
GOBP_LEUKOCYTE_MIGRATION	199	Down	4.49316e-05	0.00103943
GOBP_POSITIVE_REGULATION_OF_SMALL_GTPASE_MEDIATED_SIGNAL_TRANSDUCTION	40	Down	4.50145e-05	0.00103943
GOBP_MACROPHAGE_ACTIVATION	50	Down	4.54602e-05	0.00104655
GOBP_POSITIVE_REGULATION_OF_LOCOMOTION	390	Down	4.62255e-05	0.00106096
GOBP_REGULATION_OF_MITOTIC_CELL_CYCLE	388	Up	4.82568e-05	0.00110426
GOBP_CARDIAC_CELL_DEVELOPMENT	60	Down	4.87803e-05	0.00111289
GOBP_CELL_MIGRATION	998	Down	4.91908e-05	0.00111891
GOBP_NCRNA_METABOLIC_PROCESS	490	Up	4.95913e-05	0.00112175
GOBP_MICROTUBULE_CYTOSKELETON_ORGANIZATION	508	Up	4.97115e-05	0.00112175
GOBP_POSITIVE_REGULATION_OF_MITOTIC_CELL_CYCLE_PHASE_TRANSITION	80	Up	4.97574e-05	0.00112175
GOBP_MYOBLAST_FUSION	30	Down	5.19529e-05	0.00116662
GOBP_RIBOSOMAL_SMALL_SUBUNIT_BIOGENESIS	72	Up	5.2054e-05	0.00116662
GOBP_SUBSTRATE_ADHESION_DEPENDENT_CELL_SPREADING	92	Down	5.2438e-05	0.00117106
GOBP_NEGATIVE_REGULATION_OF_MULTICELLULAR_ORGANISMAL_PROCESS	645	Down	5.25593e-05	0.00117106
GOBP_HEART_MORPHOGENESIS	190	Down	5.32028e-05	0.00118027
GOBP_NEGATIVE_REGULATION_OF_CENTROSOME_DUPLICATION	12	Up	5.33364e-05	0.00118027
GOBP_MUSCLE_CELL_PROLIFERATION	139	Down	5.34373e-05	0.00118027
GOBP_RNA_3_END_PROCESSING	102	Up	5.50442e-05	0.00121062
GOBP_ACTOMYOSIN_STRUCTURE_ORGANIZATION	169	Down	5.51293e-05	0.00121062
GOBP_SOMATIC_DIVERSIFICATION_OF_IMMUNE_RECEPTORS_VIA_SOMATIC_MUTATION	13	Up	5.57025e-05	0.00121969
GOBP_IMPORT_ACROSS_PLASMA_MEMBRANE	104	Down	5.66326e-05	0.00123184
GOBP_TISSUE_MIGRATION	240	Down	5.66535e-05	0.00123184
GOBP_NEGATIVE_REGULATION_OF_EXTRACELLULAR_MATRIX_ORGANIZATION	10	Down	5.67421e-05	0.00123184
GOBP_REGULATION_OF_OSTEOBLAST_DIFFERENTIATION	92	Down	5.78728e-05	0.00124654
GOBP_STEROID_METABOLIC_PROCESS	191	Down	5.80089e-05	0.00124654
GOBP_SMOOTH_MUSCLE_CONTRACTION	66	Down	5.80404e-05	0.00124654
GOBP_NEGATIVE_REGULATION_OF_T_HELPER_CELL_DIFFERENTIATION	12	Down	5.82184e-05	0.00124654
GOBP_SPLICEOSOMAL_COMPLEX_ASSEMBLY	54	Up	5.82831e-05	0.00124654
GOBP_NEGATIVE_REGULATION_OF_CARTILAGE_DEVELOPMENT	23	Down	5.84007e-05	0.00124654
GOBP_POSITIVE_REGULATION_OF_CELL_SUBSTRATE_ADHESION	90	Down	5.86621e-05	0.00124862
GOBP_POSITIVE_REGULATION_OF_LEUKOCYTE_MIGRATION	79	Down	5.92273e-05	0.00125714
GOBP_TRANSFORMING_GROWTH_FACTOR_BETA_RECEPTOR_SIGNALING_PATHWAY	158	Down	5.96002e-05	0.00126154
GOBP_TELOMERIC_LOOP_DISASSEMBLY	8	Up	6.11702e-05	0.00129118
GOBP_FEMALE_MEIOSIS_I	10	Up	6.15496e-05	0.00129314
GOBP_REGULATION_OF_LYMPHOCYTE_MIGRATION	37	Down	6.16577e-05	0.00129314
GOBP_HEART_DEVELOPMENT	442	Down	6.17718e-05	0.00129314
GOBP_REGULATION_OF_ANATOMICAL_STRUCTURE_MORPHOGENESIS	669	Down	6.19856e-05	0.00129406
GOBP_GLOMERULUS_DEVELOPMENT	47	Down	6.24948e-05	0.00129717
GOBP_MYOBLAST_DIFFERENTIATION	68	Down	6.26354e-05	0.00129717
GOBP_CENTRIOLE_CENTRIOLE_COHESION	14	Up	6.26453e-05	0.00129717
GOBP_NEGATIVE_REGULATION_OF_LOCOMOTION	236	Down	6.64219e-05	0.00137164
GOBP_POSITIVE_REGULATION_OF_HISTONE_METHYLATION	44	Up	6.74339e-05	0.00138877
GOBP_ACUTE_PHASE_RESPONSE	16	Down	6.77276e-05	0.00139106
GOBP_PROTEIN_HETEROTETRAMERIZATION	12	Up	6.86163e-05	0.00140553
GOBP_OUTFLOW_TRACT_SEPTUM_MORPHOGENESIS	18	Down	6.94944e-05	0.0014197
GOBP_ANATOMICAL_STRUCTURE_FORMATION_INVOLVED_IN_MORPHOGENESIS	804	Down	7.22647e-05	0.00147235
GOBP_PHARYNGEAL_ARCH_ARTERY_MORPHOGENESIS	9	Down	7.53127e-05	0.0015265
GOBP_NEGATIVE_REGULATION_OF_MITOTIC_CELL_CYCLE_PHASE_TRANSITION	152	Up	7.53234e-05	0.0015265
GOBP_MELANOCYTE_PROLIFERATION	3	Down	7.55395e-05	0.00152682
GOBP_DEOXYRIBONUCLEOTIDE_BIOSYNTHETIC_PROCESS	14	Up	7.64613e-05	0.00154136
GOBP_LEUKOCYTE_ADHESION_TO_VASCULAR_ENDOTHELIAL_CELL	28	Down	7.7007e-05	0.00154827
GOBP_REGULATION_OF_MONONUCLEAR_CELL_MIGRATION	69	Down	7.73142e-05	0.00155035
GOBP_REGULATION_OF_STRIATED_MUSCLE_CONTRACTION	62	Down	7.75869e-05	0.00155174
GOBP_ISOPENTENYL_DIPHOSPHATE_BIOSYNTHETIC_PROCESS	4	Down	7.84541e-05	0.00156497
GOBP_CARDIAC_VENTRICLE_DEVELOPMENT	94	Down	7.87173e-05	0.00156612
GOBP_REGULATION_OF_CELLULAR_RESPONSE_TO_GROWTH_FACTOR_STIMULUS	220	Down	7.95135e-05	0.00157785
GOBP_REGULATION_OF_ANIMAL_ORGAN_MORPHOGENESIS	96	Down	8.21903e-05	0.00162673
GOBP_NEGATIVE_REGULATION_OF_CELL_CELL_ADHESION	109	Down	8.71677e-05	0.00171873
GOBP_MEIOTIC_SPINDLE_ORGANIZATION	13	Up	8.73558e-05	0.00171873
GOBP_MULTICELLULAR_ORGANISMAL_MOVEMENT	43	Down	8.75156e-05	0.00171873
GOBP_PROSTATE_GLAND_DEVELOPMENT	35	Down	8.89282e-05	0.00174199
GOBP_FAT_CELL_DIFFERENTIATION	183	Down	8.98936e-05	0.00175638
GOBP_PROTEIN_LOCALIZATION_TO_CHROMATIN	30	Up	9.05094e-05	0.00176389
GOBP_REGULATION_OF_HISTONE_METHYLATION	70	Up	9.19786e-05	0.00178795
GOBP_AGGREPHAGY	9	Down	9.37526e-05	0.0018178
GOBP_CHROMATIN_REMODELING	202	Up	9.66762e-05	0.00186973
GOBP_MITOCHONDRIAL_TRANSLATION	70	Up	9.72096e-05	0.00187528
GOBP_VESICLE_CARGO_LOADING	20	Down	9.74853e-05	0.00187585
GOBP_ENDOTHELIAL_CELL_MIGRATION	175	Down	0.000101502	0.00194597
GOBP_ENZYME_LINKED_RECEPTOR_PROTEIN_SIGNALING_PATHWAY	678	Down	0.00010164	0.00194597
GOBP_REGULATION_OF_SMOOTH_MUSCLE_CONTRACTION	36	Down	0.000105374	0.0020124
GOBP_MYELOID_LEUKOCYTE_ACTIVATION	118	Down	0.000106597	0.00203068
GOBP_REGULATION_OF_FATTY_ACID_TRANSPORT	17	Down	0.000107875	0.00204989
GOBP_REGULATION_OF_CENTROSOME_CYCLE	47	Up	0.000108843	0.00206315
GOBP_REGULATION_OF_RESPONSE_TO_DNA_DAMAGE_STIMULUS	235	Up	0.000112396	0.0021252
GOBP_AMINO_ACID_IMPORT_ACROSS_PLASMA_MEMBRANE	28	Down	0.00011539	0.00217641
GOBP_CHROMATIN_ORGANIZATION	492	Up	0.000116595	0.00219372
GOBP_DNA_TEMPLATED_TRANSCRIPTION_ELONGATION	71	Up	0.000117483	0.00220498
GOBP_POSITIVE_REGULATION_OF_SMOOTH_MUSCLE_CELL_MIGRATION	24	Down	0.000118015	0.00220951
GOBP_TERMINAL_BUTTON_ORGANIZATION	3	Up	0.000118831	0.00221902
GOBP_DTTP_METABOLIC_PROCESS	4	Up	0.000119105	0.00221902
GOBP_HEMOSTASIS	142	Down	0.00012017	0.00222518
GOBP_NEGATIVE_REGULATION_OF_NOREPINEPHRINE_SECRETION	2	Down	0.000120282	0.00222518
GOBP_LEUKOCYTE_CELL_CELL_ADHESION	202	Down	0.000120332	0.00222518
GOBP_NEGATIVE_REGULATION_OF_WOUND_HEALING	39	Down	0.000120604	0.00222518
GOBP_POSITIVE_REGULATION_OF_CHROMOSOME_SEGREGATION	13	Up	0.000122607	0.00225668
GOBP_REGULATION_OF_CHONDROCYTE_DIFFERENTIATION	43	Down	0.000125075	0.00229657
GOBP_TRANSFORMING_GROWTH_FACTOR_BETA_PRODUCTION	29	Down	0.000126807	0.00232277
GOBP_SUPRAMOLECULAR_FIBER_ORGANIZATION	597	Down	0.000127408	0.00232818
GOBP_NEGATIVE_REGULATION_OF_VASCULAR_ASSOCIATED_SMOOTH_MUSCLE_CELL_MIGRATION	9	Down	0.000127981	0.00233305
GOBP_STEROID_BIOSYNTHETIC_PROCESS	112	Down	0.000130163	0.00236281
GOBP_TUBE_MORPHOGENESIS	624	Down	0.000130234	0.00236281
GOBP_CLEAVAGE_INVOLVED_IN_RRNA_PROCESSING	27	Up	0.000131894	0.00238437
GOBP_POSITIVE_REGULATION_OF_PATHWAY_RESTRICTED_SMAD_PROTEIN_PHOSPHORYLATION	30	Down	0.000132048	0.00238437
GOBP_REGULATION_OF_CYTOKINESIS	72	Up	0.000132776	0.00239185
GOBP_REGULATION_OF_DNA_PRIMASE_ACTIVITY	5	Up	0.000133566	0.0024004
GOBP_REGULATION_OF_MYOBLAST_DIFFERENTIATION	43	Down	0.000135312	0.00242607
GOBP_REGULATION_OF_HEART_RATE	63	Down	0.000139166	0.00248931
GOBP_CELLULAR_RESPONSE_TO_LOW_DENSITY_LIPOPROTEIN_PARTICLE_STIMULUS	11	Down	0.000142777	0.00254658
GOBP_ALTERNATIVE_MRNA_SPLICING_VIA_SPLICEOSOME	64	Up	0.000143036	0.00254658
GOBP_SPINDLE_ELONGATION	10	Up	0.000145456	0.00258362
GOBP_REGULATION_OF_OSSIFICATION	86	Down	0.000146915	0.00260347
GOBP_TOOTH_ERUPTION	3	Down	0.000150413	0.00265927
GOBP_POLY_A_PLUS_MRNA_EXPORT_FROM_NUCLEUS	15	Up	0.000154877	0.00273087
GOBP_GLAND_MORPHOGENESIS	86	Down	0.000155179	0.00273087
GOBP_NEGATIVE_REGULATION_OF_LYMPHOCYTE_ACTIVATION	83	Down	0.000156355	0.00274522
GOBP_POSITIVE_REGULATION_OF_TELOMERASE_RNA_LOCALIZATION_TO_CAJAL_BODY	15	Up	0.000157947	0.00276679
GOBP_NEGATIVE_REGULATION_OF_CELL_CYCLE	315	Up	0.000161277	0.00281865
GOBP_LYMPHOCYTE_MIGRATION	55	Down	0.000164706	0.002872
GOBP_CARDIAC_NEURAL_CREST_CELL_MIGRATION_INVOLVED_IN_OUTFLOW_TRACT_MORPHOGENESIS	9	Down	0.000170643	0.00296872
GOBP_SECOND_MESSENGER_MEDIATED_SIGNALING	165	Down	0.000172991	0.00300271
GOBP_POSITIVE_REGULATION_OF_VASCULAR_ASSOCIATED_SMOOTH_MUSCLE_CELL_MIGRATION	8	Down	0.000173463	0.00300407
GOBP_ACTIN_FILAMENT_ORGANIZATION	352	Down	0.000173881	0.00300447
GOBP_T_TUBULE_ORGANIZATION	7	Down	0.000174496	0.00300827
GOBP_MUSCLE_CELL_FATE_COMMITMENT	13	Down	0.000176438	0.00303489
GOBP_CYTOKINE_PRODUCTION_INVOLVED_IN_IMMUNE_RESPONSE	54	Down	0.00017724	0.00304182
GOBP_FIBRINOLYSIS	11	Down	0.000179083	0.00306654
GOBP_GASTRULATION	135	Down	0.000179707	0.00307033
GOBP_NEGATIVE_REGULATION_OF_MITOTIC_CELL_CYCLE	192	Up	0.00018422	0.00314039
GOBP_AMEBOIDAL_TYPE_CELL_MIGRATION	326	Down	0.000185363	0.00315282
GOBP_PLATELET_ACTIVATION	82	Down	0.000188609	0.00320089
GOBP_CARDIAC_NEURAL_CREST_CELL_DEVELOPMENT_INVOLVED_IN_OUTFLOW_TRACT_MORPHOGENESIS	11	Down	0.000190876	0.00323216
GOBP_RESPONSE_TO_RETINOIC_ACID	72	Down	0.000191937	0.0032402
GOBP_FARNESYL_DIPHOSPHATE_METABOLIC_PROCESS	5	Down	0.000192425	0.0032402
GOBP_CARDIAC_SEPTUM_DEVELOPMENT	82	Down	0.000192626	0.0032402
GOBP_RESPONSE_TO_STEROL	20	Down	0.000194606	0.00326629
GOBP_SKELETAL_MUSCLE_ORGAN_DEVELOPMENT	136	Down	0.000196577	0.00328873
GOBP_ACUTE_INFLAMMATORY_RESPONSE	45	Down	0.000196806	0.00328873
GOBP_CALCIUM_MEDIATED_SIGNALING	111	Down	0.000197971	0.00330096
GOBP_REGULATION_OF_CELL_CELL_ADHESION	253	Down	0.000200256	0.00333177
GOBP_FUNGIFORM_PAPILLA_DEVELOPMENT	5	Up	0.000201935	0.0033451
GOBP_FUNGIFORM_PAPILLA_MORPHOGENESIS	5	Up	0.000201935	0.0033451
GOBP_REGULATION_OF_ACTIN_FILAMENT_BASED_PROCESS	300	Down	0.000204567	0.00338134
GOBP_SKELETAL_MUSCLE_ADAPTATION	20	Down	0.00020982	0.00346067
GOBP_NUCLEAR_PORE_ORGANIZATION	14	Up	0.000214461	0.00352958
GOBP_NCRNA_3_END_PROCESSING	39	Up	0.000215259	0.00353507
GOBP_NEGATIVE_REGULATION_OF_RESPONSE_TO_WOUNDING	48	Down	0.000216578	0.00354909
GOBP_REGULATION_OF_FIBRINOLYSIS	7	Down	0.00022243	0.00363717
GOBP_POSITIVE_REGULATION_OF_TRANSMEMBRANE_RECEPTOR_PROTEIN_SERINE_THREONINE_KINASE_SIGNALING_PATHWAY	85	Down	0.000228127	0.00372234
GOBP_SPINDLE_MIDZONE_ASSEMBLY	12	Up	0.000228964	0.003728
GOBP_ESTABLISHMENT_OF_PROTEIN_LOCALIZATION_TO_TELOMERE	16	Up	0.000231381	0.00375932
GOBP_NEGATIVE_REGULATION_OF_COAGULATION	29	Down	0.000235683	0.00382108
GOBP_REGULATION_OF_ESTABLISHMENT_OF_PROTEIN_LOCALIZATION_TO_CHROMOSOME	12	Up	0.000238017	0.00385073
GOBP_STEROL_HOMEOSTASIS	49	Down	0.000240593	0.00388415
GOBP_LATERAL_SPROUTING_FROM_AN_EPITHELIUM	5	Down	0.000241809	0.00388731
GOBP_PROSTATIC_BUD_FORMATION	5	Down	0.000241809	0.00388731
GOBP_HISTONE_METHYLATION	141	Up	0.000243032	0.00389061
GOBP_NUCLEAR_TRANSPORT	266	Up	0.000243036	0.00389061
GOBP_EPITHELIAL_CELL_DIFFERENTIATION_INVOLVED_IN_KIDNEY_DEVELOPMENT	35	Down	0.000244978	0.00391348
GOBP_POSITIVE_REGULATION_OF_SMOOTH_MUSCLE_CELL_PROLIFERATION	56	Down	0.000246245	0.00391812
GOBP_MRNA_SPLICE_SITE_SELECTION	30	Up	0.000246297	0.00391812
GOBP_POSITIVE_REGULATION_OF_ENDOTHELIAL_CELL_MIGRATION	90	Down	0.000246857	0.00391886
GOBP_HYALURONAN_BIOSYNTHETIC_PROCESS	9	Down	0.000248085	0.00393016
GOBP_REGULATION_OF_T_HELPER_2_CELL_DIFFERENTIATION	7	Down	0.000249991	0.00395214
GOBP_OSSIFICATION	301	Down	0.000255604	0.00403252
GOBP_CARDIAC_MUSCLE_CELL_MEMBRANE_REPOLARIZATION	24	Down	0.00025777	0.00404642
GOBP_FEMALE_MEIOSIS_CHROMOSOME_SEGREGATION	5	Up	0.000257805	0.00404642
GOBP_NEGATIVE_REGULATION_OF_VASCULATURE_DEVELOPMENT	68	Down	0.000258079	0.00404642
GOBP_TISSUE_DEVELOPMENT	1283	Down	0.000262911	0.00411373
GOBP_EMBRYONIC_SKELETAL_SYSTEM_MORPHOGENESIS	70	Down	0.000269561	0.00420913
GOBP_NOREPINEPHRINE_SECRETION	6	Down	0.000273539	0.00426251
GOBP_COPII_COATED_VESICLE_CARGO_LOADING	15	Down	0.0002742	0.0042641
GOBP_NEGATIVE_REGULATION_OF_SMOOTH_MUSCLE_CELL_PROLIFERATION	37	Down	0.000275222	0.00427126
GOBP_MRNA_CLEAVAGE	18	Up	0.000277461	0.00429726
GOBP_REGULATION_OF_PROTEIN_TYROSINE_KINASE_ACTIVITY	67	Down	0.000280071	0.004322
GOBP_RESOLUTION_OF_MEIOTIC_RECOMBINATION_INTERMEDIATES	12	Up	0.000280192	0.004322
GOBP_NEGATIVE_REGULATION_OF_SMOOTH_MUSCLE_CELL_MIGRATION	22	Down	0.000282521	0.00434912
GOBP_STRESS_RESPONSE_TO_METAL_ION	12	Up	0.000283916	0.00436178
GOBP_REGULATION_OF_ENDOTHELIAL_CELL_MIGRATION	135	Down	0.000287179	0.00440303
GOBP_ADHERENS_JUNCTION_MAINTENANCE	5	Down	0.000291754	0.0044642
GOBP_NEGATIVE_REGULATION_OF_ALPHA_BETA_T_CELL_ACTIVATION	25	Down	0.000293524	0.00448226
GOBP_REGULATION_OF_INFLAMMATORY_RESPONSE	198	Down	0.000298344	0.00454676
GOBP_POSITIVE_REGULATION_OF_CELL_CYCLE	251	Up	0.000303661	0.00461856
GOBP_DNA_SYNTHESIS_INVOLVED_IN_DNA_REPAIR	32	Up	0.000305091	0.00463106
GOBP_NEGATIVE_REGULATION_OF_CELL_DIFFERENTIATION	439	Down	0.000306589	0.00464455
GOBP_POSITIVE_REGULATION_OF_NIK_NF_KAPPAB_SIGNALING	43	Down	0.000309126	0.00467369
GOBP_ESTABLISHMENT_OF_BLOOD_BRAIN_BARRIER	6	Down	0.000311708	0.00470339
GOBP_POSITIVE_REGULATION_OF_STRIATED_MUSCLE_CELL_DIFFERENTIATION	36	Down	0.000313539	0.00472167
GOBP_POSITIVE_REGULATION_OF_RHO_PROTEIN_SIGNAL_TRANSDUCTION	18	Down	0.00031447	0.00472635
GOBP_HEART_GROWTH	62	Down	0.000315226	0.0047284
GOBP_ARTERY_MORPHOGENESIS	56	Down	0.000316055	0.00473151
GOBP_TELOMERIC_D_LOOP_DISASSEMBLY	7	Up	0.000318911	0.0047649
GOBP_POSITIVE_REGULATION_OF_MAPK_CASCADE	287	Down	0.000326053	0.00486207
GOBP_POSITIVE_REGULATION_OF_INFLAMMATORY_RESPONSE	70	Down	0.000330159	0.0049137
GOBP_CONSTITUTIVE_HETEROCHROMATIN_ASSEMBLY	10	Up	0.000332166	0.00491995
GOBP_POSITIVE_REGULATION_OF_RESPONSE_TO_DNA_DAMAGE_STIMULUS	124	Up	0.000332564	0.00491995
GOBP_CENTROMERIC_SISTER_CHROMATID_COHESION	11	Up	0.000332745	0.00491995
GOBP_TUBE_DEVELOPMENT	756	Down	0.000333162	0.00491995
GOBP_NUCLEOTIDE_EXCISION_REPAIR	56	Up	0.000335066	0.00493082
GOBP_PROTEIN_LOCALIZATION_TO_CHROMOSOME_TELOMERIC_REGION	29	Up	0.000335193	0.00493082
GOBP_CALCIUM_ION_TRANSMEMBRANE_TRANSPORT	177	Down	0.000336008	0.00493329
GOBP_POSITIVE_REGULATION_OF_PEPTIDYL_TYROSINE_PHOSPHORYLATION	105	Down	0.000337	0.00493834
GOBP_COLLATERAL_SPROUTING_IN_ABSENCE_OF_INJURY	4	Down	0.000338194	0.00494396
GOBP_REGULATION_OF_NIK_NF_KAPPAB_SIGNALING	65	Down	0.000338767	0.00494396
GOBP_REGULATION_OF_EPITHELIAL_CELL_MIGRATION	182	Down	0.000339471	0.00494396
GOBP_REGULATION_OF_ATTACHMENT_OF_SPINDLE_MICROTUBULES_TO_KINETOCHORE	13	Up	0.000339979	0.00494396
GOBP_CARDIAC_NEURAL_CREST_CELL_DIFFERENTIATION_INVOLVED_IN_HEART_DEVELOPMENT	14	Down	0.000341784	0.00496075
GOBP_NEGATIVE_REGULATION_OF_NEURON_MIGRATION	7	Down	0.000343067	0.00496991
GOBP_REGULATION_OF_MRNA_PROCESSING	125	Up	0.000346572	0.00501116
GOBP_COLLAGEN_ACTIVATED_TYROSINE_KINASE_RECEPTOR_SIGNALING_PATHWAY	8	Down	0.000351702	0.00507569
GOBP_POSITIVE_REGULATION_OF_TRANSFORMING_GROWTH_FACTOR_BETA1_PRODUCTION	4	Down	0.000352874	0.00507834
GOBP_CELL_MIGRATION_INVOLVED_IN_KIDNEY_DEVELOPMENT	5	Down	0.000353218	0.00507834
GOBP_POSITIVE_REGULATION_OF_DNA_RECOMBINATION	60	Up	0.000356587	0.00511712
GOBP_CELL_DIFFERENTIATION_INVOLVED_IN_METANEPHROS_DEVELOPMENT	16	Down	0.000360069	0.00515737
GOBP_CALCIUM_ION_TRANSPORT	232	Down	0.000361379	0.00516643
GOBP_RHO_PROTEIN_SIGNAL_TRANSDUCTION	105	Down	0.000362945	0.0051791
GOBP_REGULATION_OF_CELL_CYCLE_CHECKPOINT	33	Up	0.000364548	0.00519225
GOBP_REGULATION_OF_HISTONE_H3_K4_METHYLATION	35	Up	0.000366646	0.00521239
GOBP_REGULATION_OF_T_HELPER_1_CELL_DIFFERENTIATION	6	Down	0.000368051	0.0052178
GOBP_MITOCHONDRIAL_GENE_EXPRESSION	102	Up	0.000368396	0.0052178
GOBP_CELLULAR_RESPONSE_TO_FLUID_SHEAR_STRESS	18	Down	0.000370682	0.00524044
GOBP_REGULATION_OF_LIPASE_ACTIVITY	46	Down	0.000374865	0.00528976
GOBP_SEQUESTERING_OF_CALCIUM_ION	76	Down	0.000379523	0.00534559
GOBP_TISSUE_MORPHOGENESIS	456	Down	0.000382248	0.00537404
GOBP_REGULATION_OF_T_CELL_MIGRATION	26	Down	0.000386531	0.00542424
GOBP_POSITIVE_REGULATION_OF_ESTABLISHMENT_OF_PROTEIN_LOCALIZATION_TO_TELOMERE	10	Up	0.000389862	0.00546093
GOBP_CENTROSOME_SEPARATION	14	Up	0.000392528	0.00548819
GOBP_RESPONSE_TO_AMYLOID_BETA	32	Down	0.000394845	0.00551048
GOBP_COLLAGEN_ACTIVATED_SIGNALING_PATHWAY	11	Down	0.000406236	0.00565909
GOBP_REGULATION_OF_PROTEIN_LOCALIZATION_TO_CHROMOSOME_TELOMERIC_REGION	14	Up	0.000407307	0.00566365
GOBP_CARDIAC_SEPTUM_MORPHOGENESIS	51	Down	0.000409134	0.00567869
GOBP_REGULATION_OF_ACTIVIN_RECEPTOR_SIGNALING_PATHWAY	17	Down	0.000415493	0.00575647
GOBP_REGULATION_OF_MYOTUBE_DIFFERENTIATION	37	Down	0.00042578	0.00588828
GOBP_BONE_MINERALIZATION	77	Down	0.00043414	0.00599302
GOBP_CELL_MIGRATION_INVOLVED_IN_METANEPHROS_DEVELOPMENT	4	Down	0.000446388	0.00615096
GOBP_REGULATION_OF_SMAD_PROTEIN_SIGNAL_TRANSDUCTION	22	Down	0.000460205	0.00632989
GOBP_HOMOTYPIC_CELL_CELL_ADHESION	58	Down	0.000463272	0.00636059
GOBP_REGULATION_OF_MRNA_SPLICING_VIA_SPLICEOSOME	89	Up	0.000478853	0.0065627
GOBP_NEGATIVE_REGULATION_OF_CYTOKINE_PRODUCTION	159	Down	0.000493211	0.00674734
GOBP_LEUKOCYTE_CHEMOTAXIS	113	Down	0.000499811	0.00682538
GOBP_REGULATION_OF_LIPID_TRANSPORT	81	Down	0.000502563	0.00685068
GOBP_REGULATION_OF_LONG_CHAIN_FATTY_ACID_IMPORT_INTO_CELL	7	Down	0.000504691	0.0068674
GOBP_REGULATION_OF_CIRCADIAN_SLEEP_WAKE_CYCLE	5	Down	0.000508272	0.0069038
GOBP_REGULATION_OF_TRANSMEMBRANE_TRANSPORT	324	Down	0.000511094	0.00692227
GOBP_NEGATIVE_REGULATION_OF_EXTRACELLULAR_MATRIX_DISASSEMBLY	4	Down	0.000511449	0.00692227
GOBP_REGULATION_OF_NMDA_RECEPTOR_ACTIVITY	13	Down	0.000519786	0.00702264
GOBP_NEGATIVE_REGULATION_OF_TYPE_2_IMMUNE_RESPONSE	7	Down	0.000533521	0.00719546
GOBP_SYNAPSE_ASSEMBLY	111	Down	0.000538406	0.00724851
GOBP_FIBROBLAST_GROWTH_FACTOR_PRODUCTION	3	Down	0.0005404	0.00726251
GOBP_EPITHELIAL_CELL_CELL_ADHESION	12	Down	0.000546758	0.00733503
GOBP_RESPONSE_TO_HYDROXYUREA	11	Up	0.000550671	0.00736771
GOBP_MUSCLE_ADAPTATION	81	Down	0.000551128	0.00736771
GOBP_LOCOMOTION	1192	Down	0.000554137	0.00739496
GOBP_CATION_TRANSMEMBRANE_TRANSPORT	523	Down	0.00055904	0.00744734
GOBP_REGULATION_OF_STRIATED_MUSCLE_CELL_DIFFERENTIATION	71	Down	0.00056495	0.00751295
GOBP_REGULATION_OF_SYSTEMIC_ARTERIAL_BLOOD_PRESSURE_MEDIATED_BY_A_CHEMICAL_SIGNAL	22	Down	0.00056801	0.00754048
GOBP_NEGATIVE_REGULATION_OF_EPITHELIAL_CELL_MIGRATION	51	Down	0.000569792	0.00755098
GOBP_MEMBRANE_REPOLARIZATION	32	Down	0.000570983	0.00755363
GOBP_RESPONSE_TO_GROWTH_FACTOR	511	Down	0.000575211	0.00759638
GOBP_TAXIS	353	Down	0.000576357	0.00759834
GOBP_CYTOKINE_PRODUCTION	441	Down	0.000583368	0.00767749
GOBP_POSITIVE_REGULATION_OF_UNSATURATED_FATTY_ACID_BIOSYNTHETIC_PROCESS	2	Down	0.000585696	0.00769483
GOBP_REGULATION_OF_CELL_MATRIX_ADHESION	92	Down	0.000588674	0.00772065
GOBP_POLYSACCHARIDE_BIOSYNTHETIC_PROCESS	53	Down	0.000603369	0.00789978
GOBP_CALCIUM_ION_TRANSPORT_INTO_CYTOSOL	89	Down	0.00060611	0.00792205
GOBP_NEGATIVE_REGULATION_OF_TELOMERE_MAINTENANCE_VIA_TELOMERE_LENGTHENING	24	Up	0.000612102	0.00798667
GOBP_REGULATION_OF_CELLULAR_RESPONSE_TO_TRANSFORMING_GROWTH_FACTOR_BETA_STIMULUS	106	Down	0.000618249	0.00804863
GOBP_BIOMINERALIZATION	100	Down	0.000619549	0.00804863
GOBP_PROXIMAL_DISTAL_PATTERN_FORMATION	22	Down	0.000620584	0.00804863
GOBP_NEGATIVE_REGULATION_OF_T_CELL_RECEPTOR_SIGNALING_PATHWAY	16	Down	0.000621075	0.00804863
GOBP_REGULATION_OF_BONE_MINERALIZATION	55	Down	0.000630965	0.00816291
GOBP_G_QUADRUPLEX_DNA_UNWINDING	7	Up	0.000635576	0.00820862
GOBP_REGULATION_OF_SYSTEMIC_ARTERIAL_BLOOD_PRESSURE_BY_NOREPINEPHRINE_EPINEPHRINE	4	Down	0.000637327	0.00821731
GOBP_MORPHOGENESIS_OF_AN_EPITHELIAL_BUD	8	Down	0.000639033	0.00821816
GOBP_REGULATION_OF_ION_TRANSMEMBRANE_TRANSPORT	265	Down	0.000639617	0.00821816
GOBP_TRANSMEMBRANE_RECEPTOR_PROTEIN_TYROSINE_KINASE_SIGNALING_PATHWAY	434	Down	0.000640628	0.00821816
GOBP_BONE_REMODELING	56	Down	0.000647644	0.0082942
GOBP_REGULATION_OF_BLOOD_PRESSURE	97	Down	0.000650119	0.00831192
GOBP_RECEPTOR_TRANSACTIVATION	4	Down	0.000653062	0.00833557
GOBP_REGULATION_OF_CGMP_MEDIATED_SIGNALING	7	Down	0.000659136	0.00838798
GOBP_MAINTENANCE_OF_PROTEIN_LOCALIZATION_IN_ENDOPLASMIC_RETICULUM	11	Down	0.000660304	0.00838798
GOBP_AMINO_ACID_IMPORT	34	Down	0.000660471	0.00838798
GOBP_POSITIVE_REGULATION_OF_MITOTIC_CELL_CYCLE	105	Up	0.000666067	0.00844498
GOBP_DEOXYRIBONUCLEOSIDE_TRIPHOSPHATE_METABOLIC_PROCESS	14	Up	0.000667968	0.00845501
GOBP_POSITIVE_REGULATION_OF_BLOOD_PRESSURE	15	Down	0.000670736	0.00847596
GOBP_REGULATION_OF_CELL_CYCLE	875	Up	0.000680433	0.00858426
GOBP_REGULATION_OF_CELL_SHAPE	112	Down	0.000682303	0.00859363
GOBP_REGULATION_OF_HEART_RATE_BY_CARDIAC_CONDUCTION	20	Down	0.000683456	0.00859395
GOBP_TRABECULA_FORMATION	19	Down	0.00068814	0.0086386
GOBP_CARDIAC_EPITHELIAL_TO_MESENCHYMAL_TRANSITION	32	Down	0.000690451	0.00864445
GOBP_NEGATIVE_REGULATION_OF_ACTIN_FILAMENT_POLYMERIZATION	54	Down	0.000690875	0.00864445
GOBP_REGULATION_OF_TRANSFORMING_GROWTH_FACTOR_BETA1_PRODUCTION	7	Down	0.000694382	0.00866127
GOBP_REGULATION_OF_RNA_SPLICING	135	Up	0.000694493	0.00866127
GOBP_ORGAN_GROWTH	122	Down	0.000700519	0.00872215
GOBP_ISOPRENOID_BIOSYNTHETIC_PROCESS	22	Down	0.000701906	0.00872516
GOBP_NEGATIVE_CHEMOTAXIS	30	Down	0.000711818	0.00883397
GOBP_CARDIAC_MUSCLE_CELL_CONTRACTION	46	Down	0.000714384	0.00885139
GOBP_REGULATION_OF_BODY_FLUID_LEVELS	233	Down	0.000717249	0.00887246
GOBP_INFLAMMATORY_RESPONSE	404	Down	0.000726944	0.00897782
GOBP_DOUBLE_STRAND_BREAK_REPAIR_VIA_SYNTHESIS_DEPENDENT_STRAND_ANNEALING	7	Up	0.000729519	0.00899504
GOBP_NUCLEAR_TRANSCRIBED_MRNA_CATABOLIC_PROCESS_NONSENSE_MEDIATED_DECAY	37	Up	0.00073417	0.00903776
GOBP_METAL_ION_TRANSPORT	485	Down	0.000735985	0.00904549
GOBP_ACTION_POTENTIAL	79	Down	0.000742267	0.00910801
GOBP_STRAND_INVASION	6	Up	0.000743614	0.00910987
GOBP_REGULATION_OF_TELOMERASE_ACTIVITY	46	Up	0.000755252	0.0092376
GOBP_POLYSACCHARIDE_METABOLIC_PROCESS	73	Down	0.000761555	0.00929975
GOBP_T_CELL_MIGRATION	38	Down	0.000765615	0.00933437
GOBP_ORGANIC_HYDROXY_COMPOUND_BIOSYNTHETIC_PROCESS	157	Down	0.000768245	0.00935148
GOBP_INOSITOL_PHOSPHATE_MEDIATED_SIGNALING	42	Down	0.000770929	0.00936919
GOBP_PEPTIDYL_LYSINE_METHYLATION	130	Up	0.000783545	0.00950735
GOBP_POSITIVE_REGULATION_OF_HELICASE_ACTIVITY	7	Up	0.000787986	0.00954603
GOBP_NEGATIVE_REGULATION_OF_LOW_DENSITY_LIPOPROTEIN_RECEPTOR_ACTIVITY	6	Down	0.000790687	0.00956354
GOBP_CD4_POSITIVE_ALPHA_BETA_T_CELL_ACTIVATION	54	Down	0.00079453	0.0095948
GOBP_REGULATION_OF_LIPID_LOCALIZATION	97	Down	0.000798172	0.00961445
GOBP_NUCLEOBASE_CONTAINING_COMPOUND_TRANSPORT	184	Up	0.000798681	0.00961445
GOBP_SMAD_PROTEIN_SIGNAL_TRANSDUCTION	55	Down	0.000800196	0.0096175
GOBP_NEUTRAL_AMINO_ACID_TRANSPORT	33	Down	0.000803407	0.00964088
GOBP_REGULATION_OF_CARDIAC_MUSCLE_CELL_PROLIFERATION	28	Down	0.000812298	0.00973225
GOBP_POSITIVE_REGULATION_OF_CHEMOTAXIS	80	Down	0.000816237	0.00975029
GOBP_LUNG_ALVEOLUS_DEVELOPMENT	29	Down	0.000816363	0.00975029
GOBP_NEGATIVE_REGULATION_OF_DEVELOPMENTAL_PROCESS	597	Down	0.00082313	0.00981037
GOBP_NEGATIVE_REGULATION_OF_ACTIVIN_RECEPTOR_SIGNALING_PATHWAY	7	Down	0.000823968	0.00981037
GOBP_T_HELPER_2_CELL_DIFFERENTIATION	9	Down	0.0008299	0.00986558
GOBP_RESPONSE_TO_UV	131	Up	0.000833764	0.00989608
GOBP_CELLULAR_RESPONSE_TO_AMYLOID_BETA	31	Down	0.000836827	0.00991699
GOBP_MEIOTIC_SPINDLE_ASSEMBLY	7	Up	0.000841362	0.00993626
GOBP_NEGATIVE_REGULATION_OF_IMMUNE_EFFECTOR_PROCESS	56	Down	0.000842218	0.00993626
GOBP_EMBRYONIC_MORPHOGENESIS	433	Down	0.000842365	0.00993626
GOBP_PROTEIN_METHYLATION	178	Up	0.000853573	0.0100529
GOBP_REGULATION_OF_ACTIN_FILAMENT_BASED_MOVEMENT	27	Down	0.000856978	0.010062
GOBP_REGULATION_OF_GLOMERULUS_DEVELOPMENT	2	Down	0.000856986	0.010062
GOBP_POSITIVE_REGULATION_OF_MONONUCLEAR_CELL_MIGRATION	32	Down	0.000860768	0.0100846
GOBP_ALCOHOL_BIOSYNTHETIC_PROCESS	99	Down	0.000861559	0.0100846
GOBP_POSITIVE_REGULATION_OF_TELOMERASE_ACTIVITY	31	Up	0.000871637	0.0101869
GOBP_REGULATION_OF_FIBROBLAST_GROWTH_FACTOR_RECEPTOR_SIGNALING_PATHWAY	25	Down	0.000874297	0.0102024
GOBP_PLASMA_MEMBRANE_ORGANIZATION	107	Down	0.000879074	0.0102408
GOBP_CD4_POSITIVE_ALPHA_BETA_T_CELL_DIFFERENTIATION	45	Down	0.0008812	0.0102408
GOBP_ARTERY_DEVELOPMENT	80	Down	0.000882346	0.0102408
GOBP_POSTREPLICATION_REPAIR	33	Up	0.000882968	0.0102408
GOBP_GLIAL_CELL_DERIVED_NEUROTROPHIC_FACTOR_RECEPTOR_SIGNALING_PATHWAY	5	Down	0.000893665	0.0103487
GOBP_NEGATIVE_REGULATION_OF_TELOMERE_MAINTENANCE_VIA_TELOMERASE	19	Up	0.00089499	0.0103487
GOBP_PHOSPHOLIPASE_C_ACTIVATING_G_PROTEIN_COUPLED_RECEPTOR_SIGNALING_PATHWAY	34	Down	0.00089635	0.0103488
GOBP_RELAXATION_OF_CARDIAC_MUSCLE	13	Down	0.000900041	0.0103666
GOBP_REGULATION_OF_CELL_MORPHOGENESIS	233	Down	0.000900618	0.0103666
GOBP_ENDOCARDIAL_CUSHION_TO_MESENCHYMAL_TRANSITION	5	Down	0.000905279	0.0104046
GOBP_POSITIVE_REGULATION_OF_CYTOKINESIS	29	Up	0.000907553	0.010415
GOBP_GLUTAMATE_RECEPTOR_SIGNALING_PATHWAY	19	Down	0.000909315	0.0104195
GOBP_CYTOSOLIC_CALCIUM_ION_TRANSPORT	107	Down	0.000910955	0.0104226
GOBP_CARDIAC_RIGHT_VENTRICLE_MORPHOGENESIS	13	Down	0.000922506	0.010539
GOBP_SERINE_TRANSPORT	10	Down	0.000927441	0.0105665
GOBP_NEGATIVE_REGULATION_OF_CD4_POSITIVE_ALPHA_BETA_T_CELL_DIFFERENTIATION	15	Down	0.000927686	0.0105665
GOBP_METANEPHRIC_RENAL_VESICLE_MORPHOGENESIS	11	Down	0.000931752	0.0105868
GOBP_PROTEIN_LOCALIZATION_TO_NUCLEAR_BODY	12	Up	0.000932251	0.0105868
GOBP_REGULATION_OF_BIOMINERALIZATION	65	Down	0.000943359	0.010697
GOBP_HOMOPHILIC_CELL_ADHESION_VIA_PLASMA_MEMBRANE_ADHESION_MOLECULES	77	Down	0.000947981	0.0107289
GOBP_NEGATIVE_REGULATION_OF_LEUKOCYTE_PROLIFERATION	41	Down	0.000948986	0.0107289
GOBP_REGULATION_OF_T_HELPER_1_TYPE_IMMUNE_RESPONSE	10	Down	0.000951565	0.0107421
GOBP_POSITIVE_REGULATION_OF_EPITHELIAL_CELL_MIGRATION	124	Down	0.000955739	0.0107733
GOBP_BASEMENT_MEMBRANE_ASSEMBLY	12	Down	0.000974482	0.0109683
GOBP_NEGATIVE_REGULATION_OF_CHONDROCYTE_DIFFERENTIATION	18	Down	0.000993972	0.0111712
GOBP_CARDIAC_MUSCLE_CELL_ACTION_POTENTIAL	49	Down	0.00100079	0.0112312
GOBP_BASE_EXCISION_REPAIR_GAP_FILLING	14	Up	0.00100338	0.0112438
GOBP_ACTIN_FILAMENT_DEPOLYMERIZATION	49	Down	0.00100608	0.0112574
GOBP_HISTONE_H3_K4_METHYLATION	64	Up	0.00100807	0.0112632
GOBP_NON_CANONICAL_WNT_SIGNALING_PATHWAY	59	Down	0.00101439	0.0113172
GOBP_CGMP_MEDIATED_SIGNALING	14	Down	0.00101991	0.0113622
GOBP_SNO_S_RNA_METABOLIC_PROCESS	16	Up	0.00102187	0.0113674
GOBP_EPITHELIAL_CELL_PROLIFERATION	268	Down	0.00103057	0.0114475
GOBP_RIBOSOMAL_SUBUNIT_EXPORT_FROM_NUCLEUS	14	Up	0.00103804	0.0115136
GOBP_POSITIVE_REGULATION_OF_LIPID_METABOLIC_PROCESS	92	Down	0.00104032	0.0115221
GOBP_NEGATIVE_REGULATION_OF_CD4_POSITIVE_ALPHA_BETA_T_CELL_ACTIVATION	19	Down	0.00105245	0.0116395
GOBP_REGULATION_OF_MULTICELLULAR_ORGANISMAL_DEVELOPMENT	888	Down	0.00105519	0.0116409
GOBP_METHYLATION	317	Up	0.00105644	0.0116409
GOBP_CELLULAR_CARBOHYDRATE_BIOSYNTHETIC_PROCESS	56	Down	0.00105715	0.0116409
GOBP_REGULATION_OF_ANATOMICAL_STRUCTURE_SIZE	345	Down	0.00106369	0.0116841
GOBP_CARTILAGE_DEVELOPMENT_INVOLVED_IN_ENDOCHONDRAL_BONE_MORPHOGENESIS	24	Down	0.00106414	0.0116841
GOBP_NEGATIVE_REGULATION_OF_RECEPTOR_RECYCLING	4	Down	0.0010778	0.011817
GOBP_SKIN_DEVELOPMENT	159	Down	0.00108436	0.0118719
GOBP_ANATOMICAL_STRUCTURE_HOMEOSTASIS	183	Down	0.00108862	0.0119014
GOBP_EMBRYONIC_EYE_MORPHOGENESIS	26	Down	0.00110567	0.0120565
GOBP_CATION_TRANSPORT	672	Down	0.00110597	0.0120565
GOBP_POSITIVE_REGULATION_OF_RNA_EXPORT_FROM_NUCLEUS	5	Up	0.00111512	0.0121389
GOBP_MICROTUBULE_BASED_PROCESS	684	Up	0.00112774	0.0122587
GOBP_REGULATION_OF_TISSUE_REMODELING	44	Down	0.00113111	0.0122779
GOBP_ACTIN_FILAMENT_BUNDLE_ORGANIZATION	131	Down	0.00113714	0.0123257
GOBP_MEMBRANE_DEPOLARIZATION	53	Down	0.00114211	0.0123337
GOBP_REGULATION_OF_ANAPHASE_PROMOTING_COMPLEX_DEPENDENT_CATABOLIC_PROCESS	4	Up	0.00114219	0.0123337
GOBP_POSITIVE_REGULATION_OF_CARDIAC_EPITHELIAL_TO_MESENCHYMAL_TRANSITION	8	Down	0.00114272	0.0123337
GOBP_LAMELLIPODIUM_ORGANIZATION	76	Down	0.00114519	0.012342
GOBP_CELLULAR_RESPONSE_TO_RETINOIC_ACID	43	Down	0.00114674	0.012342
GOBP_POSITIVE_REGULATION_OF_HISTONE_H3_K4_METHYLATION	25	Up	0.00116384	0.0125085
GOBP_NEGATIVE_REGULATION_OF_T_CELL_PROLIFERATION	34	Down	0.0011661	0.0125151
GOBP_BRANCHING_INVOLVED_IN_SALIVARY_GLAND_MORPHOGENESIS	14	Down	0.00116889	0.0125274
GOBP_NEGATIVE_REGULATION_OF_P38MAPK_CASCADE	5	Down	0.0011901	0.0127368
GOBP_REGULATION_OF_OSTEOBLAST_PROLIFERATION	20	Down	0.0011962	0.0127841
GOBP_APOPTOTIC_CELL_CLEARANCE	31	Down	0.00120206	0.0128287
GOBP_ALPHA_BETA_T_CELL_DIFFERENTIATION	63	Down	0.0012107	0.0129028
GOBP_ACTIN_FILAMENT_SEVERING	13	Down	0.0012137	0.0129168
GOBP_CELL_CHEMOTAXIS	155	Down	0.00122922	0.0130637
GOBP_TELOMERE_CAPPING	36	Up	0.00123311	0.0130833
GOBP_FOREBRAIN_NEUROBLAST_DIVISION	2	Up	0.0012345	0.0130833
GOBP_NEGATIVE_REGULATION_OF_MRNA_PROCESSING	28	Up	0.00124023	0.0131183
GOBP_REGULATION_OF_CELL_MIGRATION_INVOLVED_IN_SPROUTING_ANGIOGENESIS	31	Down	0.00124125	0.0131183
GOBP_TEMPERATURE_HOMEOSTASIS	124	Down	0.00126665	0.0133682
GOBP_NEGATIVE_REGULATION_OF_CYTOKINE_PRODUCTION_INVOLVED_IN_IMMUNE_RESPONSE	12	Down	0.00127479	0.0134355
GOBP_FORMATION_OF_EXTRACHROMOSOMAL_CIRCULAR_DNA	12	Up	0.00127887	0.0134597
GOBP_CELLULAR_RESPONSE_TO_ZINC_ION	15	Up	0.00128061	0.0134597
GOBP_MESENCHYME_MIGRATION	3	Down	0.00129264	0.0135673
GOBP_TRNA_METABOLIC_PROCESS	180	Up	0.00129876	0.0136129
GOBP_REGULATION_OF_EXTRACELLULAR_MATRIX_DISASSEMBLY	14	Down	0.00130529	0.0136625
GOBP_REGULATION_OF_MITOTIC_CELL_CYCLE_SPINDLE_ASSEMBLY_CHECKPOINT	16	Up	0.0013132	0.0137264
GOBP_NEGATIVE_REGULATION_OF_LEUKOCYTE_MIGRATION	32	Down	0.0013179	0.0137567
GOBP_REGULATION_OF_PEPTIDYL_TYROSINE_PHOSPHORYLATION	155	Down	0.00131976	0.0137573
GOBP_RESPONSE_TO_IONIZING_RADIATION	133	Up	0.00132241	0.0137661
GOBP_HETEROTYPIC_CELL_CELL_ADHESION	30	Down	0.00133051	0.0138315
GOBP_DIVALENT_INORGANIC_CATION_HOMEOSTASIS	261	Down	0.00133938	0.0138817
GOBP_CELL_ADHESION_INVOLVED_IN_HEART_MORPHOGENESIS	4	Down	0.00133981	0.0138817
GOBP_UROGENITAL_SYSTEM_DEVELOPMENT	264	Down	0.00134119	0.0138817
GOBP_PRIMARY_ALCOHOL_CATABOLIC_PROCESS	6	Down	0.00134594	0.0138817
GOBP_NEGATIVE_REGULATION_OF_ALPHA_BETA_T_CELL_DIFFERENTIATION	17	Down	0.00134599	0.0138817
GOBP_POSITIVE_REGULATION_OF_BLOOD_PRESSURE_BY_EPINEPHRINE_NOREPINEPHRINE	3	Down	0.00134627	0.0138817
GOBP_OVULATION_CYCLE	52	Down	0.00134985	0.0138999
GOBP_POSITIVE_REGULATION_OF_SUPRAMOLECULAR_FIBER_ORGANIZATION	139	Down	0.00135693	0.0139538
GOBP_SNO_S_RNA_PROCESSING	13	Up	0.0013604	0.0139695
GOBP_POSITIVE_REGULATION_OF_CELL_CELL_ADHESION	153	Down	0.00136212	0.0139695
GOBP_METANEPHROS_MORPHOGENESIS	21	Down	0.00136967	0.014028
GOBP_REGULATION_OF_EXTRACELLULAR_MATRIX_ASSEMBLY	14	Down	0.00137867	0.0141013
GOBP_LIPID_DIGESTION	7	Down	0.00138186	0.0141013
GOBP_ENDOCARDIAL_CELL_DIFFERENTIATION	4	Down	0.00138246	0.0141013
GOBP_MICROGLIAL_CELL_ACTIVATION	21	Down	0.001385	0.0141013
GOBP_PYRIMIDINE_DEOXYRIBONUCLEOTIDE_BIOSYNTHETIC_PROCESS	6	Up	0.00138607	0.0141013
GOBP_INTERLEUKIN_17_PRODUCTION	16	Down	0.00138941	0.0141164
GOBP_DEOXYRIBOSE_PHOSPHATE_METABOLIC_PROCESS	37	Up	0.0014017	0.0142062
GOBP_DOSAGE_COMPENSATION	20	Up	0.00140197	0.0142062
GOBP_DIGESTION	54	Down	0.00141401	0.0142796
GOBP_REGULATION_OF_ION_TRANSPORT	362	Down	0.00141417	0.0142796
GOBP_RESPONSE_TO_LAMINAR_FLUID_SHEAR_STRESS	11	Down	0.00141484	0.0142796
GOBP_REGULATION_OF_PHOSPHOLIPASE_ACTIVITY	34	Down	0.00142021	0.0143148
GOBP_SKIN_MORPHOGENESIS	8	Down	0.00142588	0.014353
GOBP_PROTEIN_DNA_COMPLEX_DISASSEMBLY	18	Up	0.00143107	0.0143752
GOBP_INTEGRIN_ACTIVATION	18	Down	0.00143186	0.0143752
GOBP_POSITIVE_REGULATION_OF_OSSIFICATION	36	Down	0.00143913	0.0144292
GOBP_PLATELET_AGGREGATION	45	Down	0.00144171	0.014436
GOBP_POSITIVE_REGULATION_OF_NEUROINFLAMMATORY_RESPONSE	4	Down	0.00144375	0.0144375
GOBP_REGULATION_OF_SIGNALING_RECEPTOR_ACTIVITY	92	Down	0.00145289	0.0145098
GOBP_NEGATIVE_REGULATION_OF_DNA_RECOMBINATION	38	Up	0.00145906	0.0145524
GOBP_NEGATIVE_REGULATION_OF_FIBROBLAST_GROWTH_FACTOR_RECEPTOR_SIGNALING_PATHWAY	16	Down	0.00147237	0.0146439
GOBP_COMPLEMENT_ACTIVATION	19	Down	0.00147271	0.0146439
GOBP_ION_TRANSMEMBRANE_TRANSPORT	639	Down	0.001474	0.0146439
GOBP_POSITIVE_REGULATION_OF_MYOBLAST_DIFFERENTIATION	19	Down	0.00149083	0.0147918
GOBP_CENTRIOLE_ELONGATION	8	Up	0.00150601	0.014923
GOBP_NEURON_PROJECTION_MAINTENANCE	7	Down	0.00150836	0.0149269
GOBP_REGULATION_OF_MUSCLE_CELL_DIFFERENTIATION	107	Down	0.00151177	0.0149412
GOBP_APPENDAGE_DEVELOPMENT	133	Down	0.00152105	0.0150135
GOBP_OVULATION_CYCLE_PROCESS	35	Down	0.00152541	0.015037
GOBP_VASODILATION	29	Down	0.00153097	0.0150625
GOBP_CELL_JUNCTION_ASSEMBLY	277	Down	0.00153195	0.0150625
GOBP_ETHANOL_CATABOLIC_PROCESS	4	Down	0.0015349	0.0150721
GOBP_REGULATION_OF_SREBP_SIGNALING_PATHWAY	7	Down	0.00153813	0.0150844
GOBP_NUCLEOBASE_BIOSYNTHETIC_PROCESS	19	Up	0.00154047	0.0150879
GOBP_REGULATION_OF_RECEPTOR_BINDING	15	Down	0.00155119	0.0151724
GOBP_REGULATION_OF_ACTIN_FILAMENT_LENGTH	127	Down	0.00155308	0.0151724
GOBP_NEGATIVE_REGULATION_OF_CGMP_MEDIATED_SIGNALING	3	Down	0.00156416	0.0152611
GOBP_SYNAPTIC_MEMBRANE_ADHESION	14	Down	0.00157842	0.0153805
GOBP_REGULATION_OF_RHO_PROTEIN_SIGNAL_TRANSDUCTION	65	Down	0.00158533	0.0154281
GOBP_REGULATION_OF_EPITHELIAL_CELL_APOPTOTIC_PROCESS	57	Down	0.00159622	0.0155143
GOBP_BLOOD_VESSEL_REMODELING	30	Down	0.00160722	0.0156013
GOBP_REPLACEMENT_OSSIFICATION	21	Down	0.00162173	0.0157157
GOBP_SKELETAL_MYOFIBRIL_ASSEMBLY	8	Down	0.0016233	0.0157157
GOBP_NEGATIVE_REGULATION_OF_SECRETION	94	Down	0.00162519	0.0157157
GOBP_GLUTAMATE_HOMEOSTASIS	4	Down	0.00163488	0.0157893
GOBP_METAL_ION_HOMEOSTASIS	357	Down	0.00163729	0.0157926
GOBP_NEGATIVE_REGULATION_OF_CYTOKINESIS	5	Up	0.0016799	0.0161663
GOBP_POSITIVE_REGULATION_OF_RESPONSE_TO_EXTERNAL_STIMULUS	237	Down	0.00168028	0.0161663
GOBP_POSITIVE_REGULATION_OF_MULTICELLULAR_ORGANISMAL_PROCESS	905	Down	0.00168405	0.0161822
GOBP_POSITIVE_REGULATION_OF_LEUKOCYTE_CHEMOTAXIS	51	Down	0.00169285	0.0162463
GOBP_POSITIVE_REGULATION_OF_CENTRIOLE_ELONGATION	5	Up	0.00170164	0.0162997
GOBP_REGULATION_OF_CHEMOTAXIS	130	Down	0.00170299	0.0162997
GOBP_VENTRICULAR_CARDIAC_MUSCLE_CELL_MEMBRANE_REPOLARIZATION	18	Down	0.00170484	0.0162997
GOBP_STRIATED_MUSCLE_ADAPTATION	35	Down	0.00170703	0.0163002
GOBP_INORGANIC_ION_IMPORT_ACROSS_PLASMA_MEMBRANE	55	Down	0.00171326	0.0163392
GOBP_RESPONSE_TO_MECHANICAL_STIMULUS	137	Down	0.00172712	0.0164509
GOBP_BLOOD_VESSEL_MATURATION	6	Down	0.00174815	0.0166295
GOBP_PROTEIN_LOCALIZATION_TO_NUCLEOPLASM	14	Up	0.00175024	0.0166295
GOBP_REGULATION_OF_SKELETAL_MUSCLE_ADAPTATION	11	Down	0.00177012	0.0167974
GOBP_TRANSCRIPTION_ELONGATION_FROM_RNA_POLYMERASE_II_PROMOTER	54	Up	0.0017739	0.0168123
GOBP_CRANIOFACIAL_SUTURE_MORPHOGENESIS	13	Down	0.00177623	0.0168135
GOBP_CARDIAC_MUSCLE_CELL_PROLIFERATION	37	Down	0.0017827	0.0168443
GOBP_METANEPHRIC_NEPHRON_MORPHOGENESIS	18	Down	0.00178391	0.0168443
GOBP_RESPONSE_TO_MUSCLE_STRETCH	21	Down	0.00178772	0.0168594
GOBP_CARDIAC_MUSCLE_CELL_ACTION_POTENTIAL_INVOLVED_IN_CONTRACTION	30	Down	0.00179068	0.0168627
GOBP_POSITIVE_REGULATION_OF_LYMPHOCYTE_CHEMOTAXIS	7	Down	0.00179249	0.0168627
GOBP_ALPHA_BETA_T_CELL_ACTIVATION	84	Down	0.00181179	0.0170131
GOBP_MYELOID_LEUKOCYTE_MIGRATION	114	Down	0.00181294	0.0170131
GOBP_LIPID_LOCALIZATION	275	Down	0.00181647	0.0170252
GOBP_PROTEIN_LOCALIZATION_TO_MICROTUBULE_ORGANIZING_CENTER	34	Up	0.00182645	0.0170977
GOBP_LIGAND_GATED_ION_CHANNEL_SIGNALING_PATHWAY	6	Down	0.00183307	0.0171387
GOBP_EMBRYONIC_ORGAN_MORPHOGENESIS	199	Down	0.00183759	0.0171598
GOBP_SPLICEOSOMAL_TRI_SNRNP_COMPLEX_ASSEMBLY	15	Up	0.00184716	0.0172281
GOBP_CELLULAR_RESPONSE_TO_PEPTIDE	254	Down	0.00185085	0.0172414
GOBP_POSITIVE_REGULATION_OF_CARBOHYDRATE_METABOLIC_PROCESS	49	Down	0.00185591	0.0172674
GOBP_OVULATION_FROM_OVARIAN_FOLLICLE	7	Down	0.00186212	0.0172851
GOBP_MATURATION_OF_SSU_RRNA	49	Up	0.00186235	0.0172851
GOBP_POSITIVE_REGULATION_OF_LIPID_BIOSYNTHETIC_PROCESS	49	Down	0.00188152	0.0174383
GOBP_MRNA_CLEAVAGE_INVOLVED_IN_MRNA_PROCESSING	13	Up	0.00188342	0.0174383
GOBP_PITUITARY_GLAND_DEVELOPMENT	19	Down	0.00188782	0.0174578
GOBP_DNA_DOUBLE_STRAND_BREAK_PROCESSING	16	Up	0.001897	0.0175209
GOBP_REGULATION_OF_MACROPHAGE_ACTIVATION	27	Down	0.00189925	0.0175209
GOBP_CELLULAR_RESPONSE_TO_CAMP	33	Down	0.00190166	0.017522
GOBP_NEUROINFLAMMATORY_RESPONSE	15	Down	0.00193749	0.0178091
GOBP_POSITIVE_REGULATION_OF_VASCULATURE_DEVELOPMENT	102	Down	0.00193907	0.0178091
GOBP_NON_MEMBRANE_BOUNDED_ORGANELLE_ASSEMBLY	345	Up	0.00193984	0.0178091
GOBP_MEMBRANE_DEPOLARIZATION_DURING_ACTION_POTENTIAL	24	Down	0.00194969	0.017878
GOBP_REGULATION_OF_MEMBRANE_REPOLARIZATION	24	Down	0.00195247	0.017882
GOBP_MATURATION_OF_5_8S_RRNA	35	Up	0.00195882	0.0179186
GOBP_TRNA_PROCESSING	122	Up	0.0019749	0.0180369
GOBP_POSITIVE_REGULATION_OF_MUSCLE_CELL_DIFFERENTIATION	50	Down	0.00197649	0.0180369
GOBP_INTERLEUKIN_4_MEDIATED_SIGNALING_PATHWAY	4	Down	0.00200334	0.0182562
GOBP_T_CELL_DIFFERENTIATION_INVOLVED_IN_IMMUNE_RESPONSE	41	Down	0.00200531	0.0182562
GOBP_REGULATION_OF_CELL_DIFFERENTIATION	1045	Down	0.00201455	0.0183185
GOBP_MITOTIC_INTRA_S_DNA_DAMAGE_CHECKPOINT_SIGNALING	16	Up	0.00202222	0.0183451
GOBP_NEGATIVE_REGULATION_OF_GENE_EXPRESSION_EPIGENETIC	73	Up	0.00202389	0.0183451
GOBP_POSITIVE_REGULATION_OF_BONE_MINERALIZATION	29	Down	0.0020247	0.0183451
GOBP_L_SERINE_TRANSPORT	8	Down	0.0020291	0.0183631
GOBP_SENSORY_SYSTEM_DEVELOPMENT	255	Down	0.00203596	0.0184033
GOBP_CARDIAC_MUSCLE_CELL_MYOBLAST_DIFFERENTIATION	9	Down	0.00204733	0.0184842
GOBP_CELL_JUNCTION_ORGANIZATION	470	Down	0.00205207	0.0185037
GOBP_REGULATION_OF_FEMALE_GONAD_DEVELOPMENT	3	Down	0.00205492	0.0185037
GOBP_POSITIVE_REGULATION_OF_CYTOKINE_PRODUCTION	267	Down	0.00206057	0.0185037
GOBP_CELL_FATE_COMMITMENT	146	Down	0.00206067	0.0185037
GOBP_POSITIVE_REGULATION_OF_MITOTIC_CELL_CYCLE_SPINDLE_ASSEMBLY_CHECKPOINT	8	Up	0.00206164	0.0185037
GOBP_DNA_LIGATION	16	Up	0.00206445	0.0185072
GOBP_L_AMINO_ACID_TRANSPORT	43	Down	0.00208717	0.0186889
GOBP_POSITIVE_REGULATION_OF_CARTILAGE_DEVELOPMENT	26	Down	0.00210818	0.0188549
GOBP_ION_TRANSPORT	855	Down	0.00211381	0.0188831
GOBP_MOTOR_NEURON_APOPTOTIC_PROCESS	10	Down	0.00211882	0.0189056
GOBP_POSITIVE_REGULATION_OF_ALCOHOL_BIOSYNTHETIC_PROCESS	9	Down	0.0021252	0.0189404
GOBP_CELLULAR_MACROMOLECULE_BIOSYNTHETIC_PROCESS	1284	Up	0.00213892	0.0190404
GOBP_MAPK_CASCADE	510	Down	0.00214383	0.0190618
GOBP_ION_HOMEOSTASIS	448	Down	0.00214669	0.019065
GOBP_AMINOGLYCAN_BIOSYNTHETIC_PROCESS	58	Down	0.00216175	0.0191764
GOBP_POSITIVE_REGULATION_OF_EPITHELIAL_TO_MESENCHYMAL_TRANSITION_INVOLVED_IN_ENDOCARDIAL_CUSHION_FORMATION	5	Down	0.00216477	0.0191809
GOBP_NUCLEAR_PORE_COMPLEX_ASSEMBLY	10	Up	0.00216933	0.0191989
GOBP_NEGATIVE_REGULATION_OF_DEVELOPMENTAL_GROWTH	83	Down	0.0021814	0.0192833
GOBP_CELL_AGGREGATION	13	Down	0.00218966	0.019334
GOBP_NEGATIVE_REGULATION_OF_DNA_METABOLIC_PROCESS	102	Up	0.0022001	0.0194037
GOBP_NEGATIVE_REGULATION_OF_DNA_TEMPLATED_TRANSCRIPTION_ELONGATION	17	Up	0.00222228	0.0195766
GOBP_ERK1_AND_ERK2_CASCADE	187	Down	0.00222494	0.0195774
GOBP_BONE_TRABECULA_MORPHOGENESIS	10	Down	0.00223477	0.0196413
GOBP_TUMOR_NECROSIS_FACTOR_SUPERFAMILY_CYTOKINE_PRODUCTION	94	Down	0.00225567	0.019802
GOBP_REGULATION_OF_MRNA_METABOLIC_PROCESS	254	Up	0.00227038	0.0199083
GOBP_NEGATIVE_REGULATION_OF_HISTONE_H3_K9_METHYLATION	11	Up	0.00228471	0.0200109
GOBP_EMBRYONIC_SKELETAL_JOINT_DEVELOPMENT	11	Down	0.00229171	0.0200364
GOBP_REGULATION_OF_COAGULATION	43	Down	0.00229288	0.0200364
GOBP_ANTERIOR_POSTERIOR_PATTERN_SPECIFICATION	140	Down	0.002298	0.0200581
GOBP_NEGATIVE_REGULATION_OF_RECEPTOR_BINDING	8	Down	0.00230114	0.0200625
GOBP_POSITIVE_REGULATION_OF_METAPHASE_ANAPHASE_TRANSITION_OF_CELL_CYCLE	15	Up	0.00230777	0.0200974
GOBP_POSITIVE_REGULATION_OF_STEROID_BIOSYNTHETIC_PROCESS	10	Down	0.00231978	0.0201789
GOBP_RIBOSOMAL_LARGE_SUBUNIT_EXPORT_FROM_NUCLEUS	7	Up	0.00232437	0.02018
GOBP_POSITIVE_REGULATION_OF_CD4_POSITIVE_ALPHA_BETA_T_CELL_ACTIVATION	18	Down	0.00232761	0.02018
GOBP_REGULATION_OF_LEUKOCYTE_CHEMOTAXIS	70	Down	0.00232834	0.02018
GOBP_CELLULAR_RESPONSE_TO_ENDOGENOUS_STIMULUS	919	Down	0.00233218	0.02018
GOBP_POSITIVE_REGULATION_OF_PROSTAGLANDIN_BIOSYNTHETIC_PROCESS	1	Down	0.00233315	0.02018
GOBP_CELLULAR_GLUCAN_METABOLIC_PROCESS	53	Down	0.00234171	0.0202311
GOBP_REGULATION_OF_ALTERNATIVE_MRNA_SPLICING_VIA_SPLICEOSOME	50	Up	0.00238172	0.0205424
GOBP_REGULATION_OF_SUBSTRATE_ADHESION_DEPENDENT_CELL_SPREADING	50	Down	0.00238442	0.0205424
GOBP_NEGATIVE_REGULATION_OF_ACTIN_FILAMENT_DEPOLYMERIZATION	38	Down	0.00238583	0.0205424
GOBP_LIPID_HOMEOSTASIS	105	Down	0.00239544	0.020598
GOBP_UTERUS_DEVELOPMENT	18	Down	0.00239769	0.020598
GOBP_DOUBLE_STRAND_BREAK_REPAIR_VIA_NONHOMOLOGOUS_END_JOINING	69	Up	0.00240775	0.0206611
GOBP_LENS_DEVELOPMENT_IN_CAMERA_TYPE_EYE	60	Down	0.00241937	0.0207374
GOBP_EYE_MORPHOGENESIS	107	Down	0.00242472	0.0207599
GOBP_POSITIVE_REGULATION_OF_SMALL_MOLECULE_METABOLIC_PROCESS	79	Down	0.00243039	0.0207852
GOBP_SENSORY_ORGAN_DEVELOPMENT	365	Down	0.00247648	0.0211138
GOBP_SKELETAL_MUSCLE_THIN_FILAMENT_ASSEMBLY	6	Down	0.00247705	0.0211138
GOBP_LIPID_IMPORT_INTO_CELL	14	Down	0.00247713	0.0211138
GOBP_NUCLEUS_ORGANIZATION	122	Up	0.00248267	0.0211322
GOBP_MAINTENANCE_OF_SISTER_CHROMATID_COHESION	12	Up	0.00248483	0.0211322
GOBP_MEMBRANE_DEPOLARIZATION_DURING_CARDIAC_MUSCLE_CELL_ACTION_POTENTIAL	15	Down	0.00249583	0.021202
GOBP_CELLULAR_RESPONSE_TO_ACID_CHEMICAL	71	Down	0.00251438	0.0213358
GOBP_NEGATIVE_REGULATION_OF_HEMOPOIESIS	65	Down	0.0025346	0.0214552
GOBP_POSITIVE_REGULATION_OF_CHROMATIN_ORGANIZATION	15	Up	0.0025348	0.0214552
GOBP_DETERMINATION_OF_DORSAL_VENTRAL_ASYMMETRY	6	Down	0.00253689	0.0214552
GOBP_L_ALPHA_AMINO_ACID_TRANSMEMBRANE_TRANSPORT	42	Down	0.00255512	0.0215854
GOBP_REGULATION_OF_P38MAPK_CASCADE	34	Down	0.00258044	0.0217725
GOBP_REGULATION_OF_MUSCLE_ADAPTATION	64	Down	0.00258298	0.0217725
GOBP_REGULATION_OF_ASYMMETRIC_CELL_DIVISION	1	Up	0.00259102	0.0218076
GOBP_EMBRYONIC_SKELETAL_JOINT_MORPHOGENESIS	8	Down	0.00259287	0.0218076
GOBP_PROSTATE_GLAND_MORPHOGENESIS	17	Down	0.00260798	0.0218557
GOBP_REGULATION_OF_MICROVILLUS_ASSEMBLY	5	Down	0.00260986	0.0218557
GOBP_OVULATION	16	Down	0.0026104	0.0218557
GOBP_FACE_DEVELOPMENT	43	Down	0.00261246	0.0218557
GOBP_REGULATION_OF_METALLOPEPTIDASE_ACTIVITY	11	Down	0.00261293	0.0218557
GOBP_AMYLOID_BETA_CLEARANCE_BY_CELLULAR_CATABOLIC_PROCESS	6	Down	0.0026223	0.02191
GOBP_POSITIVE_REGULATION_OF_LIPID_LOCALIZATION	59	Down	0.00263321	0.0219406
GOBP_NCRNA_TRANSCRIPTION	54	Up	0.00263454	0.0219406
GOBP_MULTINUCLEAR_OSTEOCLAST_DIFFERENTIATION	5	Down	0.00263748	0.0219406
GOBP_OSTEOCLAST_FUSION	5	Down	0.00263748	0.0219406
GOBP_MULTICELLULAR_ORGANISMAL_HOMEOSTASIS	323	Down	0.00264621	0.0219871
GOBP_POSITIVE_REGULATION_OF_CELL_CELL_ADHESION_MEDIATED_BY_INTEGRIN	2	Down	0.00264884	0.0219871
GOBP_CELLULAR_ION_HOMEOSTASIS	368	Down	0.00266569	0.0220602
GOBP_RESPONSE_TO_STEROL_DEPLETION	17	Down	0.00266696	0.0220602
GOBP_REGULATION_OF_MITOTIC_CENTROSOME_SEPARATION	8	Up	0.00266757	0.0220602
GOBP_NEGATIVE_REGULATION_OF_ENDOTHELIAL_CELL_PROLIFERATION	27	Down	0.00267283	0.0220602
GOBP_REGULATION_OF_HELICASE_ACTIVITY	12	Up	0.0026739	0.0220602
GOBP_CARDIOBLAST_DIFFERENTIATION	11	Down	0.00267502	0.0220602
GOBP_POSITIVE_REGULATION_OF_EPITHELIAL_TO_MESENCHYMAL_TRANSITION	41	Down	0.00268194	0.0220934
GOBP_REGULATION_OF_CELL_ACTIVATION	335	Down	0.00274154	0.0225409
GOBP_HOMEOSTATIC_PROCESS	1127	Down	0.00274217	0.0225409
GOBP_REGULATION_OF_UBIQUITIN_PROTEIN_LIGASE_ACTIVITY	23	Up	0.00275132	0.0225831
GOBP_APPENDAGE_MORPHOGENESIS	105	Down	0.00275324	0.0225831
GOBP_INORGANIC_ION_TRANSMEMBRANE_TRANSPORT	483	Down	0.00275699	0.0225895
GOBP_RNA_METHYLATION	81	Up	0.00277094	0.022668
GOBP_NEPHRON_DEVELOPMENT	104	Down	0.00277532	0.022668
GOBP_NEGATIVE_REGULATION_OF_EPITHELIAL_CELL_PROLIFERATION	87	Down	0.00277549	0.022668
GOBP_HEAD_MORPHOGENESIS	31	Down	0.00278755	0.0227421
GOBP_DICHOTOMOUS_SUBDIVISION_OF_AN_EPITHELIAL_TERMINAL_UNIT	8	Down	0.00279985	0.022818
GOBP_NEGATIVE_REGULATION_OF_CELL_PROLIFERATION_INVOLVED_IN_KIDNEY_DEVELOPMENT	3	Down	0.00283946	0.0230848
GOBP_RESPONSE_TO_INTERFERON_BETA	20	Down	0.00284052	0.0230848
GOBP_BODY_MORPHOGENESIS	39	Down	0.00284171	0.0230848
GOBP_BMP_SIGNALING_PATHWAY_INVOLVED_IN_HEART_DEVELOPMENT	7	Down	0.0028447	0.0230848
GOBP_METANEPHRIC_NEPHRON_DEVELOPMENT	25	Down	0.00287988	0.0233454
GOBP_POSITIVE_REGULATION_OF_WOUND_HEALING_SPREADING_OF_EPIDERMAL_CELLS	4	Down	0.00288553	0.0233663
GOBP_PROTEIN_LOCALIZATION_TO_CYTOSKELETON	56	Up	0.00289353	0.0234063
GOBP_MRNA_3_END_PROCESSING	61	Up	0.00290503	0.0234733
GOBP_RETINA_VASCULATURE_DEVELOPMENT_IN_CAMERA_TYPE_EYE	17	Down	0.00290797	0.0234733
GOBP_CAMERA_TYPE_EYE_DEVELOPMENT	224	Down	0.00291971	0.0235431
GOBP_REGULATION_OF_CELL_JUNCTION_ASSEMBLY	131	Down	0.00293154	0.0236135
GOBP_UNSATURATED_FATTY_ACID_BIOSYNTHETIC_PROCESS	32	Down	0.00295284	0.0237599
GOBP_SOMATIC_DIVERSIFICATION_OF_IMMUNE_RECEPTORS	66	Up	0.00297252	0.023893
GOBP_MATURATION_OF_SSU_RRNA_FROM_TRICISTRONIC_RRNA_TRANSCRIPT_SSU_RRNA_5_8S_RRNA_LSU_RRNA	36	Up	0.0030021	0.0241053
GOBP_NEGATIVE_REGULATION_OF_INTERLEUKIN_17_PRODUCTION	7	Down	0.00300913	0.0241364
GOBP_CELLULAR_RESPONSE_TO_STEROL	14	Down	0.00302046	0.0241959
GOBP_DETECTION_OF_MECHANICAL_STIMULUS	26	Down	0.0030229	0.0241959
GOBP_HISTONE_H4_ACETYLATION	70	Up	0.0030275	0.0242073
GOBP_RNA_PHOSPHODIESTER_BOND_HYDROLYSIS_ENDONUCLEOLYTIC	66	Up	0.00305144	0.0243732
GOBP_REGULATION_OF_CARDIAC_MUSCLE_CONTRACTION	48	Down	0.00305891	0.0244073
GOBP_POSITIVE_REGULATION_OF_VASCULAR_ASSOCIATED_SMOOTH_MUSCLE_CELL_PROLIFERATION	22	Down	0.00306361	0.0244191
GOBP_POSITIVE_REGULATION_OF_SECRETION	180	Down	0.00307499	0.0244842
GOBP_MULTICELLULAR_ORGANISMAL_SIGNALING	85	Down	0.00308147	0.0245102
GOBP_PLATELET_DERIVED_GROWTH_FACTOR_RECEPTOR_BETA_SIGNALING_PATHWAY	14	Down	0.00309185	0.0245672
GOBP_REGULATION_OF_CARDIAC_MUSCLE_CELL_MEMBRANE_REPOLARIZATION	17	Down	0.00311053	0.0246898
GOBP_CHROMATIN_DISASSEMBLY	18	Up	0.00311757	0.0247021
GOBP_NUCLEOLAR_LARGE_RRNA_TRANSCRIPTION_BY_RNA_POLYMERASE_I	18	Up	0.00311856	0.0247021
GOBP_REGULATION_OF_ACTIN_FILAMENT_ORGANIZATION	214	Down	0.00312386	0.0247184
GOBP_REGULATION_OF_MORPHOGENESIS_OF_AN_EPITHELIUM	48	Down	0.0031318	0.0247502
GOBP_POSITIVE_REGULATION_OF_ACTIN_FILAMENT_BUNDLE_ASSEMBLY	48	Down	0.0031374	0.0247502
GOBP_REGULATION_OF_RESPONSE_TO_EXTERNAL_STIMULUS	562	Down	0.00313762	0.0247502
GOBP_REGULATION_OF_CALCIUM_ION_TRANSPORT	145	Down	0.00315456	0.0248581
GOBP_ODONTOGENESIS	80	Down	0.0031871	0.0250885
GOBP_RELAXATION_OF_MUSCLE	22	Down	0.00319114	0.0250944
GOBP_POSITIVE_REGULATION_OF_MAINTENANCE_OF_SISTER_CHROMATID_COHESION	5	Up	0.00321609	0.0252646
GOBP_CELLULAR_RESPONSE_TO_PEPTIDE_HORMONE_STIMULUS	208	Down	0.00322057	0.0252737
GOBP_POSITIVE_REGULATION_OF_ISOTYPE_SWITCHING_TO_IGG_ISOTYPES	5	Up	0.00322618	0.0252737
GOBP_REGULATION_OF_METAL_ION_TRANSPORT	233	Down	0.00322721	0.0252737
GOBP_REGULATION_OF_T_HELPER_CELL_DIFFERENTIATION	18	Down	0.00323745	0.0253068
GOBP_AMINO_ACID_TRANSMEMBRANE_TRANSPORT	61	Down	0.00323807	0.0253068
GOBP_SECONDARY_PALATE_DEVELOPMENT	20	Down	0.00324418	0.0253231
GOBP_CIRCADIAN_SLEEP_WAKE_CYCLE	9	Down	0.0032468	0.0253231
GOBP_CELL_ACTIVATION	602	Down	0.00325038	0.0253251
GOBP_NEGATIVE_REGULATION_OF_LIPID_LOCALIZATION	28	Down	0.0032625	0.0253685
GOBP_ICOSANOID_METABOLIC_PROCESS	53	Down	0.00326261	0.0253685
GOBP_NEGATIVE_REGULATION_OF_TELOMERE_MAINTENANCE	31	Up	0.0032748	0.0254373
GOBP_SYNAPSE_ORGANIZATION	285	Down	0.00330805	0.0256559
GOBP_POSITIVE_REGULATION_OF_SUBSTRATE_ADHESION_DEPENDENT_CELL_SPREADING	35	Down	0.00330968	0.0256559
GOBP_DNA_TEMPLATED_TRANSCRIPTION_INITIATION	114	Up	0.00332191	0.025719
GOBP_MATURATION_OF_5_8S_RRNA_FROM_TRICISTRONIC_RRNA_TRANSCRIPT_SSU_RRNA_5_8S_RRNA_LSU_RRNA	24	Up	0.00332457	0.025719
GOBP_CELL_SUBSTRATE_JUNCTION_ORGANIZATION	88	Down	0.00333881	0.025803
GOBP_POSITIVE_REGULATION_OF_CELLULAR_RESPONSE_TO_TRANSFORMING_GROWTH_FACTOR_BETA_STIMULUS	29	Down	0.00334341	0.0258123
GOBP_DEOXYRIBONUCLEOSIDE_MONOPHOSPHATE_BIOSYNTHETIC_PROCESS	9	Up	0.00336541	0.0259559
GOBP_CELLULAR_RESPONSE_TO_UV	79	Up	0.00337638	0.0260142
GOBP_ICOSANOID_BIOSYNTHETIC_PROCESS	25	Down	0.00340849	0.0262331
GOBP_GLUCAN_BIOSYNTHETIC_PROCESS	36	Down	0.00341168	0.0262331
GOBP_MITRAL_VALVE_DEVELOPMENT	10	Down	0.00341777	0.0262534
GOBP_NEGATIVE_REGULATION_OF_RESPONSE_TO_EXTERNAL_STIMULUS	236	Down	0.00345395	0.0265046
GOBP_EPITHELIAL_CELL_DIFFERENTIATION	403	Down	0.00345925	0.0265186
GOBP_RESPONSE_TO_PEPTIDE	339	Down	0.00346409	0.026529
GOBP_NEGATIVE_REGULATION_OF_MORPHOGENESIS_OF_AN_EPITHELIUM	5	Down	0.00349777	0.0267601
GOBP_GASTRULATION_WITH_MOUTH_FORMING_SECOND	18	Down	0.00352076	0.0269089
GOBP_REGULATION_OF_CATION_TRANSMEMBRANE_TRANSPORT	210	Down	0.00352527	0.0269164
GOBP_CARDIAC_ATRIUM_DEVELOPMENT	25	Down	0.00353708	0.0269795
GOBP_PHAGOCYTOSIS	137	Down	0.0035503	0.0270533
GOBP_PHOSPHATIDYLINOSITOL_3_KINASE_SIGNALING	84	Down	0.00356327	0.0271075
GOBP_EPITHELIAL_TO_MESENCHYMAL_TRANSITION_INVOLVED_IN_ENDOCARDIAL_CUSHION_FORMATION	18	Down	0.00356452	0.0271075
GOBP_REGULATION_OF_SKELETAL_MUSCLE_CONTRACTION	11	Down	0.00356862	0.0271116
GOBP_POSITIVE_REGULATION_OF_LIPID_TRANSPORT	46	Down	0.00361443	0.0274323
GOBP_DIGESTIVE_SYSTEM_DEVELOPMENT	91	Down	0.00364023	0.0276005
GOBP_CELLULAR_RESPONSE_TO_INSULIN_STIMULUS	158	Down	0.00364676	0.0276226
GOBP_RIBOSOMAL_SMALL_SUBUNIT_EXPORT_FROM_NUCLEUS	8	Up	0.00367032	0.0277563
GOBP_CELLULAR_RESPONSE_TO_GROWTH_HORMONE_STIMULUS	17	Down	0.00367456	0.0277563
GOBP_CELLULAR_HOMEOSTASIS	540	Down	0.00367534	0.0277563
GOBP_POSITIVE_CHEMOTAXIS	33	Down	0.00368417	0.0277697
GOBP_POSITIVE_REGULATION_OF_INTEGRIN_ACTIVATION	6	Down	0.00368482	0.0277697
GOBP_REGULATION_OF_MEIOTIC_CELL_CYCLE_PHASE_TRANSITION	6	Up	0.00368805	0.0277697
GOBP_CELLULAR_RESPONSE_TO_STEROL_DEPLETION	15	Down	0.00372278	0.0279895
GOBP_POSITIVE_REGULATION_OF_CALCIUM_MEDIATED_SIGNALING	18	Down	0.00372572	0.0279895
GOBP_RESPONSE_TO_BACTERIUM	296	Down	0.00372826	0.0279895
GOBP_EPIDERMIS_DEVELOPMENT	187	Down	0.00373196	0.0279897
GOBP_REGULATION_OF_DNA_TEMPLATED_TRANSCRIPTION_ELONGATION	50	Up	0.00374159	0.0280344
GOBP_CALCIUM_ION_IMPORT	54	Down	0.00376556	0.0281391
GOBP_VASCULAR_ASSOCIATED_SMOOTH_MUSCLE_CONTRACTION	17	Down	0.00376957	0.0281391
GOBP_REGULATION_OF_PHOSPHATIDYLINOSITOL_BIOSYNTHETIC_PROCESS	3	Down	0.00376992	0.0281391
GOBP_HOMOLOGOUS_CHROMOSOME_PAIRING_AT_MEIOSIS	29	Up	0.00377035	0.0281391
GOBP_RESPIRATORY_SYSTEM_DEVELOPMENT	147	Down	0.00380782	0.0283389
GOBP_T_CELL_ACTIVATION_INVOLVED_IN_IMMUNE_RESPONSE	51	Down	0.00380785	0.0283389
GOBP_REGULATION_OF_LYMPHOCYTE_CHEMOTAXIS	10	Down	0.00380828	0.0283389
GOBP_MUSCLE_HYPERTROPHY	63	Down	0.00381861	0.0283881
GOBP_REGULATION_OF_ALPHA_BETA_T_CELL_ACTIVATION	54	Down	0.00384165	0.0285055
GOBP_CELLULAR_RESPONSE_TO_CADMIUM_ION	25	Up	0.00384188	0.0285055
GOBP_MESENCHYMAL_TO_EPITHELIAL_TRANSITION_INVOLVED_IN_METANEPHROS_MORPHOGENESIS	9	Down	0.00385312	0.028561
GOBP_ENDOCARDIAL_CUSHION_DEVELOPMENT	36	Down	0.00387596	0.0287024
GOBP_REGULATION_OF_MAINTENANCE_OF_SISTER_CHROMATID_COHESION	8	Up	0.00388659	0.0287532
GOBP_REGULATION_OF_SYNAPSE_STRUCTURE_OR_ACTIVITY	136	Down	0.00391646	0.0289313
GOBP_REGULATION_OF_PROTEIN_LOCALIZATION_TO_PLASMA_MEMBRANE	82	Down	0.00391826	0.0289313
GOBP_LONG_CHAIN_FATTY_ACID_TRANSPORT	36	Down	0.00393678	0.0290357
GOBP_LAMELLIPODIUM_ASSEMBLY	59	Down	0.00394002	0.0290357
GOBP_POSITIVE_REGULATION_OF_DNA_REPLICATION	37	Up	0.00394935	0.0290764
GOBP_BOX_C_D_SNORNP_ASSEMBLY	9	Up	0.00395535	0.0290924
GOBP_ICOSANOID_TRANSPORT	22	Down	0.00396209	0.0291006
GOBP_RESPONSE_TO_ENDOGENOUS_STIMULUS	1080	Down	0.0039686	0.0291006
GOBP_RIBOSOME_ASSEMBLY	58	Up	0.0039711	0.0291006
GOBP_RECEPTOR_MEDIATED_ENDOCYTOSIS	177	Down	0.00397173	0.0291006
GOBP_NEGATIVE_REGULATION_OF_CELL_JUNCTION_ASSEMBLY	21	Down	0.00398097	0.0291402
GOBP_POSITIVE_REGULATION_OF_SMOOTH_MUSCLE_CONTRACTION	15	Down	0.00398852	0.0291675
GOBP_CARDIAC_CONDUCTION	58	Down	0.00400686	0.0292735
GOBP_NEGATIVE_REGULATION_OF_ADAPTIVE_IMMUNE_RESPONSE	25	Down	0.00401957	0.029317
GOBP_POSITIVE_REGULATION_OF_DEVELOPMENTAL_PROCESS	866	Down	0.00402373	0.029317
GOBP_VENTRICULAR_TRABECULA_MYOCARDIUM_MORPHOGENESIS	10	Down	0.00402444	0.029317
GOBP_SEMI_LUNAR_VALVE_DEVELOPMENT	29	Down	0.00402821	0.029317
GOBP_REGULATION_OF_ESTABLISHMENT_OF_PLANAR_POLARITY	46	Down	0.00405169	0.0294598
GOBP_CHONDROCYTE_DEVELOPMENT_INVOLVED_IN_ENDOCHONDRAL_BONE_MORPHOGENESIS	6	Down	0.00407526	0.029603
GOBP_POSITIVE_REGULATION_OF_ERK1_AND_ERK2_CASCADE	102	Down	0.00408492	0.0296449
GOBP_AMINOGLYCAN_METABOLIC_PROCESS	91	Down	0.00409576	0.0296952
GOBP_BRANCHED_CHAIN_AMINO_ACID_BIOSYNTHETIC_PROCESS	4	Down	0.00412647	0.0298895
GOBP_CARBOXYLIC_ACID_TRANSPORT	141	Down	0.00413069	0.0298916
GOBP_POSITIVE_REGULATION_OF_PHOSPHATIDYLINOSITOL_3_KINASE_SIGNALING	44	Down	0.00416658	0.0301227
GOBP_TRANSMEMBRANE_TRANSPORT	877	Down	0.00417226	0.0301351
GOBP_REGULATION_OF_LEUKOCYTE_DEGRANULATION	25	Down	0.00418806	0.0302206
GOBP_POSITIVE_REGULATION_OF_COLD_INDUCED_THERMOGENESIS	66	Down	0.00419725	0.0302583
GOBP_ORGANIC_ACID_TRANSPORT	171	Down	0.00420498	0.0302854
GOBP_ANIMAL_ORGAN_FORMATION	42	Down	0.00426471	0.0306866
GOBP_REGULATION_OF_CALCIUM_ION_TRANSMEMBRANE_TRANSPORT	96	Down	0.00429298	0.0308426
GOBP_BONE_TRABECULA_FORMATION	8	Down	0.00429449	0.0308426
GOBP_ALCOHOL_METABOLIC_PROCESS	233	Down	0.00437461	0.0313884
GOBP_SNORNA_LOCALIZATION	6	Up	0.00440142	0.0315511
GOBP_REGULATION_OF_CELL_PROLIFERATION_INVOLVED_IN_KIDNEY_DEVELOPMENT	9	Down	0.00441309	0.0315995
GOBP_NUCLEAR_NCRNA_SURVEILLANCE	6	Up	0.00442016	0.0315995
GOBP_REGULATION_OF_MICROTUBULE_BASED_PROCESS	197	Up	0.00442061	0.0315995
GOBP_MYELOID_CELL_ACTIVATION_INVOLVED_IN_IMMUNE_RESPONSE	48	Down	0.00443813	0.0316765
GOBP_PROTEOGLYCAN_METABOLIC_PROCESS	60	Down	0.0044397	0.0316765
GOBP_LEUKOCYTE_DEGRANULATION	38	Down	0.00444753	0.0316779
GOBP_REGULATION_OF_CD4_POSITIVE_ALPHA_BETA_T_CELL_ACTIVATION	33	Down	0.00444821	0.0316779
GOBP_ADENYLATE_CYCLASE_MODULATING_G_PROTEIN_COUPLED_RECEPTOR_SIGNALING_PATHWAY	92	Down	0.00446195	0.0317461
GOBP_MORPHOGENESIS_OF_A_BRANCHING_STRUCTURE	138	Down	0.0044666	0.0317495
GOBP_TELOMERE_MAINTENANCE_VIA_RECOMBINATION	15	Up	0.00450783	0.0320127
GOBP_NEGATIVE_REGULATION_OF_OSSIFICATION	25	Down	0.00451836	0.0320438
GOBP_NEGATIVE_REGULATION_OF_GLIOGENESIS	24	Down	0.00452062	0.0320438
GOBP_HISTONE_H3_K27_METHYLATION	17	Up	0.00453282	0.0321005
GOBP_REGULATION_OF_PHOSPHOLIPASE_A2_ACTIVITY	8	Down	0.00454228	0.0321376
GOBP_POSITIVE_REGULATION_OF_INTRACELLULAR_SIGNAL_TRANSDUCTION	660	Down	0.0045741	0.0323172
GOBP_PEPTIDYL_LYSINE_MODIFICATION	358	Up	0.00457615	0.0323172
GOBP_NEGATIVE_REGULATION_OF_HISTONE_METHYLATION	21	Up	0.00459339	0.0323781
GOBP_POSITIVE_REGULATION_OF_BIOMINERALIZATION	34	Down	0.00459504	0.0323781
GOBP_NEGATIVE_REGULATION_OF_LIPID_TRANSPORT	18	Down	0.00459752	0.0323781
GOBP_RNA_MODIFICATION	152	Up	0.00460976	0.0324343
GOBP_NEPHRON_TUBULE_EPITHELIAL_CELL_DIFFERENTIATION	11	Down	0.00462073	0.0324768
GOBP_ASCENDING_AORTA_DEVELOPMENT	4	Down	0.00462433	0.0324768
GOBP_REGULATION_OF_ALPHA_BETA_T_CELL_DIFFERENTIATION	37	Down	0.00463393	0.0325143
GOBP_REGULATION_OF_MEMBRANE_POTENTIAL	235	Down	0.00465206	0.0326115
GOBP_POSITIVE_REGULATION_OF_CELL_MIGRATION_INVOLVED_IN_SPROUTING_ANGIOGENESIS	17	Down	0.004663	0.0326253
GOBP_POSITIVE_REGULATION_OF_CELL_DIFFERENTIATION	583	Down	0.00466347	0.0326253
GOBP_NEGATIVE_REGULATION_OF_CELL_POPULATION_PROLIFERATION	483	Down	0.00466809	0.0326253
GOBP_NEPHRON_EPITHELIUM_DEVELOPMENT	80	Down	0.00467116	0.0326253
GOBP_BARBED_END_ACTIN_FILAMENT_CAPPING	22	Down	0.004689	0.0327164
GOBP_RIBOSOMAL_LARGE_SUBUNIT_BIOGENESIS	70	Up	0.00469279	0.0327164
GOBP_NERVOUS_SYSTEM_PROCESS	548	Down	0.00471925	0.0328709
GOBP_MESENCHYMAL_TO_EPITHELIAL_TRANSITION	13	Down	0.0047498	0.0330534
GOBP_REGULATION_OF_POLYSACCHARIDE_METABOLIC_PROCESS	32	Down	0.0047546	0.0330566
GOBP_REGULATION_OF_IMMUNE_SYSTEM_PROCESS	803	Down	0.00476371	0.0330897
GOBP_CHEMICAL_HOMEOSTASIS	704	Down	0.00478779	0.0332267
GOBP_ENERGY_HOMEOSTASIS	32	Down	0.00481059	0.033351
GOBP_ISOPRENOID_METABOLIC_PROCESS	68	Down	0.00481663	0.033351
GOBP_CELL_PROLIFERATION_INVOLVED_IN_KIDNEY_DEVELOPMENT	14	Down	0.00481959	0.033351
GOBP_MICROTUBULE_NUCLEATION_BY_MICROTUBULE_ORGANIZING_CENTER	4	Up	0.00483106	0.033351
GOBP_HETEROCHROMATIN_ORGANIZATION	74	Up	0.00483446	0.033351
GOBP_REGULATION_OF_SYSTEMIC_ARTERIAL_BLOOD_PRESSURE	49	Down	0.00483533	0.033351
GOBP_LINOLEIC_ACID_METABOLIC_PROCESS	10	Down	0.00483633	0.033351
GOBP_DNA_TEMPLATED_TRANSCRIPTION_TERMINATION	19	Up	0.00485798	0.0334417
GOBP_MUCOPOLYSACCHARIDE_METABOLIC_PROCESS	64	Down	0.00485918	0.0334417
GOBP_VASCULAR_TRANSPORT	62	Down	0.00486266	0.0334417
GOBP_REGULATION_OF_OXIDATIVE_PHOSPHORYLATION	20	Down	0.00487305	0.033483
GOBP_MITOTIC_CYTOKINESIS	67	Up	0.0048945	0.0336
GOBP_REGULATION_OF_SYNAPTIC_TRANSMISSION_CHOLINERGIC	2	Down	0.00491458	0.0337076
GOBP_REGULATION_OF_NEURON_PROJECTION_DEVELOPMENT	321	Down	0.00492516	0.0337498
GOBP_FATTY_ACID_TRANSPORT	49	Down	0.00494244	0.0338377
GOBP_NEGATIVE_REGULATION_OF_PROTEIN_LOCALIZATION_TO_MEMBRANE	26	Down	0.00495902	0.0339207
GOBP_BONE_RESORPTION	36	Down	0.00499792	0.0341562
GOBP_NEGATIVE_REGULATION_OF_LIPASE_ACTIVITY	10	Down	0.00500792	0.0341939
GOBP_CELL_CELL_SIGNALING	956	Down	0.00509422	0.0347329
GOBP_NEUROMUSCULAR_PROCESS	99	Down	0.00509735	0.0347329
GOBP_GRANULOCYTE_MIGRATION	73	Down	0.00510516	0.0347329
GOBP_ORGANIC_HYDROXY_COMPOUND_METABOLIC_PROCESS	336	Down	0.00510605	0.0347329
GOBP_GLUTAMINE_TRANSPORT	9	Down	0.00511304	0.0347329
GOBP_OPSONIZATION	3	Down	0.00511678	0.0347329
GOBP_REGULATION_OF_SYNAPSE_ASSEMBLY	55	Down	0.00511985	0.0347329
GOBP_POSITIVE_REGULATION_OF_FATTY_ACID_OXIDATION	11	Down	0.00512333	0.0347329
GOBP_PROTEIN_LOCALIZATION_TO_PLASMA_MEMBRANE	226	Down	0.00512852	0.0347372
GOBP_POSITIVE_REGULATION_OF_ACTIN_FILAMENT_POLYMERIZATION	40	Down	0.00517764	0.0350071
GOBP_REGULATION_OF_PROTEIN_DEPOLYMERIZATION	75	Down	0.00518042	0.0350071
GOBP_POSITIVE_REGULATION_OF_DNA_DEPENDENT_DNA_REPLICATION	14	Up	0.00518216	0.0350071
GOBP_REGULATION_OF_CHROMATIN_ORGANIZATION	40	Up	0.00521598	0.0352044
GOBP_MYELOID_LEUKOCYTE_MEDIATED_IMMUNITY	53	Down	0.0052309	0.0352739
GOBP_CELL_MORPHOGENESIS	728	Down	0.00525634	0.0354141
GOBP_TISSUE_REGENERATION	51	Down	0.00528172	0.0355495
GOBP_POSITIVE_REGULATION_OF_T_HELPER_1_CELL_DIFFERENTIATION	4	Down	0.00528578	0.0355495
GOBP_REGULATION_OF_PROTEIN_LOCALIZATION_TO_MEMBRANE	136	Down	0.00529731	0.0355814
GOBP_RESPONSE_TO_CAMP	56	Down	0.00529985	0.0355814
GOBP_ISG15_PROTEIN_CONJUGATION	6	Down	0.00531555	0.0356554
GOBP_MAST_CELL_ACTIVATION	34	Down	0.00532225	0.0356631
GOBP_REGULATION_OF_METAPHASE_PLATE_CONGRESSION	8	Up	0.00532606	0.0356631
GOBP_POSITIVE_REGULATION_OF_BLOOD_CIRCULATION	23	Down	0.00537008	0.0359097
GOBP_EMBRYONIC_ORGAN_DEVELOPMENT	318	Down	0.00537231	0.0359097
GOBP_NEGATIVE_REGULATION_OF_INFLAMMATORY_RESPONSE	80	Down	0.00538677	0.0359748
GOBP_SNRNA_METABOLIC_PROCESS	52	Up	0.00539915	0.0360259
GOBP_MITOTIC_NUCLEAR_MEMBRANE_ORGANIZATION	9	Up	0.00540483	0.0360322
GOBP_TELOMERASE_HOLOENZYME_COMPLEX_ASSEMBLY	6	Up	0.0054266	0.0361457
GOBP_HEART_VALVE_MORPHOGENESIS	42	Down	0.0054513	0.0362785
GOBP_SENSORY_ORGAN_MORPHOGENESIS	177	Down	0.00546266	0.0363224
GOBP_REGULATION_OF_RELEASE_OF_SEQUESTERED_CALCIUM_ION_INTO_CYTOSOL	47	Down	0.00547348	0.0363577
GOBP_HEART_VALVE_DEVELOPMENT	51	Down	0.00547751	0.0363577
GOBP_POSITIVE_REGULATION_OF_PROTEIN_CATABOLIC_PROCESS_IN_THE_VACUOLE	4	Down	0.00548656	0.036386
GOBP_REGULATION_OF_VASCULAR_ASSOCIATED_SMOOTH_MUSCLE_CELL_DIFFERENTIATION	12	Down	0.00550551	0.03648
GOBP_REPLICATION_BORN_DOUBLE_STRAND_BREAK_REPAIR_VIA_SISTER_CHROMATID_EXCHANGE	7	Up	0.00552488	0.0365765
GOBP_PROTEIN_K6_LINKED_UBIQUITINATION	9	Up	0.00557164	0.0368316
GOBP_FOCAL_ADHESION_ASSEMBLY	75	Down	0.00557937	0.0368316
GOBP_REGULATION_OF_T_CELL_CHEMOTAXIS	6	Down	0.00558223	0.0368316
GOBP_G_PROTEIN_COUPLED_RECEPTOR_SIGNALING_PATHWAY	328	Down	0.00558453	0.0368316
GOBP_POSITIVE_REGULATION_OF_FATTY_ACID_METABOLIC_PROCESS	19	Down	0.00558757	0.0368316
GOBP_FOAM_CELL_DIFFERENTIATION	22	Down	0.00562008	0.0370138
GOBP_NEGATIVE_REGULATION_OF_SMAD_PROTEIN_COMPLEX_ASSEMBLY	4	Down	0.00562703	0.0370276
GOBP_REGULATION_OF_SUPRAMOLECULAR_FIBER_ORGANIZATION	299	Down	0.00565239	0.0371624
GOBP_EAR_DEVELOPMENT	139	Down	0.00567711	0.037266
GOBP_GLIAL_CELL_DEVELOPMENT	72	Down	0.00567793	0.037266
GOBP_RESPONSE_TO_PURINE_CONTAINING_COMPOUND	80	Down	0.00569521	0.0373473
GOBP_KIDNEY_MORPHOGENESIS	66	Down	0.00570761	0.0373555
GOBP_GRANULOCYTE_CHEMOTAXIS	60	Down	0.00571296	0.0373555
GOBP_CELLULAR_RESPONSE_TO_RADIATION	152	Up	0.00571512	0.0373555
GOBP_ENSHEATHMENT_OF_NEURONS	100	Down	0.00571607	0.0373555
GOBP_REGULATION_OF_DNA_DUPLEX_UNWINDING	6	Up	0.00572393	0.0373748
GOBP_ACTIN_POLYMERIZATION_OR_DEPOLYMERIZATION	159	Down	0.00575024	0.0375144
GOBP_POSITIVE_REGULATION_OF_MUSCLE_CONTRACTION	23	Down	0.00576673	0.0375667
GOBP_NEGATIVE_REGULATION_OF_BLOOD_VESSEL_ENDOTHELIAL_CELL_MIGRATION	26	Down	0.00576812	0.0375667
GOBP_POSITIVE_REGULATION_OF_OSTEOBLAST_PROLIFERATION	10	Down	0.00578233	0.0376271
GOBP_REGULATION_OF_SPINDLE_ORGANIZATION	42	Up	0.00579404	0.0376711
GOBP_ORGANIC_ANION_TRANSPORT	192	Down	0.0058045	0.037707
GOBP_REGULATION_OF_MITOTIC_CYTOKINESIS	4	Up	0.00581918	0.0377702
GOBP_REGULATION_OF_GENE_EXPRESSION_EPIGENETIC	118	Up	0.00583194	0.0378207
GOBP_POSITIVE_REGULATION_OF_CILIUM_ASSEMBLY	22	Up	0.00584147	0.0378413
GOBP_HISTONE_DEUBIQUITINATION	40	Up	0.00584504	0.0378413
GOBP_CYCLIC_NUCLEOTIDE_MEDIATED_SIGNALING	43	Down	0.00587666	0.0380137
GOBP_T_CELL_SELECTION	23	Down	0.00588686	0.0380236
GOBP_POSITIVE_REGULATION_OF_ENDOTHELIAL_CELL_MATRIX_ADHESION_VIA_FIBRONECTIN	3	Down	0.00588844	0.0380236
GOBP_CELLULAR_RESPONSE_TO_OSMOTIC_STRESS	36	Down	0.00589315	0.0380236
GOBP_MICROTUBULE_POLYMERIZATION_OR_DEPOLYMERIZATION	105	Up	0.0058985	0.0380259
GOBP_RRNA_TRANSCRIPTION	34	Up	0.00591009	0.0380684
GOBP_INOSITOL_LIPID_MEDIATED_SIGNALING	109	Down	0.00592008	0.0381005
GOBP_REGULATION_OF_T_CELL_RECEPTOR_SIGNALING_PATHWAY	26	Down	0.00595762	0.0383098
GOBP_HISTONE_PHOSPHORYLATION	41	Up	0.00597377	0.0383812
GOBP_NEGATIVE_REGULATION_OF_ANTIGEN_RECEPTOR_MEDIATED_SIGNALING_PATHWAY	19	Down	0.00601244	0.0385971
GOBP_POSITIVE_REGULATION_OF_LEUKOCYTE_CELL_CELL_ADHESION	126	Down	0.00601782	0.0385991
GOBP_ACTIN_FILAMENT_POLYMERIZATION	134	Down	0.00603509	0.0386774
GOBP_NEGATIVE_REGULATION_OF_METALLOPEPTIDASE_ACTIVITY	6	Down	0.00606773	0.0388419
GOBP_POSITIVE_REGULATION_OF_FATTY_ACID_BETA_OXIDATION	8	Down	0.00607096	0.0388419
GOBP_NUCLEOBASE_METABOLIC_PROCESS	32	Up	0.00610042	0.0389977
GOBP_NEGATIVE_REGULATION_OF_MUSCLE_CELL_APOPTOTIC_PROCESS	24	Down	0.00613788	0.0391824
GOBP_EPIBOLY	31	Down	0.0061396	0.0391824
GOBP_TRANSCRIPTION_INITIATION_FROM_RNA_POLYMERASE_II_PROMOTER	72	Up	0.00617122	0.0393512
GOBP_RRNA_MODIFICATION	35	Up	0.00620699	0.0395462
GOBP_HISTONE_H3_ACETYLATION	71	Up	0.00621767	0.0395812
GOBP_REGULATION_OF_CELL_DIVISION	130	Up	0.00622575	0.0395995
GOBP_SOMATIC_DIVERSIFICATION_OF_IMMUNOGLOBULINS	55	Up	0.00623496	0.0396166
GOBP_REGULATION_OF_FEVER_GENERATION	2	Down	0.00623883	0.0396166
GOBP_UNSATURATED_FATTY_ACID_METABOLIC_PROCESS	59	Down	0.00626083	0.0397232
GOBP_HISTONE_MODIFICATION	450	Up	0.00629112	0.0398821
GOBP_RENAL_ABSORPTION	14	Down	0.00636342	0.0403069
GOBP_NEGATIVE_REGULATION_OF_CARDIAC_MUSCLE_CELL_PROLIFERATION	12	Down	0.00639003	0.0404419
GOBP_ACTIN_CYTOSKELETON_REORGANIZATION	78	Down	0.00640171	0.0404822
GOBP_PEPTIDYL_PROLINE_HYDROXYLATION_TO_4_HYDROXY_L_PROLINE	10	Down	0.00641904	0.040552
GOBP_POSITIVE_REGULATION_OF_STEROID_METABOLIC_PROCESS	15	Down	0.00642379	0.040552
GOBP_MACROPHAGE_CYTOKINE_PRODUCTION	13	Down	0.00643198	0.040552
GOBP_PRODUCTION_OF_MOLECULAR_MEDIATOR_INVOLVED_IN_INFLAMMATORY_RESPONSE	47	Down	0.00643404	0.040552
GOBP_POSITIVE_REGULATION_OF_FATTY_ACID_TRANSPORT	10	Down	0.00644768	0.0405625
GOBP_VASCULOGENESIS	57	Down	0.00645182	0.0405625
GOBP_CELLULAR_COMPONENT_MORPHOGENESIS	547	Down	0.00645696	0.0405625
GOBP_P38MAPK_CASCADE	44	Down	0.006457	0.0405625
GOBP_RESPONSE_TO_CADMIUM_ION	42	Up	0.00646992	0.0406102
GOBP_NEGATIVE_REGULATION_OF_CHONDROCYTE_PROLIFERATION	3	Down	0.00649899	0.0407453
GOBP_POSITIVE_REGULATION_OF_ALPHA_BETA_T_CELL_ACTIVATION	34	Down	0.00650214	0.0407453
GOBP_CALCINEURIN_MEDIATED_SIGNALING	35	Down	0.00653755	0.0409336
GOBP_NUCLEAR_MIGRATION	19	Up	0.00654583	0.040946
GOBP_NEGATIVE_REGULATION_OF_RNA_SPLICING	24	Up	0.00655029	0.040946
GOBP_SECRETION_BY_TISSUE	22	Down	0.00657386	0.0410597
GOBP_MITOCHONDRIAL_DNA_REPLICATION	15	Up	0.00659517	0.041159
GOBP_POSITIVE_REGULATION_OF_TUMOR_NECROSIS_FACTOR_SUPERFAMILY_CYTOKINE_PRODUCTION	60	Down	0.00662237	0.041295
GOBP_EPITHELIAL_CELL_APOPTOTIC_PROCESS	75	Down	0.00664105	0.0413776
GOBP_RESPONSE_TO_PEPTIDE_HORMONE	284	Down	0.00667012	0.0415248
GOBP_MAST_CELL_ACTIVATION_INVOLVED_IN_IMMUNE_RESPONSE	30	Down	0.00668942	0.0416109
GOBP_NUCLEOSIDE_MONOPHOSPHATE_BIOSYNTHETIC_PROCESS	39	Up	0.00670114	0.0416498
GOBP_REGULATION_OF_CELL_MORPHOGENESIS_INVOLVED_IN_DIFFERENTIATION	81	Down	0.00679234	0.0421482
GOBP_NEGATIVE_REGULATION_OF_MRNA_3_END_PROCESSING	9	Up	0.00679239	0.0421482
GOBP_CHEMOKINE_PRODUCTION	50	Down	0.00680728	0.0422063
GOBP_POSITIVE_REGULATION_OF_STEROID_HORMONE_BIOSYNTHETIC_PROCESS	3	Down	0.0068242	0.0422768
GOBP_IMMUNE_EFFECTOR_PROCESS	309	Down	0.00684451	0.0423681
GOBP_ADENYLATE_CYCLASE_ACTIVATING_G_PROTEIN_COUPLED_RECEPTOR_SIGNALING_PATHWAY	64	Down	0.00685323	0.0423877
GOBP_POSITIVE_REGULATION_OF_ACTIN_FILAMENT_DEPOLYMERIZATION	9	Down	0.00686003	0.0423953
GOBP_RESPONSE_TO_TUMOR_NECROSIS_FACTOR	163	Down	0.00687222	0.0424362
GOBP_VENTRICULAR_CARDIAC_MUSCLE_CELL_ACTION_POTENTIAL	22	Down	0.00693978	0.0428187
GOBP_POSITIVE_REGULATION_OF_NEUTROPHIL_ACTIVATION	2	Down	0.00696446	0.0429218
GOBP_MORPHOGENESIS_OF_AN_ENDOTHELIUM	13	Down	0.00696774	0.0429218
GOBP_HEMATOPOIETIC_STEM_CELL_HOMEOSTASIS	15	Down	0.00698555	0.0429967
GOBP_DIRECT_OSSIFICATION	6	Down	0.00702283	0.0431912
GOBP_POSITIVE_REGULATION_OF_CHEMOKINE_PRODUCTION	35	Down	0.00704918	0.0433184
GOBP_ORGANIC_ACID_TRANSMEMBRANE_TRANSPORT	97	Down	0.0070709	0.0434168
GOBP_RESPONSE_TO_MOLECULE_OF_BACTERIAL_ORIGIN	182	Down	0.00708098	0.0434257
GOBP_REGULATION_OF_NEURON_MIGRATION	30	Down	0.00708374	0.0434257
GOBP_TRANSLESION_SYNTHESIS	23	Up	0.00710794	0.0434675
GOBP_ROOF_OF_MOUTH_DEVELOPMENT	71	Down	0.0071094	0.0434675
GOBP_NEGATIVE_REGULATION_OF_TRANSPORT	294	Down	0.0071106	0.0434675
GOBP_SKELETAL_MUSCLE_CELL_DIFFERENTIATION	54	Down	0.00711773	0.0434675
GOBP_VENTRICULAR_SEPTUM_DEVELOPMENT	57	Down	0.00711908	0.0434675
GOBP_MORPHOGENESIS_OF_AN_EPITHELIAL_FOLD	11	Down	0.00713475	0.0435105
GOBP_POSITIVE_REGULATION_OF_PROTEIN_DEPOLYMERIZATION	15	Down	0.00713754	0.0435105
GOBP_REGULATION_OF_SMALL_GTPASE_MEDIATED_SIGNAL_TRANSDUCTION	234	Down	0.0071463	0.0435291
GOBP_DE_NOVO_CENTRIOLE_ASSEMBLY	3	Up	0.00720453	0.0438487
GOBP_NEGATIVE_REGULATION_OF_FATTY_ACID_TRANSPORT	6	Down	0.0072257	0.0439424
GOBP_POSITIVE_REGULATION_OF_SIGNALING	1129	Down	0.00727813	0.044226
GOBP_POSITIVE_REGULATION_OF_LEUKOCYTE_DEGRANULATION	14	Down	0.00733454	0.0445228
GOBP_GLOMERULAR_EPITHELIAL_CELL_DEVELOPMENT	9	Down	0.00733866	0.0445228
GOBP_MONOCYTE_CHEMOTAXIS	20	Down	0.00736476	0.0446456
GOBP_REGULATION_OF_SYNAPTIC_ASSEMBLY_AT_NEUROMUSCULAR_JUNCTION	5	Up	0.00739333	0.044753
GOBP_TRANSCRIPTION_DEPENDENT_TETHERING_OF_RNA_POLYMERASE_II_GENE_DNA_AT_NUCLEAR_PERIPHERY	6	Up	0.00739422	0.044753
GOBP_EMBRYONIC_CAMERA_TYPE_EYE_DEVELOPMENT	27	Down	0.00741331	0.0448307
GOBP_REGULATION_OF_RESPONSE_TO_OSMOTIC_STRESS	10	Down	0.0074193	0.0448307
GOBP_CELLULAR_RESPONSE_TO_CALCIUM_ION	52	Down	0.00742472	0.0448307
GOBP_RESPONSE_TO_CAMPTOTHECIN	5	Up	0.00744286	0.0448897
GOBP_MICROTUBULE_NUCLEATION	33	Up	0.00744627	0.0448897
GOBP_ENERGY_RESERVE_METABOLIC_PROCESS	60	Down	0.00747652	0.0450364
GOBP_DORSAL_VENTRAL_PATTERN_FORMATION	54	Down	0.00756859	0.045555
GOBP_MAINTENANCE_OF_DNA_REPEAT_ELEMENTS	7	Up	0.00758637	0.045626
GOBP_POSITIVE_REGULATION_OF_HISTONE_MODIFICATION	90	Up	0.00762872	0.0458445
GOBP_REGULATION_OF_NUCLEAR_TRANSCRIBED_MRNA_CATABOLIC_PROCESS_NONSENSE_MEDIATED_DECAY	9	Up	0.00763902	0.0458702
GOBP_HYALURONAN_METABOLIC_PROCESS	17	Down	0.00767045	0.0460227
GOBP_REGULATION_OF_ISOTYPE_SWITCHING_TO_IGE_ISOTYPES	5	Down	0.00768057	0.0460472
GOBP_MEMBRANE_REPOLARIZATION_DURING_ACTION_POTENTIAL	17	Down	0.00772266	0.0462631
GOBP_POSITIVE_REGULATION_OF_OXIDATIVE_STRESS_INDUCED_INTRINSIC_APOPTOTIC_SIGNALING_PATHWAY	5	Up	0.00779077	0.0466264
GOBP_NEGATIVE_REGULATION_OF_PROTEIN_LOCALIZATION_TO_CELL_PERIPHERY	22	Down	0.00780141	0.0466264
GOBP_POST_EMBRYONIC_DEVELOPMENT	66	Down	0.00780166	0.0466264
GOBP_POSITIVE_REGULATION_OF_EXECUTION_PHASE_OF_APOPTOSIS	8	Down	0.00781271	0.0466558
GOBP_OSTEOCLAST_DIFFERENTIATION	62	Down	0.00783044	0.0467251
GOBP_SPROUTING_ANGIOGENESIS	98	Down	0.00784603	0.0467815
GOBP_CYTOKINESIS	148	Up	0.00788072	0.0469516
GOBP_MITOCHONDRIAL_RESPIRATORY_CHAIN_COMPLEX_ASSEMBLY	94	Up	0.00790211	0.0470423
GOBP_MATURATION_OF_LSU_RRNA	28	Up	0.00791099	0.0470583
GOBP_ALANINE_TRANSPORT	11	Down	0.00793656	0.0471736
GOBP_POSITIVE_REGULATION_OF_URINE_VOLUME	9	Down	0.00796911	0.0473302
GOBP_POLYADENYLATION_DEPENDENT_SNORNA_3_END_PROCESSING	7	Up	0.00798785	0.0473446
GOBP_NEGATIVE_REGULATION_OF_COLLAGEN_METABOLIC_PROCESS	5	Down	0.00798923	0.0473446
GOBP_REGULATION_OF_HEART_GROWTH	45	Down	0.00799017	0.0473446
GOBP_REGULATION_OF_DEOXYRIBONUCLEASE_ACTIVITY	9	Up	0.00802983	0.0475426
GOBP_LIPID_EXPORT_FROM_CELL	22	Down	0.00805812	0.0476558
GOBP_POSITIVE_REGULATION_OF_LONG_TERM_SYNAPTIC_DEPRESSION	2	Down	0.00806147	0.0476558
GOBP_MAMMARY_GLAND_MORPHOGENESIS	31	Down	0.00807569	0.0477029
GOBP_REGULATION_OF_CYCLIN_DEPENDENT_PROTEIN_KINASE_ACTIVITY	88	Up	0.00809548	0.0477608
GOBP_REGULATION_OF_CELLULAR_MACROMOLECULE_BIOSYNTHETIC_PROCESS	604	Up	0.0080981	0.0477608
GOBP_POSITIVE_REGULATION_OF_CYTOKINE_PRODUCTION_INVOLVED_IN_IMMUNE_RESPONSE	38	Down	0.00810829	0.0477608
GOBP_IRON_ION_TRANSMEMBRANE_TRANSPORT	15	Down	0.00811385	0.0477608
GOBP_POSITIVE_REGULATION_OF_ALPHA_BETA_T_CELL_DIFFERENTIATION	27	Down	0.00811683	0.0477608
GOBP_NEGATIVE_REGULATION_OF_CARDIAC_MUSCLE_TISSUE_GROWTH	21	Down	0.00814462	0.0478731
GOBP_RNA_CATABOLIC_PROCESS	247	Up	0.00814847	0.0478731
GOBP_NEGATIVE_REGULATION_OF_PRODUCTION_OF_MOLECULAR_MEDIATOR_OF_IMMUNE_RESPONSE	16	Down	0.00820024	0.0481401
GOBP_SMALL_NUCLEOLAR_RIBONUCLEOPROTEIN_COMPLEX_ASSEMBLY	11	Up	0.00828613	0.0486068
GOBP_REGULATION_OF_CALCINEURIN_MEDIATED_SIGNALING	27	Down	0.00830166	0.0486605
GOBP_RETINA_MORPHOGENESIS_IN_CAMERA_TYPE_EYE	33	Down	0.00834568	0.0488809
GOBP_EXPORT_FROM_CELL	530	Down	0.00836032	0.0489291
GOBP_POSITIVE_REGULATION_OF_MRNA_SPLICING_VIA_SPLICEOSOME	17	Up	0.00854155	0.049932
GOBP_POSITIVE_REGULATION_OF_PROTEIN_TARGETING_TO_MEMBRANE	24	Down	0.00854479	0.049932
GOBP_REGULATION_OF_CALCIUM_ION_TRANSPORT_INTO_CYTOSOL	56	Down	0.00860173	0.0502262
GOBP_SECRETION	560	Down	0.00864684	0.0504509
GOBP_AORTIC_VALVE_MORPHOGENESIS	21	Down	0.00865421	0.0504553
GOBP_REGULATION_OF_PROTEIN_LOCALIZATION_TO_CELL_PERIPHERY	99	Down	0.00868591	0.0506014
GOBP_MAINTENANCE_OF_LENS_TRANSPARENCY	5	Down	0.0086997	0.050643
GOBP_RETINA_LAYER_FORMATION	14	Down	0.00874053	0.0507856
GOBP_PYRIMIDINE_DEOXYRIBONUCLEOSIDE_MONOPHOSPHATE_BIOSYNTHETIC_PROCESS	4	Up	0.0087415	0.0507856
GOBP_ISOTYPE_SWITCHING_TO_IGA_ISOTYPES	5	Up	0.00874418	0.0507856
GOBP_NEGATIVE_REGULATION_OF_VASCULAR_ASSOCIATED_SMOOTH_MUSCLE_CELL_APOPTOTIC_PROCESS	1	Up	0.00876136	0.0508466
GOBP_REGULATION_OF_IMMUNE_EFFECTOR_PROCESS	178	Down	0.00884811	0.051311
GOBP_POSITIVE_REGULATION_OF_HEART_RATE	15	Down	0.00885722	0.0513247
GOBP_NEGATIVE_REGULATION_OF_PHOSPHORYLATION	298	Down	0.00887376	0.0513443
GOBP_NEGATIVE_REGULATION_OF_INTERLEUKIN_2_PRODUCTION	15	Down	0.00887408	0.0513443
GOBP_POSITIVE_REGULATION_OF_STRESS_FIBER_ASSEMBLY	42	Down	0.00889613	0.0514329
GOBP_REGULATION_OF_INOSITOL_PHOSPHATE_BIOSYNTHETIC_PROCESS	4	Down	0.00895651	0.0517024
GOBP_REGULATION_OF_MICROVILLUS_ORGANIZATION	8	Down	0.00895772	0.0517024
GOBP_REACTIVE_NITROGEN_SPECIES_METABOLIC_PROCESS	51	Down	0.0089631	0.0517024
GOBP_CARDIAC_ATRIUM_MORPHOGENESIS	20	Down	0.00898668	0.0517992
GOBP_RNA_PHOSPHODIESTER_BOND_HYDROLYSIS_EXONUCLEOLYTIC	41	Up	0.00901499	0.0519226
GOBP_REGULATION_OF_MYELOID_LEUKOCYTE_MEDIATED_IMMUNITY	31	Down	0.00902172	0.0519226
GOBP_REGULATION_OF_GLYCOLYTIC_PROCESS	34	Down	0.00904396	0.0520113
GOBP_POSITIVE_REGULATION_OF_SYNAPSE_ASSEMBLY	29	Down	0.00907198	0.0521058
GOBP_EPIDERMAL_CELL_DIFFERENTIATION	108	Down	0.00907447	0.0521058
GOBP_FEEDING_BEHAVIOR	43	Down	0.00908091	0.0521058
GOBP_RESPIRATORY_CHAIN_COMPLEX_III_ASSEMBLY	9	Up	0.00910577	0.0522067
GOBP_CYTOPLASMIC_TRANSLATION	144	Up	0.0091122	0.0522067
GOBP_POLYADENYLATION_DEPENDENT_RNA_CATABOLIC_PROCESS	8	Up	0.00912649	0.0522493
GOBP_POSITIVE_REGULATION_OF_LIPID_CATABOLIC_PROCESS	15	Down	0.0091511	0.0523211
GOBP_PORE_COMPLEX_ASSEMBLY	20	Up	0.00915275	0.0523211
GOBP_RESPONSE_TO_CHEMOKINE	33	Down	0.00918908	0.0524893
GOBP_ACTIVATION_OF_PROTEIN_KINASE_B_ACTIVITY	22	Down	0.00920683	0.0525514
GOBP_HISTIDINE_CATABOLIC_PROCESS	3	Down	0.00924349	0.0527055
GOBP_MESODERMAL_CELL_DIFFERENTIATION	21	Down	0.00924768	0.0527055
GOBP_RENAL_FILTRATION	19	Down	0.00928675	0.0528887
GOBP_AMYLOID_PRECURSOR_PROTEIN_METABOLIC_PROCESS	56	Down	0.00935219	0.053169
GOBP_CELLULAR_RESPONSE_TO_LIGHT_STIMULUS	90	Up	0.00935683	0.053169
GOBP_REGULATION_OF_MRNA_POLYADENYLATION	20	Up	0.00935692	0.053169
GOBP_INSULIN_LIKE_GROWTH_FACTOR_RECEPTOR_SIGNALING_PATHWAY	26	Down	0.00941482	0.0534582
GOBP_REGULATION_OF_ENDODERMAL_CELL_DIFFERENTIATION	5	Down	0.00942931	0.0534892
GOBP_POSITIVE_REGULATION_OF_CORTICOSTEROID_HORMONE_SECRETION	2	Down	0.00943432	0.0534892
GOBP_POSITIVE_REGULATION_OF_LIPASE_ACTIVITY	32	Down	0.00944804	0.0535272
GOBP_REGULATION_OF_HISTONE_MODIFICATION	158	Up	0.00945971	0.0535535
GOBP_REGULATION_OF_SMOOTH_MUSCLE_CELL_DIFFERENTIATION	22	Down	0.00947486	0.0535994
GOBP_TRNA_MODIFICATION	87	Up	0.00949555	0.0536549
GOBP_REGULATION_OF_PROTEIN_KINASE_C_ACTIVITY	4	Down	0.00949875	0.0536549
GOBP_SCARNA_LOCALIZATION_TO_CAJAL_BODY	5	Up	0.00953134	0.0537737
GOBP_CELL_MIGRATION_INVOLVED_IN_HEART_DEVELOPMENT	17	Down	0.0095339	0.0537737
GOBP_ACTIN_POLYMERIZATION_DEPENDENT_CELL_MOTILITY	6	Down	0.00954792	0.053813
GOBP_GLOMERULAR_BASEMENT_MEMBRANE_DEVELOPMENT	8	Down	0.00958559	0.0539746
GOBP_PHOSPHOLIPID_TRANSPORT	66	Down	0.00959077	0.0539746
GOBP_ENDOTHELIAL_CELL_MATRIX_ADHESION	4	Down	0.00960838	0.0540338
GOBP_CELL_MIGRATION_INVOLVED_IN_SPROUTING_ANGIOGENESIS	45	Down	0.00964138	0.0541794
GOBP_POSITIVE_REGULATION_OF_NEUTROPHIL_MIGRATION	21	Down	0.00967101	0.0543059
GOBP_RENAL_SODIUM_ION_ABSORPTION	7	Down	0.00969742	0.0544141
GOBP_NEGATIVE_REGULATION_OF_INTERLEUKIN_6_PRODUCTION	19	Down	0.00973458	0.0545186
GOBP_RENAL_VESICLE_DEVELOPMENT	14	Down	0.00973467	0.0545186
GOBP_PEPTIDYL_TYROSINE_DEPHOSPHORYLATION_INVOLVED_IN_INACTIVATION_OF_PROTEIN_KINASE_ACTIVITY	6	Down	0.0097375	0.0545186
GOBP_ADAPTIVE_THERMOGENESIS	117	Down	0.00975344	0.0545677
GOBP_ENDOTHELIAL_CELL_PROLIFERATION	108	Down	0.00976283	0.0545802
GOBP_NIK_NF_KAPPAB_SIGNALING	89	Down	0.00980031	0.0547495
GOBP_KERATINOCYTE_DIFFERENTIATION	73	Down	0.00983753	0.0549172
GOBP_REGULATION_OF_MEMBRANE_DEPOLARIZATION	32	Down	0.0098891	0.0551603
GOBP_IRON_ION_TRANSPORT	40	Down	0.00989555	0.0551603
GOBP_REGULATION_OF_CATION_CHANNEL_ACTIVITY	97	Down	0.00992065	0.0552598
GOBP_REGULATION_OF_GENERATION_OF_PRECURSOR_METABOLITES_AND_ENERGY	108	Down	0.00997178	0.055504
GOBP_REGULATION_OF_WNT_SIGNALING_PATHWAY	258	Down	0.00998578	0.0555389
GOBP_POSITIVE_REGULATION_OF_COLLAGEN_METABOLIC_PROCESS	20	Down	0.00999262	0.0555389
GOBP_REGULATION_OF_EPITHELIAL_TO_MESENCHYMAL_TRANSITION	74	Down	0.0100382	0.0557203
GOBP_REGULATION_OF_EPIDERMAL_GROWTH_FACTOR_ACTIVATED_RECEPTOR_ACTIVITY	23	Down	0.0100399	0.0557203
GOBP_DEFENSE_RESPONSE_TO_TUMOR_CELL	6	Down	0.0100518	0.0557261
GOBP_XMP_METABOLIC_PROCESS	7	Up	0.0100556	0.0557261
GOBP_NEGATIVE_REGULATION_OF_TRANSFORMING_GROWTH_FACTOR_BETA_RECEPTOR_SIGNALING_PATHWAY	60	Down	0.0100957	0.0558696
GOBP_REGULATION_OF_RNA_EXPORT_FROM_NUCLEUS	12	Up	0.0101052	0.0558696
GOBP_DICHOTOMOUS_SUBDIVISION_OF_TERMINAL_UNITS_INVOLVED_IN_SALIVARY_GLAND_BRANCHING	5	Down	0.0101118	0.0558696
GOBP_ENDOTHELIUM_DEVELOPMENT	96	Down	0.0101169	0.0558696
GOBP_PEPTIDYL_LYSINE_TRIMETHYLATION	52	Up	0.0101181	0.0558696
GOBP_REGULATION_OF_B_CELL_DIFFERENTIATION	13	Down	0.0101762	0.0561496
GOBP_NEGATIVE_REGULATION_OF_ORGANIC_ACID_TRANSPORT	15	Down	0.0102567	0.0565527
GOBP_REGULATION_OF_MACROPHAGE_DERIVED_FOAM_CELL_DIFFERENTIATION	16	Down	0.0102882	0.0566858
GOBP_NEGATIVE_REGULATION_OF_MYOTUBE_DIFFERENTIATION	12	Down	0.0103068	0.0567469
GOBP_EMBRYONIC_APPENDAGE_MORPHOGENESIS	87	Down	0.0103177	0.0567658
GOBP_EPITHELIUM_DEVELOPMENT	756	Down	0.0103335	0.0567692
GOBP_REGULATION_OF_TRANSPORTER_ACTIVITY	172	Down	0.0103338	0.0567692
GOBP_NOREPINEPHRINE_TRANSPORT	9	Down	0.0103406	0.0567692
GOBP_MALE_MEIOTIC_NUCLEAR_DIVISION	28	Up	0.0103549	0.0567968
GOBP_POSITIVE_REGULATION_OF_CHROMOSOME_SEPARATION	17	Up	0.0103606	0.0567968
GOBP_POSITIVE_REGULATION_OF_IMMUNE_SYSTEM_PROCESS	466	Down	0.0104003	0.0569391
GOBP_REGULATION_OF_DOUBLE_STRAND_BREAK_REPAIR_VIA_NONHOMOLOGOUS_END_JOINING	31	Up	0.0104021	0.0569391
GOBP_POSITIVE_REGULATION_OF_CATECHOLAMINE_SECRETION	8	Down	0.0104089	0.0569391
GOBP_NEGATIVE_REGULATION_OF_CELL_SUBSTRATE_ADHESION	46	Down	0.01042	0.0569588
GOBP_ENDOCYTOSIS	408	Down	0.0104856	0.057276
GOBP_RESPONSE_TO_INTERLEUKIN_1	83	Down	0.0104977	0.0573012
GOBP_GMP_BIOSYNTHETIC_PROCESS	13	Up	0.0105128	0.0573425
GOBP_HISTONE_H2A_ACETYLATION	23	Up	0.0105404	0.0574181
GOBP_STRESS_FIBER_ASSEMBLY	91	Down	0.0105417	0.0574181
GOBP_RESPONSE_TO_COPPER_ION	30	Up	0.0105801	0.0575861
GOBP_CELL_SURFACE_RECEPTOR_SIGNALING_PATHWAY_INVOLVED_IN_HEART_DEVELOPMENT	23	Down	0.0106009	0.0576148
GOBP_HISTONE_THREONINE_PHOSPHORYLATION	6	Up	0.0106125	0.0576148
GOBP_REGULATION_OF_CELLULAR_RESPONSE_TO_OSMOTIC_STRESS	9	Down	0.01062	0.0576148
GOBP_MAINTENANCE_OF_LOCATION_IN_CELL	147	Down	0.0106209	0.0576148
GOBP_TERPENOID_METABOLIC_PROCESS	50	Down	0.0106237	0.0576148
GOBP_REGULATION_OF_ORGAN_GROWTH	65	Down	0.0106319	0.0576148
GOBP_THROMBIN_ACTIVATED_RECEPTOR_SIGNALING_PATHWAY	4	Up	0.0106383	0.0576148
GOBP_NEGATIVE_REGULATION_OF_STRIATED_MUSCLE_CELL_APOPTOTIC_PROCESS	15	Down	0.0106669	0.0577287
GOBP_SPERMATID_DIFFERENTIATION	91	Up	0.0107076	0.0579078
GOBP_HORMONE_METABOLIC_PROCESS	119	Down	0.0107176	0.0579207
GOBP_VENTRICULAR_COMPACT_MYOCARDIUM_MORPHOGENESIS	7	Down	0.0107352	0.0579745
GOBP_REGULATION_OF_RHO_DEPENDENT_PROTEIN_SERINE_THREONINE_KINASE_ACTIVITY	5	Down	0.0107449	0.057986
GOBP_AMINO_ACID_HOMEOSTASIS	6	Down	0.0107686	0.0580727
GOBP_MORPHOGENESIS_OF_AN_EPITHELIAL_SHEET	49	Down	0.0107762	0.0580727
GOBP_CELL_MORPHOGENESIS_INVOLVED_IN_DIFFERENTIATION	525	Down	0.0108001	0.0581602
GOBP_MRNA_ALTERNATIVE_POLYADENYLATION	5	Up	0.0108723	0.0585077
GOBP_MORPHOGENESIS_OF_AN_EPITHELIUM	373	Down	0.010904	0.0586082
GOBP_POSITIVE_REGULATION_OF_CELL_MORPHOGENESIS_INVOLVED_IN_DIFFERENTIATION	66	Down	0.0109074	0.0586082
GOBP_REGULATION_OF_STRESS_ACTIVATED_PROTEIN_KINASE_SIGNALING_CASCADE	151	Down	0.0109142	0.0586082
GOBP_REGULATION_OF_MAST_CELL_ACTIVATION	23	Down	0.0109289	0.0586082
GOBP_INTERNEURON_MIGRATION_FROM_THE_SUBPALLIUM_TO_THE_CORTEX	4	Down	0.0109294	0.0586082
GOBP_RESPONSE_TO_INCREASED_OXYGEN_LEVELS	22	Down	0.0109471	0.0586477
GOBP_KERATINOCYTE_DEVELOPMENT	8	Down	0.0109645	0.0586477
GOBP_EOSINOPHIL_CHEMOTAXIS	6	Down	0.0109679	0.0586477
GOBP_ENTRY_INTO_HOST	103	Down	0.0109818	0.0586477
GOBP_ISOTYPE_SWITCHING_TO_IGG_ISOTYPES	9	Up	0.0109827	0.0586477
GOBP_REGULATION_OF_IRON_ION_TRANSPORT	5	Down	0.010983	0.0586477
GOBP_REGULATION_OF_CD4_POSITIVE_ALPHA_BETA_T_CELL_DIFFERENTIATION	26	Down	0.0110163	0.0587842
GOBP_RRNA_3_END_PROCESSING	10	Up	0.0110731	0.0590376
GOBP_OSTEOBLAST_DIFFERENTIATION	174	Down	0.0110792	0.0590376
GOBP_POSITIVE_REGULATION_OF_CALCINEURIN_MEDIATED_SIGNALING	12	Down	0.0110981	0.0590969
GOBP_PEPTIDE_BIOSYNTHETIC_PROCESS	594	Up	0.0111214	0.0591794
GOBP_BLASTOCYST_GROWTH	18	Up	0.0111466	0.0592724
GOBP_ASTROCYTE_ACTIVATION	11	Down	0.0111717	0.0593012
GOBP_POSITIVE_REGULATION_OF_ATTACHMENT_OF_SPINDLE_MICROTUBULES_TO_KINETOCHORE	6	Up	0.0111746	0.0593012
GOBP_POSITIVE_REGULATION_OF_CD4_POSITIVE_ALPHA_BETA_T_CELL_DIFFERENTIATION	15	Down	0.0111754	0.0593012
GOBP_PYRIMIDINE_NUCLEOSIDE_TRIPHOSPHATE_METABOLIC_PROCESS	21	Up	0.0112055	0.0594195
GOBP_CD4_POSITIVE_OR_CD8_POSITIVE_ALPHA_BETA_T_CELL_LINEAGE_COMMITMENT	10	Down	0.0112458	0.0595916
GOBP_TONGUE_DEVELOPMENT	14	Up	0.0112566	0.0596076
GOBP_ADULT_BEHAVIOR	80	Down	0.0112727	0.0596514
GOBP_ENDOTHELIAL_CELL_APOPTOTIC_PROCESS	36	Down	0.0112822	0.05966
GOBP_REGULATION_OF_IRON_ION_TRANSMEMBRANE_TRANSPORT	3	Down	0.0113101	0.0597488
GOBP_REGULATION_OF_HORMONE_LEVELS	276	Down	0.0113146	0.0597488
GOBP_RESPONSE_TO_HORMONE	585	Down	0.0113493	0.0598905
GOBP_RESPONSE_TO_GROWTH_HORMONE	25	Down	0.0113644	0.0599015
GOBP_POSITIVE_REGULATION_OF_CHONDROCYTE_DIFFERENTIATION	16	Down	0.0113671	0.0599015
GOBP_TRANSCRIPTION_BY_RNA_POLYMERASE_I	53	Up	0.0113844	0.0599512
GOBP_REGULATION_OF_CALCIUM_ION_IMPORT	27	Down	0.0114011	0.0599904
GOBP_POSITIVE_REGULATION_OF_CELL_MATRIX_ADHESION	39	Down	0.0114076	0.0599904
GOBP_POSITIVE_REGULATION_OF_G0_TO_G1_TRANSITION	6	Up	0.0114185	0.0600062
GOBP_CELL_CELL_JUNCTION_MAINTENANCE	12	Down	0.0114356	0.0600548
GOBP_REGULATION_OF_PROTEIN_CONTAINING_COMPLEX_DISASSEMBLY	109	Down	0.0114725	0.0602069
GOBP_MICROTUBULE_POLYMERIZATION	73	Up	0.0115429	0.0604867
GOBP_NEGATIVE_REGULATION_OF_PLATELET_ACTIVATION	13	Down	0.0115452	0.0604867
GOBP_NEGATIVE_REGULATION_OF_SYSTEMIC_ARTERIAL_BLOOD_PRESSURE	9	Down	0.0115528	0.0604867
GOBP_DNA_PROTECTION	5	Up	0.0115576	0.0604867
GOBP_POSITIVE_REGULATION_OF_LAMELLIPODIUM_ORGANIZATION	31	Down	0.0115886	0.0606077
GOBP_NEGATIVE_REGULATION_OF_EXOCYTOSIS	22	Down	0.0116222	0.060725
GOBP_RUFFLE_ORGANIZATION	44	Down	0.011627	0.060725
GOBP_REGULATION_OF_MAST_CELL_ACTIVATION_INVOLVED_IN_IMMUNE_RESPONSE	19	Down	0.0116367	0.0607341
GOBP_GRANULOCYTE_ACTIVATION	20	Down	0.0116779	0.0609076
GOBP_REGULATION_OF_CARBOHYDRATE_CATABOLIC_PROCESS	43	Down	0.0117884	0.0614417
GOBP_NEUROMUSCULAR_SYNAPTIC_TRANSMISSION	14	Down	0.0118057	0.0614896
GOBP_POSITIVE_REGULATION_OF_SKELETAL_MUSCLE_CELL_DIFFERENTIATION	6	Down	0.0118269	0.0615583
GOBP_MRNA_3_END_PROCESSING_BY_STEM_LOOP_BINDING_AND_CLEAVAGE	6	Up	0.0118397	0.0615828
GOBP_NEGATIVE_REGULATION_OF_TISSUE_REMODELING	11	Down	0.0118639	0.0616663
GOBP_PHYSIOLOGICAL_CARDIAC_MUSCLE_HYPERTROPHY	16	Down	0.0119026	0.0618252
GOBP_NEGATIVE_REGULATION_OF_CD8_POSITIVE_ALPHA_BETA_T_CELL_ACTIVATION	5	Down	0.0119146	0.0618456
GOBP_NEPHRON_MORPHOGENESIS	53	Down	0.0119367	0.061918
GOBP_INTERLEUKIN_6_PRODUCTION	80	Down	0.0119672	0.0620343
GOBP_RENAL_SYSTEM_PROCESS	66	Down	0.012025	0.0622912
GOBP_REGULATION_OF_BRANCHING_INVOLVED_IN_SALIVARY_GLAND_MORPHOGENESIS	5	Down	0.0120475	0.0623655
GOBP_RENAL_TUBULE_DEVELOPMENT	67	Down	0.0120785	0.0624483
GOBP_REGULATION_OF_JNK_CASCADE	104	Down	0.0120799	0.0624483
GOBP_NEGATIVE_REGULATION_OF_PROTEIN_POLYMERIZATION	65	Down	0.0121043	0.0625321
GOBP_PEPTIDYL_TYROSINE_MODIFICATION	234	Down	0.0121128	0.0625337
GOBP_ENDONUCLEOLYTIC_CLEAVAGE_INVOLVED_IN_RRNA_PROCESSING	15	Up	0.0122237	0.0630632
GOBP_POSITIVE_REGULATION_OF_NUCLEOCYTOPLASMIC_TRANSPORT	52	Up	0.0123365	0.0635163
GOBP_REGULATION_OF_UBIQUITIN_PROTEIN_TRANSFERASE_ACTIVITY	52	Up	0.012343	0.0635163
GOBP_RESPONSE_TO_INSULIN	193	Down	0.012346	0.0635163
GOBP_PROTEIN_EXPORT_FROM_NUCLEUS	54	Up	0.0123609	0.0635163
GOBP_REGULATION_OF_SYNAPTIC_PLASTICITY	118	Down	0.012361	0.0635163
GOBP_REGULATION_OF_RECEPTOR_RECYCLING	18	Down	0.0123615	0.0635163
GOBP_REGULATION_OF_NEUTROPHIL_ACTIVATION	4	Down	0.0123771	0.0635537
GOBP_NEGATIVE_REGULATION_OF_SYNAPSE_ASSEMBLY	2	Down	0.0124974	0.0641282
GOBP_REGULATION_OF_MORPHOGENESIS_OF_A_BRANCHING_STRUCTURE	39	Down	0.0125169	0.0641851
GOBP_POSITIVE_REGULATION_OF_FILOPODIUM_ASSEMBLY	23	Down	0.0125365	0.0642422
GOBP_STRIATED_MUSCLE_CELL_PROLIFERATION	50	Down	0.0125522	0.0642568
GOBP_CELL_JUNCTION_MAINTENANCE	29	Down	0.0125702	0.0642568
GOBP_REGULATION_OF_WOUND_HEALING_SPREADING_OF_EPIDERMAL_CELLS	8	Down	0.0125715	0.0642568
GOBP_REGULATION_OF_MOTOR_NEURON_APOPTOTIC_PROCESS	5	Down	0.0125755	0.0642568
GOBP_REGULATION_OF_SECRETION	355	Down	0.0125815	0.0642568
GOBP_SODIUM_ION_TRANSMEMBRANE_TRANSPORT	96	Down	0.0125975	0.0642797
GOBP_NEURON_PROJECTION_GUIDANCE	155	Down	0.0126213	0.0642797
GOBP_POSITIVE_REGULATION_OF_MEIOTIC_CELL_CYCLE_PHASE_TRANSITION	4	Up	0.0126233	0.0642797
GOBP_APOLIPOPROTEIN_A_I_MEDIATED_SIGNALING_PATHWAY	5	Down	0.0126252	0.0642797
GOBP_REGULATION_OF_MESENCHYMAL_TO_EPITHELIAL_TRANSITION_INVOLVED_IN_METANEPHROS_MORPHOGENESIS	5	Down	0.0126282	0.0642797
GOBP_REGULATION_OF_INTRINSIC_APOPTOTIC_SIGNALING_PATHWAY_IN_RESPONSE_TO_DNA_DAMAGE_BY_P53_CLASS_MEDIATOR	15	Up	0.0126518	0.0643271
GOBP_TRANSLOCATION_OF_MOLECULES_INTO_HOST	9	Up	0.0126576	0.0643271
GOBP_IMMUNE_RESPONSE	836	Down	0.0126628	0.0643271
GOBP_POSITIVE_REGULATION_OF_LYMPHOCYTE_DIFFERENTIATION	61	Down	0.0127293	0.0646215
GOBP_REGULATION_OF_AMYLOID_FIBRIL_FORMATION	12	Down	0.0127377	0.0646215
GOBP_RNA_POLYADENYLATION	47	Up	0.0127871	0.0648287
GOBP_REGULATION_OF_DNA_TEMPLATED_TRANSCRIPTION_INITIATION	50	Up	0.0128582	0.065146
GOBP_POSITIVE_REGULATION_OF_PROTEIN_LOCALIZATION_TO_CELL_PERIPHERY	52	Down	0.0129047	0.0653367
GOBP_EOSINOPHIL_MIGRATION	8	Down	0.012913	0.0653367
GOBP_NEGATIVE_REGULATION_OF_RESPONSE_TO_DNA_DAMAGE_STIMULUS	77	Up	0.0129358	0.0654085
GOBP_REGULATION_OF_LEUKOCYTE_DIFFERENTIATION	172	Down	0.0129689	0.0655325
GOBP_MYELOID_LEUKOCYTE_CYTOKINE_PRODUCTION	24	Down	0.0130044	0.065625
GOBP_REGULATION_OF_DEVELOPMENTAL_GROWTH	232	Down	0.0130044	0.065625
GOBP_PROTEIN_LOCALIZATION_TO_CELL_PERIPHERY	267	Down	0.0130475	0.0657987
GOBP_METANEPHROS_DEVELOPMENT	61	Down	0.0130584	0.0658103
GOBP_NEGATIVE_REGULATION_OF_CYTOPLASMIC_TRANSLATION	7	Down	0.0131438	0.066197
GOBP_POSITIVE_REGULATION_OF_SMAD_PROTEIN_SIGNAL_TRANSDUCTION	14	Down	0.0131654	0.0662619
GOBP_MANGANESE_ION_TRANSMEMBRANE_TRANSPORT	6	Down	0.0131805	0.0662942
GOBP_LIMB_BUD_FORMATION	7	Down	0.0131961	0.0663114
GOBP_NEGATIVE_REGULATION_OF_PHOSPHORUS_METABOLIC_PROCESS	343	Down	0.0132019	0.0663114
GOBP_REGULATION_OF_EPIDERMIS_DEVELOPMENT	45	Down	0.0132145	0.0663114
GOBP_MICROGLIA_DIFFERENTIATION	4	Down	0.0132188	0.0663114
GOBP_MAINTENANCE_OF_LOCATION	222	Down	0.0132417	0.0663827
GOBP_POTASSIUM_ION_TRANSPORT	123	Down	0.0132589	0.0664252
GOBP_SNRNA_PROCESSING	25	Up	0.0132889	0.0665319
GOBP_REGULATION_OF_CALCIUM_MEDIATED_SIGNALING	47	Down	0.0133317	0.0666757
GOBP_REGULATION_OF_MYELOID_LEUKOCYTE_DIFFERENTIATION	76	Down	0.0133351	0.0666757
GOBP_REGULATION_OF_LIPID_BIOSYNTHETIC_PROCESS	111	Down	0.0133784	0.0668481
GOBP_REGULATION_OF_PROTEIN_TARGETING_TO_MEMBRANE	28	Down	0.0133913	0.0668688
GOBP_MUCUS_SECRETION	9	Down	0.013433	0.0670329
GOBP_NEGATIVE_REGULATION_OF_DOUBLE_STRAND_BREAK_REPAIR_VIA_HOMOLOGOUS_RECOMBINATION	19	Up	0.013505	0.0673481
GOBP_VENTRICULAR_SEPTUM_MORPHOGENESIS	33	Down	0.0135393	0.0674752
GOBP_PYRIMIDINE_DEOXYRIBONUCLEOTIDE_METABOLIC_PROCESS	20	Up	0.0135691	0.0675669
GOBP_ENDOCRINE_SYSTEM_DEVELOPMENT	77	Down	0.013579	0.0675669
GOBP_POSITIVE_REGULATION_OF_STRESS_ACTIVATED_PROTEIN_KINASE_SIGNALING_CASCADE	93	Down	0.0135982	0.0675669
GOBP_REGULATION_OF_CELLULAR_COMPONENT_SIZE	276	Down	0.0136067	0.0675669
GOBP_RESPONSE_TO_CHOLESTEROL	17	Down	0.0136095	0.0675669
GOBP_PROTEIN_HYDROXYLATION	26	Down	0.0136121	0.0675669
GOBP_CYTOKINE_MEDIATED_SIGNALING_PATHWAY	258	Down	0.0136222	0.0675669
GOBP_REGULATION_OF_PLATELET_ACTIVATION	24	Down	0.0136286	0.0675669
GOBP_POSITIVE_REGULATION_OF_CELL_CYCLE_CHECKPOINT	11	Up	0.0136425	0.0675817
GOBP_MYELOID_LEUKOCYTE_DIFFERENTIATION	140	Down	0.0136494	0.0675817
GOBP_NEGATIVE_REGULATION_OF_MUSCLE_CELL_DIFFERENTIATION	49	Down	0.013768	0.0681248
GOBP_DEFENSE_RESPONSE	855	Down	0.0138138	0.0682191
GOBP_RESPONSE_TO_SORBITOL	6	Up	0.0138139	0.0682191
GOBP_SODIUM_ION_TRANSPORT	137	Down	0.0138139	0.0682191
GOBP_RESPONSE_TO_ZINC_ION	30	Up	0.0138505	0.0683231
GOBP_SCHWANN_CELL_DEVELOPMENT	26	Down	0.0138567	0.0683231
GOBP_REGULATION_OF_GLUCOSE_TRANSMEMBRANE_TRANSPORT	49	Down	0.0138619	0.0683231
GOBP_ALPHA_LINOLENIC_ACID_METABOLIC_PROCESS	9	Down	0.0138837	0.0683862
GOBP_REGULATION_OF_T_CELL_PROLIFERATION	86	Down	0.0139161	0.0684682
GOBP_SENSORY_PERCEPTION_OF_UMAMI_TASTE	2	Down	0.0139183	0.0684682
GOBP_T_HELPER_1_CELL_DIFFERENTIATION	14	Down	0.0139759	0.0687071
GOBP_NEGATIVE_REGULATION_OF_EPITHELIAL_CELL_APOPTOTIC_PROCESS	32	Down	0.0139871	0.0687179
GOBP_POSITIVE_REGULATION_OF_ATP_METABOLIC_PROCESS	26	Down	0.0140185	0.0688224
GOBP_TONGUE_MORPHOGENESIS	10	Up	0.0140264	0.0688224
GOBP_TRYPTOPHAN_TRANSPORT	4	Down	0.0140995	0.0691364
GOBP_RESPONSE_TO_ACID_CHEMICAL	102	Down	0.0142021	0.0695949
GOBP_NEGATIVE_REGULATION_OF_TRANSMEMBRANE_TRANSPORT	88	Down	0.014216	0.0696184
GOBP_NEGATIVE_REGULATION_OF_OSTEOBLAST_DIFFERENTIATION	33	Down	0.0142358	0.0696672
GOBP_POSITIVE_REGULATION_OF_SKELETAL_MUSCLE_FIBER_DEVELOPMENT	8	Down	0.0142443	0.0696672
GOBP_REGULATION_OF_PROSTATIC_BUD_FORMATION	4	Down	0.0143274	0.0700285
GOBP_TRANSITION_BETWEEN_FAST_AND_SLOW_FIBER	6	Down	0.0144768	0.0706906
GOBP_TOLL_LIKE_RECEPTOR_2_SIGNALING_PATHWAY	11	Down	0.0144814	0.0706906
GOBP_RESPONSE_TO_FLUORIDE	3	Down	0.0145012	0.0707422
GOBP_IRON_ION_IMPORT_ACROSS_PLASMA_MEMBRANE	5	Down	0.0145138	0.0707585
GOBP_PEPTIDYL_LYSINE_ACETYLATION	169	Up	0.014554	0.0709088
GOBP_PROTEIN_ACTIVATION_CASCADE	6	Down	0.0145724	0.0709533
GOBP_EXTRACELLULAR_MATRIX_CELL_SIGNALING	5	Down	0.0146484	0.0712778
GOBP_POSITIVE_REGULATION_OF_TELOMERE_CAPPING	14	Up	0.0146847	0.0713659
GOBP_REGULATION_OF_NEUROMUSCULAR_JUNCTION_DEVELOPMENT	6	Up	0.0146853	0.0713659
GOBP_ANION_TRANSPORT	271	Down	0.0147007	0.0713954
GOBP_REGULATION_OF_GLUTAMATE_RECEPTOR_CLUSTERING	3	Down	0.0147296	0.0714902
GOBP_SARCOPLASMIC_RETICULUM_CALCIUM_ION_TRANSPORT	29	Down	0.0147561	0.0715733
GOBP_NEGATIVE_REGULATION_OF_EPINEPHRINE_SECRETION	3	Down	0.01488	0.0721221
GOBP_POSITIVE_REGULATION_OF_MACROPHAGE_ACTIVATION	11	Down	0.0148882	0.0721221
GOBP_POSITIVE_REGULATION_OF_DEFENSE_RESPONSE	149	Down	0.0148994	0.0721304
GOBP_T_HELPER_1_TYPE_IMMUNE_RESPONSE	23	Down	0.0149458	0.0723094
GOBP_DEVELOPMENTAL_GROWTH	476	Down	0.0149627	0.072345
GOBP_NEGATIVE_REGULATION_OF_EXTRINSIC_APOPTOTIC_SIGNALING_PATHWAY	73	Down	0.0150065	0.0725108
GOBP_REGULATION_OF_ORGANIC_ACID_TRANSPORT	38	Down	0.0150378	0.0726162
GOBP_NEGATIVE_REGULATION_OF_LYMPHOCYTE_DIFFERENTIATION	31	Down	0.0150668	0.07271
GOBP_REGULATION_OF_HYALURONAN_BIOSYNTHETIC_PROCESS	6	Down	0.0151335	0.0729857
GOBP_L_ALANINE_TRANSPORT	8	Down	0.015144	0.0729899
GOBP_POSITIVE_REGULATION_OF_HAIR_FOLLICLE_MATURATION	3	Down	0.0151587	0.0730145
GOBP_NEGATIVE_REGULATION_OF_SUPRAMOLECULAR_FIBER_ORGANIZATION	131	Down	0.0152725	0.0735163
GOBP_DIGESTIVE_SYSTEM_PROCESS	46	Down	0.0153141	0.0736302
GOBP_CELLULAR_RESPONSE_TO_MOLECULE_OF_BACTERIAL_ORIGIN	119	Down	0.0153155	0.0736302
GOBP_TOLL_LIKE_RECEPTOR_4_SIGNALING_PATHWAY	26	Down	0.0153272	0.0736399
GOBP_REGULATION_OF_MUSCLE_HYPERTROPHY	46	Down	0.015388	0.0738858
GOBP_RESPONSE_TO_LIPID	556	Down	0.0154153	0.0739703
GOBP_PHAGOCYTOSIS_RECOGNITION	8	Down	0.0154514	0.0740965
GOBP_NEGATIVE_REGULATION_OF_CELLULAR_MACROMOLECULE_BIOSYNTHETIC_PROCESS	229	Up	0.0154739	0.0741579
GOBP_T_CELL_LINEAGE_COMMITMENT	13	Down	0.0155128	0.0742872
GOBP_REGULATION_OF_LAMELLIPODIUM_ORGANIZATION	43	Down	0.0155204	0.0742872
GOBP_POSITIVE_REGULATION_OF_MYOTUBE_DIFFERENTIATION	13	Down	0.0155386	0.0743277
GOBP_TERPENOID_BIOSYNTHETIC_PROCESS	10	Down	0.0155532	0.074351
GOBP_CELL_CELL_SIGNALING_BY_WNT	357	Down	0.0155769	0.0744176
GOBP_NEGATIVE_REGULATION_OF_MULTICELLULAR_ORGANISM_GROWTH	10	Down	0.0156011	0.0744862
GOBP_CELLULAR_RESPONSE_TO_HORMONE_STIMULUS	413	Down	0.015667	0.0747543
GOBP_ATP_SYNTHESIS_COUPLED_ELECTRON_TRANSPORT	85	Up	0.015686	0.0747983
GOBP_NEGATIVE_REGULATION_OF_ALPHA_BETA_T_CELL_PROLIFERATION	8	Down	0.0157418	0.0750174
GOBP_REGULATION_OF_NODAL_SIGNALING_PATHWAY	3	Down	0.0157525	0.0750214
GOBP_CELLULAR_RESPONSE_TO_INTERLEUKIN_1	64	Down	0.0157727	0.0750369
GOBP_MONOCARBOXYLIC_ACID_TRANSPORT	46	Down	0.0157755	0.0750369
GOBP_POSITIVE_REGULATION_OF_FAT_CELL_DIFFERENTIATION	49	Down	0.0158551	0.0753232
GOBP_AXON_DEVELOPMENT	341	Down	0.0158585	0.0753232
GOBP_POSITIVE_REGULATION_OF_CYTOSOLIC_CALCIUM_ION_CONCENTRATION_INVOLVED_IN_PHOSPHOLIPASE_C_ACTIVATING_G_PROTEIN_COUPLED_SIGNALING_PATHWAY	11	Down	0.0158653	0.0753232
GOBP_LONG_CHAIN_FATTY_ACID_METABOLIC_PROCESS	57	Down	0.0158781	0.0753369
GOBP_POSITIVE_REGULATION_OF_HAIR_FOLLICLE_DEVELOPMENT	8	Down	0.0158912	0.075352
GOBP_ACTIVATION_OF_TRANSMEMBRANE_RECEPTOR_PROTEIN_TYROSINE_KINASE_ACTIVITY	8	Down	0.0159144	0.0753824
GOBP_SYNAPTIC_TRANSMISSION_CHOLINERGIC	12	Down	0.0159174	0.0753824
GOBP_NEGATIVE_REGULATION_OF_HORMONE_SECRETION	39	Down	0.0159575	0.0755254
GOBP_ORGANIC_ACID_BIOSYNTHETIC_PROCESS	200	Down	0.016099	0.0761481
GOBP_DEOXYRIBONUCLEOSIDE_TRIPHOSPHATE_CATABOLIC_PROCESS	7	Up	0.0161098	0.0761518
GOBP_REGULATION_OF_CELL_ADHESION_MEDIATED_BY_INTEGRIN	30	Down	0.0161535	0.0763111
GOBP_BODY_FLUID_SECRETION	55	Down	0.0161685	0.0763346
GOBP_POSITIVE_REGULATION_OF_VASCULAR_ASSOCIATED_SMOOTH_MUSCLE_CELL_DIFFERENTIATION	7	Down	0.0161798	0.0763407
GOBP_REGULATION_OF_IMMUNE_RESPONSE	459	Down	0.0162173	0.0764086
GOBP_POSITIVE_REGULATION_OF_EPITHELIAL_CELL_PROLIFERATION	130	Down	0.0162306	0.0764086
GOBP_LIPID_TRANSLOCATION	33	Down	0.0162328	0.0764086
GOBP_SOMATIC_STEM_CELL_POPULATION_MAINTENANCE	26	Down	0.0162355	0.0764086
GOBP_REGULATION_OF_PRESYNAPSE_ORGANIZATION	19	Down	0.0162443	0.0764086
GOBP_REGULATION_OF_CHROMATIN_ASSEMBLY	27	Up	0.0162892	0.0765313
GOBP_CELLULAR_RESPONSE_TO_LITHIUM_ION	6	Down	0.0162905	0.0765313
GOBP_NEGATIVE_REGULATION_OF_ERYTHROCYTE_DIFFERENTIATION	8	Down	0.0163398	0.0767155
GOBP_REGULATION_OF_SKELETAL_MUSCLE_TISSUE_DEVELOPMENT	22	Down	0.0163512	0.0767219
GOBP_REGULATION_OF_TOLL_LIKE_RECEPTOR_2_SIGNALING_PATHWAY	7	Down	0.0163931	0.0768711
GOBP_EXPORT_ACROSS_PLASMA_MEMBRANE	39	Down	0.0164108	0.0769068
GOBP_BROWN_FAT_CELL_DIFFERENTIATION	35	Down	0.0164446	0.0770176
GOBP_REGULATION_OF_HISTONE_H3_K9_METHYLATION	22	Up	0.0164876	0.0771715
GOBP_POSITIVE_REGULATION_OF_EXTRACELLULAR_MATRIX_ORGANIZATION	24	Down	0.0164991	0.0771782
GOBP_CANONICAL_WNT_SIGNALING_PATHWAY	243	Down	0.016548	0.0773596
GOBP_NEGATIVE_REGULATION_OF_T_CELL_DIFFERENTIATION	26	Down	0.016571	0.0773952
GOBP_RETROGRADE_VESICLE_MEDIATED_TRANSPORT_GOLGI_TO_ENDOPLASMIC_RETICULUM	49	Down	0.016576	0.0773952
GOBP_ADENYLATE_CYCLASE_ACTIVATING_ADRENERGIC_RECEPTOR_SIGNALING_PATHWAY	13	Down	0.0166078	0.0774964
GOBP_REGULATION_OF_NEUROTRANSMITTER_RECEPTOR_ACTIVITY	31	Down	0.0166186	0.0774987
GOBP_RRNA_CATABOLIC_PROCESS	18	Up	0.0166287	0.0774987
GOBP_INOSITOL_TRISPHOSPHATE_METABOLIC_PROCESS	8	Down	0.0166463	0.0775333
GOBP_REGULATION_OF_T_CELL_ACTIVATION	184	Down	0.0166584	0.0775423
GOBP_REGULATION_OF_RAS_PROTEIN_SIGNAL_TRANSDUCTION	146	Down	0.0166927	0.0776318
GOBP_NEGATIVE_REGULATION_OF_SIGNALING	974	Down	0.016708	0.0776318
GOBP_RESPONSE_TO_CYTOKINE	570	Down	0.0167082	0.0776318
GOBP_NEGATIVE_REGULATION_OF_SYNAPSE_ORGANIZATION	4	Down	0.0167204	0.0776414
GOBP_POSITIVE_REGULATION_OF_ISOTYPE_SWITCHING_TO_IGA_ISOTYPES	4	Up	0.0167536	0.0776855
GOBP_PURINE_NUCLEOSIDE_MONOPHOSPHATE_BIOSYNTHETIC_PROCESS	21	Up	0.0167586	0.0776855
GOBP_NEGATIVE_REGULATION_OF_B_CELL_ACTIVATION	17	Down	0.0167605	0.0776855
GOBP_NEGATIVE_REGULATION_OF_DNA_REPAIR	35	Up	0.0168199	0.0779136
GOBP_CELL_SURFACE_RECEPTOR_SIGNALING_PATHWAY_INVOLVED_IN_CELL_CELL_SIGNALING	400	Down	0.0168408	0.0779631
GOBP_MACROPHAGE_MIGRATION	32	Down	0.0168858	0.0781238
GOBP_REGULATION_OF_NERVOUS_SYSTEM_PROCESS	69	Down	0.0169003	0.0781434
GOBP_POSITIVE_REGULATION_OF_CELL_DEATH	433	Down	0.0169507	0.0782764
GOBP_ELASTIN_CATABOLIC_PROCESS	2	Down	0.016955	0.0782764
GOBP_MRNA_CATABOLIC_PROCESS	208	Up	0.0169676	0.0782764
GOBP_REGULATION_OF_ANTIGEN_RECEPTOR_MEDIATED_SIGNALING_PATHWAY	34	Down	0.0169762	0.0782764
GOBP_NEGATIVE_REGULATION_OF_ENDOTHELIAL_CELL_CHEMOTAXIS	2	Down	0.0169804	0.0782764
GOBP_CIRCADIAN_SLEEP_WAKE_CYCLE_SLEEP	6	Down	0.0170374	0.0784618
GOBP_OSTEOCLAST_PROLIFERATION	5	Down	0.0170499	0.0784618
GOBP_REGULATION_OF_LONG_CHAIN_FATTY_ACID_IMPORT_ACROSS_PLASMA_MEMBRANE	5	Down	0.0170515	0.0784618
GOBP_FEVER_GENERATION	3	Down	0.0170752	0.0785231
GOBP_CELLULAR_RESPONSE_TO_SALT_STRESS	11	Down	0.017131	0.0787323
GOBP_ECTODERMAL_PLACODE_DEVELOPMENT	11	Up	0.0171486	0.0787656
GOBP_VISUAL_BEHAVIOR	28	Down	0.0172036	0.0789706
GOBP_REGULATION_OF_ACTION_POTENTIAL	32	Down	0.0172635	0.0791936
GOBP_HISTONE_SERINE_PHOSPHORYLATION	10	Up	0.0172729	0.0791936
GOBP_LEUCINE_IMPORT_ACROSS_PLASMA_MEMBRANE	5	Down	0.0173168	0.0793469
GOBP_MITOCHONDRIAL_ELECTRON_TRANSPORT_UBIQUINOL_TO_CYTOCHROME_C	10	Up	0.0173348	0.0793817
GOBP_EMBRYONIC_DIGESTIVE_TRACT_DEVELOPMENT	20	Down	0.017348	0.0793947
GOBP_DNA_REPLICATION_SYNTHESIS_OF_RNA_PRIMER	6	Up	0.0173971	0.0794998
GOBP_REGULATION_OF_PRODUCTION_OF_MOLECULAR_MEDIATOR_OF_IMMUNE_RESPONSE	94	Down	0.0173982	0.0794998
GOBP_PROTEIN_IMPORT	180	Up	0.0174023	0.0794998
GOBP_GROWTH_HORMONE_RECEPTOR_SIGNALING_PATHWAY_VIA_JAK_STAT	7	Down	0.0174548	0.0796919
GOBP_NEGATIVE_REGULATION_OF_RESPONSE_TO_STIMULUS	1134	Down	0.0174756	0.0797257
GOBP_MEMBRANE_REPOLARIZATION_DURING_CARDIAC_MUSCLE_CELL_ACTION_POTENTIAL	14	Down	0.0174832	0.0797257
GOBP_REGULATION_OF_DEFENSE_RESPONSE	363	Down	0.0175195	0.0798436
GOBP_COGNITION	191	Down	0.0176012	0.0801678
GOBP_POSITIVE_REGULATION_OF_IMMUNE_EFFECTOR_PROCESS	121	Down	0.0176361	0.0802792
GOBP_PURINE_NUCLEOBASE_BIOSYNTHETIC_PROCESS	11	Up	0.0176498	0.0802933
GOBP_CARBOHYDRATE_TRANSMEMBRANE_TRANSPORT	73	Down	0.0177412	0.0806611
GOBP_CORONARY_VASCULATURE_DEVELOPMENT	36	Down	0.0177972	0.0808675
GOBP_MESENCHYME_MORPHOGENESIS	42	Down	0.0179481	0.0815046
GOBP_POSITIVE_REGULATION_OF_NEURON_PROJECTION_DEVELOPMENT	112	Down	0.01797	0.0815336
GOBP_T_CELL_CYTOKINE_PRODUCTION	19	Down	0.0179759	0.0815336
GOBP_CELLULAR_RESPONSE_TO_OXIDISED_LOW_DENSITY_LIPOPROTEIN_PARTICLE_STIMULUS	8	Down	0.0180138	0.0816568
GOBP_CELL_CELL_ADHESION_INVOLVED_IN_GASTRULATION	7	Down	0.0180269	0.0816675
GOBP_GLAND_DEVELOPMENT	300	Down	0.0180722	0.0817898
GOBP_NEGATIVE_REGULATION_OF_CENTRIOLE_REPLICATION	7	Up	0.0180753	0.0817898
GOBP_MRNA_3_SPLICE_SITE_RECOGNITION	6	Up	0.0181562	0.0820739
GOBP_NEGATIVE_REGULATION_OF_HISTONE_H3_K27_METHYLATION	4	Up	0.0181597	0.0820739
GOBP_LYMPHOID_PROGENITOR_CELL_DIFFERENTIATION	15	Down	0.0182173	0.0822858
GOBP_INTESTINAL_LIPID_ABSORPTION	7	Down	0.018254	0.0823036
GOBP_POSTSYNAPTIC_MODULATION_OF_CHEMICAL_SYNAPTIC_TRANSMISSION	9	Up	0.0182676	0.0823036
GOBP_KIDNEY_EPITHELIUM_DEVELOPMENT	100	Down	0.0182689	0.0823036
GOBP_DIENCEPHALON_DEVELOPMENT	37	Down	0.0182822	0.0823036
GOBP_NEUROTRANSMITTER_CATABOLIC_PROCESS	7	Down	0.0182852	0.0823036
GOBP_POSITIVE_REGULATION_OF_GLYCOLYTIC_PROCESS	14	Down	0.0182861	0.0823036
GOBP_REGULATION_OF_CELL_DEVELOPMENT	360	Down	0.0183269	0.0824005
GOBP_OUTER_MITOCHONDRIAL_MEMBRANE_ORGANIZATION	5	Up	0.018331	0.0824005
GOBP_ESTABLISHMENT_OF_TISSUE_POLARITY	58	Down	0.0183474	0.0824005
GOBP_PROTEIN_LOCALIZATION_TO_ENDOPLASMIC_RETICULUM	64	Down	0.0183578	0.0824005
GOBP_LEUKOCYTE_DIFFERENTIATION	339	Down	0.0183617	0.0824005
GOBP_REGULATION_OF_PLATELET_DERIVED_GROWTH_FACTOR_RECEPTOR_BETA_SIGNALING_PATHWAY	8	Down	0.0184379	0.0826938
GOBP_CELLULAR_IRON_ION_HOMEOSTASIS	45	Down	0.0184588	0.0827388
GOBP_SCHWANN_CELL_DIFFERENTIATION	32	Down	0.0184899	0.0828041
GOBP_POSITIVE_REGULATION_OF_NEURON_APOPTOTIC_PROCESS	38	Down	0.0184951	0.0828041
GOBP_METANEPHRIC_S_SHAPED_BODY_MORPHOGENESIS	4	Down	0.0185672	0.0830781
GOBP_NEGATIVE_REGULATION_OF_WNT_SIGNALING_PATHWAY	132	Down	0.0185851	0.0831094
GOBP_REGULATION_OF_LEUKOCYTE_PROLIFERATION	123	Down	0.0187333	0.0837232
GOBP_DNA_METHYLATION	49	Up	0.0188047	0.083993
GOBP_REGULATION_OF_TELOMERE_CAPPING	23	Up	0.0188432	0.0840085
GOBP_POSITIVE_REGULATION_OF_PROTEIN_LOCALIZATION_TO_MEMBRANE	82	Down	0.0188524	0.0840085
GOBP_ENDOCRINE_PROCESS	44	Down	0.0188582	0.0840085
GOBP_POSITIVE_REGULATION_OF_DOPAMINE_SECRETION	4	Down	0.0188621	0.0840085
GOBP_PROTEIN_MONOUBIQUITINATION	77	Up	0.0188633	0.0840085
GOBP_EPITHELIAL_CELL_DEVELOPMENT	147	Down	0.0189033	0.0841263
GOBP_REGULATION_OF_NUCLEOTIDE_BINDING_OLIGOMERIZATION_DOMAIN_CONTAINING_SIGNALING_PATHWAY	10	Down	0.0189119	0.0841263
GOBP_NEGATIVE_REGULATION_OF_CELL_SUBSTRATE_JUNCTION_ORGANIZATION	16	Down	0.0190587	0.0847302
GOBP_MINERALOCORTICOID_SECRETION	4	Down	0.0191115	0.0849153
GOBP_REGULATION_OF_ATP_METABOLIC_PROCESS	70	Down	0.0191284	0.0849405
GOBP_HAIR_CYCLE_PHASE	5	Down	0.0191483	0.0849405
GOBP_RIBOSOMAL_SMALL_SUBUNIT_ASSEMBLY	18	Up	0.0191506	0.0849405
GOBP_STRESS_ACTIVATED_PROTEIN_KINASE_SIGNALING_CASCADE	190	Down	0.0191796	0.084956
GOBP_STEROL_TRANSPORT	79	Down	0.019181	0.084956
GOBP_NEGATIVE_REGULATION_OF_SPROUTING_ANGIOGENESIS	10	Down	0.0191876	0.084956
GOBP_EMBRYONIC_FORELIMB_MORPHOGENESIS	21	Down	0.0192577	0.0852169
GOBP_LENS_FIBER_CELL_DIFFERENTIATION	30	Down	0.0192905	0.0853124
GOBP_IRON_ION_HOMEOSTASIS	61	Down	0.019348	0.0855174
GOBP_NOSE_DEVELOPMENT	12	Up	0.0193695	0.0855628
GOBP_MESODERMAL_CELL_FATE_COMMITMENT	12	Down	0.0193884	0.0855964
GOBP_ANGIOGENESIS_INVOLVED_IN_CORONARY_VASCULAR_MORPHOGENESIS	4	Down	0.0194137	0.0856586
GOBP_DEFENSE_RESPONSE_TO_BACTERIUM	88	Down	0.0194449	0.0857467
GOBP_REGULATION_OF_MITOCHONDRIAL_GENE_EXPRESSION	27	Up	0.0195364	0.0861003
GOBP_NEGATIVE_REGULATION_OF_ADENYLATE_CYCLASE_ACTIVATING_G_PROTEIN_COUPLED_RECEPTOR_SIGNALING_PATHWAY	6	Up	0.0195634	0.0861694
GOBP_MEMBRANE_PROTEIN_ECTODOMAIN_PROTEOLYSIS	38	Down	0.0195923	0.086247
GOBP_POSITIVE_REGULATION_OF_PROTEIN_CONTAINING_COMPLEX_DISASSEMBLY	28	Down	0.0196812	0.0865481
GOBP_EMBRYONIC_HEMOPOIESIS	17	Up	0.0196835	0.0865481
GOBP_CELLULAR_COMPONENT_MAINTENANCE	47	Down	0.0197359	0.0866852
GOBP_ADRENERGIC_RECEPTOR_SIGNALING_PATHWAY	17	Down	0.0197437	0.0866852
GOBP_NUCLEAR_TRANSCRIBED_MRNA_CATABOLIC_PROCESS	117	Up	0.0197488	0.0866852
GOBP_AMYLOID_FIBRIL_FORMATION	24	Down	0.0197824	0.0867444
GOBP_LYMPHOCYTE_CHEMOTAXIS	20	Down	0.019785	0.0867444
GOBP_REGULATION_OF_NUCLEOCYTOPLASMIC_TRANSPORT	94	Up	0.0198176	0.0868374
GOBP_NEGATIVE_REGULATION_OF_HISTONE_MODIFICATION	42	Up	0.0198592	0.0869697
GOBP_REGULATION_OF_TRANSPORT	1115	Down	0.019928	0.0872208
GOBP_NEGATIVE_REGULATION_OF_MUSCLE_CONTRACTION	19	Down	0.0199406	0.0872256
GOBP_NEGATIVE_REGULATION_OF_NEURON_PROJECTION_DEVELOPMENT	102	Down	0.020014	0.0874967
GOBP_NEGATIVE_REGULATION_OF_VASOCONSTRICTION	7	Down	0.0200763	0.0877187
GOBP_PHARYNGEAL_SYSTEM_DEVELOPMENT	20	Down	0.0201693	0.0880746
GOBP_MEMBRANOUS_SEPTUM_MORPHOGENESIS	7	Down	0.0202447	0.0883532
GOBP_REGULATION_OF_CALCIUM_ION_TRANSMEMBRANE_TRANSPORTER_ACTIVITY	61	Down	0.0203693	0.0888298
GOBP_CHAPERONE_MEDIATED_PROTEIN_COMPLEX_ASSEMBLY	20	Up	0.0203777	0.0888298
GOBP_APOPTOTIC_PROCESS_INVOLVED_IN_MORPHOGENESIS	20	Down	0.0203889	0.0888298
GOBP_DETECTION_OF_BIOTIC_STIMULUS	17	Down	0.0204088	0.088866
GOBP_SALIVARY_GLAND_DEVELOPMENT	26	Down	0.0204464	0.0889788
GOBP_REGULATION_OF_GROWTH_HORMONE_RECEPTOR_SIGNALING_PATHWAY	5	Down	0.020525	0.0892697
GOBP_REGIONALIZATION	224	Down	0.0205703	0.0894155
GOBP_NEGATIVE_REGULATION_OF_ANTIGEN_PROCESSING_AND_PRESENTATION	5	Down	0.0205965	0.0894786
GOBP_SMALL_GTPASE_MEDIATED_SIGNAL_TRANSDUCTION	397	Down	0.020615	0.089508
GOBP_TRANSITION_METAL_ION_TRANSPORT	70	Down	0.0207007	0.0898287
GOBP_CALCIUM_ION_TRANSMEMBRANE_TRANSPORT_VIA_HIGH_VOLTAGE_GATED_CALCIUM_CHANNEL	11	Down	0.0207341	0.0899224
GOBP_NEGATIVE_REGULATION_OF_PEPTIDASE_ACTIVITY	119	Down	0.0207632	0.0899974
GOBP_POSITIVE_REGULATION_OF_PHOSPHOLIPASE_ACTIVITY	27	Down	0.02078	0.0900193
GOBP_FATTY_ACID_BIOSYNTHETIC_PROCESS	97	Down	0.0208573	0.0903027
GOBP_PROTEIN_LOCALIZATION_TO_NUCLEAR_ENVELOPE	9	Up	0.0208867	0.090359
GOBP_KERATINOCYTE_PROLIFERATION	28	Down	0.0209083	0.090359
GOBP_SMOOTH_MUSCLE_CELL_DIFFERENTIATION	46	Down	0.0209094	0.090359
GOBP_APICAL_PROTEIN_LOCALIZATION	12	Down	0.0209178	0.090359
GOBP_NEGATIVE_REGULATION_OF_MYELOID_CELL_DIFFERENTIATION	64	Down	0.0209605	0.0904924
GOBP_MITOCHONDRIAL_RNA_METABOLIC_PROCESS	49	Up	0.0209889	0.0905636
GOBP_PYRUVATE_TRANSMEMBRANE_TRANSPORT	3	Down	0.0210144	0.0906121
GOBP_NEURAL_CREST_CELL_MIGRATION	39	Down	0.0210403	0.0906121
GOBP_ORGANIC_HYDROXY_COMPOUND_TRANSPORT	147	Down	0.0210543	0.0906121
GOBP_MODULATION_OF_AGE_RELATED_BEHAVIORAL_DECLINE	9	Down	0.0210703	0.0906121
GOBP_SUBTELOMERIC_HETEROCHROMATIN_ASSEMBLY	7	Up	0.0210722	0.0906121
GOBP_MRNA_5_SPLICE_SITE_RECOGNITION	9	Up	0.0210815	0.0906121
GOBP_REGULATION_OF_NEUTROPHIL_DEGRANULATION	2	Down	0.0210979	0.0906121
GOBP_POSITIVE_REGULATION_OF_SIGNALING_RECEPTOR_ACTIVITY	31	Down	0.0211055	0.0906121
GOBP_NEGATIVE_REGULATION_OF_T_HELPER_1_TYPE_IMMUNE_RESPONSE	2	Down	0.0211072	0.0906121
GOBP_G_PROTEIN_COUPLED_RECEPTOR_SIGNALING_PATHWAY_COUPLED_TO_CYCLIC_NUCLEOTIDE_SECOND_MESSENGER	11	Down	0.0211699	0.0908304
GOBP_S_SHAPED_BODY_MORPHOGENESIS	5	Down	0.0212272	0.0909941
GOBP_AMYLOID_BETA_CLEARANCE	25	Down	0.021232	0.0909941
GOBP_REGULATION_OF_MEMBRANE_PROTEIN_ECTODOMAIN_PROTEOLYSIS	19	Down	0.0212659	0.0910876
GOBP_REGULATION_OF_PHOSPHATIDYLINOSITOL_3_KINASE_SIGNALING	63	Down	0.0212777	0.0910876
GOBP_ERBB_SIGNALING_PATHWAY	95	Down	0.0213403	0.0913033
GOBP_PYRIMIDINE_NUCLEOBASE_BIOSYNTHETIC_PROCESS	8	Up	0.021352	0.0913033
GOBP_POSITIVE_REGULATION_OF_CATECHOLAMINE_METABOLIC_PROCESS	4	Up	0.0214184	0.0915358
GOBP_ADP_BIOSYNTHETIC_PROCESS	5	Down	0.0214493	0.0916163
GOBP_ASTROCYTE_DEVELOPMENT	23	Down	0.0215486	0.0919889
GOBP_PROTEIN_SULFATION	5	Down	0.0215861	0.0920976
GOBP_IMPORT_INTO_NUCLEUS	136	Up	0.0216073	0.0921365
GOBP_PROTEIN_ACETYLATION	192	Up	0.0216223	0.0921489
GOBP_SUBSTRATE_INDEPENDENT_TELENCEPHALIC_TANGENTIAL_MIGRATION	5	Down	0.0216876	0.0923463
GOBP_MESODERMAL_CELL_FATE_SPECIFICATION	8	Down	0.0216967	0.0923463
GOBP_EMBRYONIC_CLEAVAGE	7	Up	0.0217122	0.0923463
GOBP_POSITIVE_REGULATION_OF_WNT_SIGNALING_PATHWAY	111	Down	0.0217171	0.0923463
GOBP_NEGATIVE_REGULATION_OF_ERK1_AND_ERK2_CASCADE	55	Down	0.0218221	0.0927407
GOBP_CELLULAR_RESPONSE_TO_NITROGEN_COMPOUND	463	Down	0.0219013	0.0930254
GOBP_POSITIVE_REGULATION_OF_NEUTROPHIL_EXTRAVASATION	7	Down	0.0219343	0.0930618
GOBP_REGULATION_OF_NEUTROPHIL_EXTRAVASATION	7	Down	0.0219343	0.0930618
GOBP_VENOUS_BLOOD_VESSEL_DEVELOPMENT	12	Down	0.0219673	0.09315
GOBP_REGULATION_OF_URINE_VOLUME	13	Down	0.021998	0.0932284
GOBP_PYRIMIDINE_NUCLEOSIDE_TRIPHOSPHATE_BIOSYNTHETIC_PROCESS	16	Up	0.0220178	0.0932605
GOBP_POSITIVE_REGULATION_OF_UBIQUITIN_PROTEIN_LIGASE_ACTIVITY	10	Up	0.0222192	0.0940108
GOBP_MIDDLE_EAR_MORPHOGENESIS	18	Down	0.0222321	0.0940108
GOBP_NEGATIVE_REGULATION_OF_STRIATED_MUSCLE_CELL_DIFFERENTIATION	32	Down	0.0222401	0.0940108
GOBP_NEGATIVE_REGULATION_OF_UBIQUITIN_PROTEIN_TRANSFERASE_ACTIVITY	22	Up	0.0222449	0.0940108
GOBP_MAMMARY_GLAND_DEVELOPMENT	96	Down	0.0222566	0.0940108
GOBP_PLATELET_DERIVED_GROWTH_FACTOR_RECEPTOR_SIGNALING_PATHWAY	45	Down	0.0223255	0.0942016
GOBP_INTERLEUKIN_1_PRODUCTION	50	Down	0.0223302	0.0942016
GOBP_PROTEIN_LOCALIZATION_TO_EXTRACELLULAR_REGION	225	Down	0.0223389	0.0942016
GOBP_POSITIVE_REGULATION_OF_ENDOTHELIAL_CELL_APOPTOTIC_PROCESS	13	Down	0.0223643	0.0942566
GOBP_NEGATIVE_REGULATION_OF_MRNA_METABOLIC_PROCESS	76	Up	0.0223896	0.0942847
GOBP_OSTEOBLAST_PROLIFERATION	26	Down	0.0224065	0.0942847
GOBP_LEUKOCYTE_TETHERING_OR_ROLLING	16	Down	0.0224081	0.0942847
GOBP_GLOMERULAR_MESANGIAL_CELL_PROLIFERATION	7	Down	0.0224603	0.0944439
GOBP_REGULATION_OF_CELL_SUBSTRATE_JUNCTION_ORGANIZATION	61	Down	0.022471	0.0944439
GOBP_NEGATIVE_REGULATION_OF_MRNA_SPLICING_VIA_SPLICEOSOME	19	Up	0.0224831	0.0944439
GOBP_POSITIVE_REGULATION_OF_NUCLEOBASE_CONTAINING_COMPOUND_TRANSPORT	6	Up	0.0225355	0.094612
GOBP_GASTRO_INTESTINAL_SYSTEM_SMOOTH_MUSCLE_CONTRACTION	3	Down	0.0227042	0.0952675
GOBP_RESPONSE_TO_OXYGEN_LEVELS	250	Down	0.0227406	0.0953656
GOBP_HORMONE_BIOSYNTHETIC_PROCESS	38	Down	0.0227526	0.0953656
GOBP_REGULATION_OF_HEMOPOIESIS	239	Down	0.0228111	0.0955582
GOBP_NEGATIVE_REGULATION_OF_MONONUCLEAR_CELL_MIGRATION	16	Down	0.0228292	0.0955817
GOBP_GLOMERULAR_EPITHELIUM_DEVELOPMENT	19	Down	0.0228427	0.0955857
GOBP_LONG_TERM_SYNAPTIC_DEPRESSION	20	Down	0.0228614	0.0956113
GOBP_AMINO_SUGAR_CATABOLIC_PROCESS	12	Down	0.0228813	0.095642
GOBP_POSITIVE_REGULATION_OF_ION_TRANSPORT	148	Down	0.022917	0.0957031
GOBP_REGULATION_OF_MRNA_3_END_PROCESSING	28	Up	0.022921	0.0957031
GOBP_LONG_TERM_SYNAPTIC_POTENTIATION	50	Down	0.0229702	0.0958561
GOBP_MEMBRANE_INVAGINATION	45	Down	0.0229884	0.0958793
GOBP_RESPONSE_TO_RADIATION	327	Up	0.0230153	0.095939
GOBP_PULMONARY_ARTERY_MORPHOGENESIS	5	Down	0.0230648	0.0960929
GOBP_POSITIVE_REGULATION_OF_TYPE_2_IMMUNE_RESPONSE	6	Down	0.0231158	0.0962526
GOBP_POSITIVE_REGULATION_OF_HORMONE_SECRETION	69	Down	0.0233095	0.0970061
GOBP_REGULATION_OF_NUCLEOTIDE_METABOLIC_PROCESS	58	Down	0.0234565	0.0974505
GOBP_POSITIVE_REGULATION_OF_MITOCHONDRIAL_TRANSLATION	15	Up	0.0234582	0.0974505
GOBP_HUMORAL_IMMUNE_RESPONSE	70	Down	0.0234626	0.0974505
GOBP_REGULATION_OF_TRANSCRIPTION_OF_NUCLEOLAR_LARGE_RRNA_BY_RNA_POLYMERASE_I	15	Up	0.0234674	0.0974505
GOBP_GLOMERULAR_EPITHELIAL_CELL_DIFFERENTIATION	16	Down	0.0234857	0.0974713
GOBP_T_CELL_ACTIVATION	280	Down	0.023498	0.0974713
GOBP_ACTIN_FILAMENT_NETWORK_FORMATION	11	Down	0.0235365	0.0975777
GOBP_MICROTUBULE_ANCHORING	24	Up	0.0235608	0.0976257
GOBP_SKELETAL_MUSCLE_TISSUE_REGENERATION	33	Down	0.0236073	0.0977174
GOBP_REGULATION_OF_BONE_REMODELING	29	Down	0.0236165	0.0977174
GOBP_MESODERM_MORPHOGENESIS	51	Down	0.0236276	0.0977174
GOBP_T_HELPER_17_CELL_DIFFERENTIATION	13	Down	0.0236343	0.0977174
GOBP_ETHANOL_METABOLIC_PROCESS	7	Down	0.023666	0.0977955
GOBP_REGULATION_OF_NON_CANONICAL_WNT_SIGNALING_PATHWAY	21	Down	0.0237052	0.0979043
GOBP_FIBROBLAST_MIGRATION	44	Down	0.0238222	0.0983342
GOBP_GERM_CELL_MIGRATION	3	Down	0.0239321	0.0986582
GOBP_REGULATION_OF_RESTING_MEMBRANE_POTENTIAL	6	Down	0.0239381	0.0986582
GOBP_POSITIVE_REGULATION_OF_MEMBRANE_PROTEIN_ECTODOMAIN_PROTEOLYSIS	12	Down	0.0239395	0.0986582
GOBP_POSITIVE_REGULATION_OF_SYSTEMIC_ARTERIAL_BLOOD_PRESSURE	7	Down	0.0239553	0.09867
GOBP_BEHAVIOR	358	Down	0.0239786	0.0987083
GOBP_GLUCOSE_IMPORT	48	Down	0.0239905	0.0987083
GOBP_MONOUBIQUITINATED_PROTEIN_DEUBIQUITINATION	34	Up	0.0240189	0.0987377
GOBP_REGULATION_OF_MACROPHAGE_MIGRATION	25	Down	0.0240236	0.0987377
GOBP_TRANSLATIONAL_INITIATION	107	Up	0.0240432	0.0987651
GOBP_POSITIVE_REGULATION_OF_EPIDERMAL_GROWTH_FACTOR_ACTIVATED_RECEPTOR_ACTIVITY	8	Down	0.0240625	0.098791
GOBP_POST_EMBRYONIC_ANIMAL_ORGAN_DEVELOPMENT	13	Down	0.0240776	0.0988
GOBP_CELLULAR_RESPONSE_TO_OXYGEN_CONTAINING_COMPOUND	775	Down	0.024135	0.0989819
GOBP_POSITIVE_REGULATION_OF_MACROPHAGE_CYTOKINE_PRODUCTION	8	Down	0.0243	0.0996051
GOBP_INTERFERON_GAMMA_PRODUCTION	50	Down	0.0244418	0.100126
GOBP_MRNA_METHYLATION	16	Up	0.0244535	0.100126
GOBP_RESPONSE_TO_REDOX_STATE	11	Down	0.0245095	0.100302
GOBP_NEGATIVE_REGULATION_OF_CELL_DEVELOPMENT	121	Down	0.0245506	0.100416
GOBP_ALPHA_BETA_T_CELL_PROLIFERATION	23	Down	0.0245677	0.100416
GOBP_AMINO_ACID_TRANSPORT	88	Down	0.024577	0.100416
GOBP_POSITIVE_REGULATION_OF_PROTEIN_KINASE_B_SIGNALING	77	Down	0.0246882	0.100766
GOBP_NEGATIVE_REGULATION_OF_HISTONE_ACETYLATION	12	Up	0.0246889	0.100766
GOBP_POSITIVE_REGULATION_OF_NITRIC_OXIDE_METABOLIC_PROCESS	26	Down	0.0247161	0.100823
GOBP_NEGATIVE_REGULATION_OF_MYELOID_LEUKOCYTE_DIFFERENTIATION	34	Down	0.0250248	0.102027
GOBP_NEGATIVE_REGULATION_OF_AMINE_TRANSPORT	13	Down	0.025045	0.102044
GOBP_MEMORY	78	Down	0.0250568	0.102044
GOBP_REGULATION_OF_CILIUM_ASSEMBLY	75	Up	0.0250691	0.102044
GOBP_DETECTION_OF_MOLECULE_OF_BACTERIAL_ORIGIN	6	Down	0.0251152	0.102131
GOBP_CELLULAR_EXTRAVASATION	44	Down	0.0251173	0.102131
GOBP_REGULATION_OF_PHOSPHOLIPASE_C_ACTIVITY	21	Down	0.0251351	0.102149
GOBP_MESONEPHRIC_TUBULE_MORPHOGENESIS	45	Down	0.0251739	0.102252
GOBP_SYNAPTIC_SIGNALING	405	Down	0.0252353	0.102394
GOBP_REGULATION_OF_NITRIC_OXIDE_METABOLIC_PROCESS	39	Down	0.0252357	0.102394
GOBP_REGULATION_OF_CARDIAC_MUSCLE_CONTRACTION_BY_CALCIUM_ION_SIGNALING	19	Down	0.0252555	0.10242
GOBP_CELLULAR_RESPONSE_TO_IONIZING_RADIATION	70	Up	0.025318	0.102619
GOBP_REGULATION_OF_NERVOUS_SYSTEM_DEVELOPMENT	302	Down	0.0253948	0.102875
GOBP_CELLULAR_RESPONSE_TO_INTERFERON_BETA	13	Down	0.0254382	0.102996
GOBP_REGULATION_OF_TRANS_SYNAPTIC_SIGNALING	254	Down	0.0254622	0.103027
GOBP_PROTEIN_FOLDING_IN_ENDOPLASMIC_RETICULUM	11	Down	0.0254728	0.103027
GOBP_INTERLEUKIN_8_PRODUCTION	47	Down	0.025554	0.103301
GOBP_REGULATION_OF_AXONOGENESIS	118	Down	0.0255823	0.10336
GOBP_NEURON_DEVELOPMENT	769	Down	0.0256473	0.103568
GOBP_PROTEIN_SUMOYLATION	49	Up	0.0257172	0.103795
GOBP_REGULATION_OF_GLYCOPROTEIN_METABOLIC_PROCESS	35	Down	0.0257876	0.104024
GOBP_NEURON_RECOGNITION	32	Down	0.0258195	0.104098
GOBP_NEGATIVE_REGULATION_OF_PROTEIN_LOCALIZATION	155	Down	0.0258658	0.104179
GOBP_RESPONSE_TO_ISCHEMIA	39	Down	0.0258759	0.104179
GOBP_ACTIN_FILAMENT_REORGANIZATION	9	Down	0.0258808	0.104179
GOBP_CELLULAR_RESPONSE_TO_COPPER_ION	18	Up	0.0259368	0.10435
GOBP_POSITIVE_REGULATION_OF_EPITHELIAL_CELL_APOPTOTIC_PROCESS	22	Down	0.025959	0.104384
GOBP_POSITIVE_REGULATION_OF_DEVELOPMENTAL_GROWTH	111	Down	0.0259739	0.104389
GOBP_METANEPHRIC_NEPHRON_TUBULE_EPITHELIAL_CELL_DIFFERENTIATION	5	Down	0.0260976	0.104831
GOBP_TRNA_METHYLATION	41	Up	0.0261265	0.104891
GOBP_REGULATION_OF_CARDIOCYTE_DIFFERENTIATION	21	Down	0.0262041	0.105148
GOBP_RESPONSE_TO_PROGESTERONE	27	Down	0.0262605	0.105298
GOBP_REGULATION_OF_NUCLEASE_ACTIVITY	17	Up	0.0262693	0.105298
GOBP_HEART_TRABECULA_FORMATION	10	Down	0.0263583	0.105599
GOBP_PROLACTIN_SECRETION	3	Down	0.0264198	0.105788
GOBP_VESICLE_MEDIATED_TRANSPORT	1128	Down	0.0264331	0.105788
GOBP_TRIPEPTIDE_TRANSMEMBRANE_TRANSPORT	6	Down	0.026483	0.105932
GOBP_VASCULAR_ASSOCIATED_SMOOTH_MUSCLE_CELL_DIFFERENTIATION	21	Down	0.0265435	0.106118
GOBP_INTRACELLULAR_STEROL_TRANSPORT	24	Down	0.026565	0.106149
GOBP_REGULATION_OF_BONE_RESORPTION	21	Down	0.0265859	0.106176
GOBP_RESPONSE_TO_OXYGEN_CONTAINING_COMPOUND	1062	Down	0.0267541	0.106771
GOBP_REGULATION_OF_AEROBIC_RESPIRATION	29	Down	0.0267627	0.106771
GOBP_PROTEIN_LOCALIZATION_TO_NUCLEOLUS	14	Up	0.026801	0.106867
GOBP_POSITIVE_REGULATION_OF_MACROPHAGE_MIGRATION	15	Down	0.0270735	0.107886
GOBP_PROTEIN_LOCALIZATION_TO_CELL_JUNCTION	68	Down	0.0271088	0.107886
GOBP_REGULATION_OF_GONAD_DEVELOPMENT	7	Down	0.0271122	0.107886
GOBP_NEURON_PROJECTION_REGENERATION	41	Down	0.0271131	0.107886
GOBP_NEGATIVE_REGULATION_OF_PEPTIDYL_LYSINE_ACETYLATION	14	Up	0.0272113	0.10822
GOBP_REGULATION_OF_SECONDARY_METABOLIC_PROCESS	10	Down	0.0272636	0.108353
GOBP_POSITIVE_REGULATION_OF_VASOCONSTRICTION	11	Down	0.0272831	0.108353
GOBP_POSITIVE_REGULATION_OF_DEFENSE_RESPONSE_TO_BACTERIUM	5	Down	0.0272874	0.108353
GOBP_DEVELOPMENTAL_CELL_GROWTH	162	Down	0.0273195	0.108424
GOBP_MUSCLE_CELL_CELLULAR_HOMEOSTASIS	18	Down	0.027379	0.108604
GOBP_POSITIVE_REGULATION_OF_T_HELPER_CELL_DIFFERENTIATION	11	Down	0.0275031	0.109039
GOBP_PSEUDOURIDINE_SYNTHESIS	18	Up	0.0276047	0.109385
GOBP_REGULATION_OF_METALLOENDOPEPTIDASE_ACTIVITY	5	Down	0.0276836	0.109641
GOBP_COLUMNAR_CUBOIDAL_EPITHELIAL_CELL_MATURATION	5	Up	0.0278402	0.110204
GOBP_NEGATIVE_REGULATION_OF_MONOCYTE_CHEMOTAXIS	4	Down	0.0278743	0.110266
GOBP_PEPTIDYL_PROLINE_HYDROXYLATION	15	Down	0.0278849	0.110266
GOBP_PYRIMIDINE_DEOXYRIBONUCLEOSIDE_METABOLIC_PROCESS	5	Up	0.0279096	0.110307
GOBP_ELASTIN_METABOLIC_PROCESS	6	Down	0.0279744	0.110505
GOBP_POSTSYNAPSE_ORGANIZATION	123	Down	0.028033	0.110679
GOBP_ORGANOPHOSPHATE_ESTER_TRANSPORT	97	Down	0.0280668	0.110755
GOBP_INTRACELLULAR_LIPID_TRANSPORT	36	Down	0.0281445	0.111005
GOBP_HISTONE_MRNA_METABOLIC_PROCESS	24	Up	0.0283236	0.111653
GOBP_BINDING_OF_SPERM_TO_ZONA_PELLUCIDA	22	Up	0.0283905	0.111859
GOBP_TRNA_CATABOLIC_PROCESS	12	Up	0.0286717	0.112909
GOBP_LEUKOCYTE_AGGREGATION	6	Down	0.0287394	0.112997
GOBP_POSITIVE_REGULATION_OF_RESPONSE_TO_CYTOKINE_STIMULUS	45	Down	0.0287476	0.112997
GOBP_NUCLEUS_LOCALIZATION	22	Up	0.0287483	0.112997
GOBP_REGULATED_EXOCYTOSIS	138	Down	0.0287619	0.112997
GOBP_RENAL_SYSTEM_PROCESS_INVOLVED_IN_REGULATION_OF_SYSTEMIC_ARTERIAL_BLOOD_PRESSURE	15	Down	0.0287682	0.112997
GOBP_COMMA_SHAPED_BODY_MORPHOGENESIS	4	Down	0.0288023	0.113072
GOBP_PARTURITION	7	Down	0.0288334	0.113115
GOBP_REGULATION_OF_OSTEOCLAST_DIFFERENTIATION	39	Down	0.0288429	0.113115
GOBP_RESPIRATORY_ELECTRON_TRANSPORT_CHAIN	104	Up	0.0288793	0.1132
GOBP_GLYCOPROTEIN_METABOLIC_PROCESS	281	Down	0.0289286	0.113335
GOBP_PYRIMIDINE_NUCLEOSIDE_DIPHOSPHATE_BIOSYNTHETIC_PROCESS	5	Up	0.0289551	0.11338
GOBP_CAMERA_TYPE_EYE_MORPHOGENESIS	85	Down	0.029039	0.113602
GOBP_MYELIN_ASSEMBLY	15	Down	0.0290415	0.113602
GOBP_GLOMERULAR_MESANGIUM_DEVELOPMENT	11	Down	0.0290821	0.113702
GOBP_FORELIMB_MORPHOGENESIS	25	Down	0.0292278	0.114213
GOBP_RESPONSE_TO_PROTOZOAN	8	Down	0.0293337	0.114562
GOBP_RENAL_SYSTEM_VASCULATURE_DEVELOPMENT	22	Down	0.029347	0.114562
GOBP_REGULATION_OF_CELL_PROJECTION_ORGANIZATION	499	Down	0.0293631	0.114566
GOBP_CALCIUM_DEPENDENT_CELL_CELL_ADHESION_VIA_PLASMA_MEMBRANE_CELL_ADHESION_MOLECULES	20	Down	0.0294162	0.114714
GOBP_CELL_COMMUNICATION_INVOLVED_IN_CARDIAC_CONDUCTION	35	Down	0.0294679	0.114857
GOBP_REGULATION_OF_SKELETAL_MUSCLE_FIBER_DEVELOPMENT	10	Down	0.0296567	0.115485
GOBP_RRNA_METHYLATION	24	Up	0.0296593	0.115485
GOBP_NEGATIVE_REGULATION_OF_WNT_SIGNALING_PATHWAY_INVOLVED_IN_HEART_DEVELOPMENT	5	Down	0.029788	0.115927
GOBP_PROTEIN_LOCALIZATION_TO_PERINUCLEAR_REGION_OF_CYTOPLASM	7	Down	0.0298299	0.115971
GOBP_NEGATIVE_REGULATION_OF_BONE_REMODELING	8	Down	0.0298401	0.115971
GOBP_NEGATIVE_REGULATION_OF_SMAD_PROTEIN_SIGNAL_TRANSDUCTION	5	Down	0.029845	0.115971
GOBP_NEGATIVE_REGULATION_OF_PROTEIN_CONTAINING_COMPLEX_DISASSEMBLY	71	Down	0.0298991	0.116094
GOBP_HISTONE_H3_K9_METHYLATION	35	Up	0.0299144	0.116094
GOBP_FIBROBLAST_ACTIVATION	11	Down	0.0299223	0.116094
GOBP_REGULATION_OF_CARDIAC_MUSCLE_TISSUE_DEVELOPMENT	3	Down	0.0299943	0.116222
GOBP_DENDRITIC_CELL_ANTIGEN_PROCESSING_AND_PRESENTATION	4	Down	0.0300013	0.116222
GOBP_REGULATION_OF_DENDRITIC_CELL_ANTIGEN_PROCESSING_AND_PRESENTATION	4	Down	0.0300013	0.116222
GOBP_REGULATION_OF_CELLULAR_EXTRAVASATION	23	Down	0.0301368	0.116677
GOBP_POSITIVE_REGULATION_OF_ENDOTHELIAL_CELL_PROLIFERATION	71	Down	0.0301491	0.116677
GOBP_NEGATIVE_REGULATION_OF_PHOSPHOLIPASE_ACTIVITY	5	Down	0.0302102	0.116854
GOBP_GAMMA_AMINOBUTYRIC_ACID_METABOLIC_PROCESS	5	Down	0.0302715	0.116982
GOBP_GLOMERULUS_MORPHOGENESIS	8	Down	0.0302764	0.116982
GOBP_IMP_BIOSYNTHETIC_PROCESS	10	Up	0.0302894	0.116982
GOBP_POSITIVE_REGULATION_OF_REGULATED_SECRETORY_PATHWAY	30	Down	0.0303374	0.117108
GOBP_HARD_PALATE_DEVELOPMENT	6	Down	0.0303538	0.117112
GOBP_XENOBIOTIC_TRANSPORT	22	Down	0.0303951	0.117212
GOBP_MITOCHONDRIAL_DEPOLARIZATION	17	Down	0.0304153	0.11723
GOBP_HORMONE_TRANSPORT	170	Down	0.030508	0.117528
GOBP_REGULATION_OF_POSTSYNAPSE_ORGANIZATION	58	Down	0.0307394	0.11836
GOBP_BLASTOCYST_DEVELOPMENT	87	Up	0.0308313	0.118654
GOBP_REGULATION_OF_PROTEIN_SUMOYLATION	22	Up	0.0308704	0.118697
GOBP_NUCLEOTIDE_EXCISION_REPAIR_DNA_GAP_FILLING	6	Up	0.0308736	0.118697
GOBP_CADMIUM_ION_TRANSMEMBRANE_TRANSPORT	4	Down	0.0309182	0.118808
GOBP_PROSTANOID_BIOSYNTHETIC_PROCESS	18	Down	0.0309404	0.118834
GOBP_RESPONSE_TO_OSMOTIC_STRESS	59	Down	0.0309699	0.118887
GOBP_MULTICELLULAR_ORGANISM_GROWTH	112	Down	0.031004	0.118918
GOBP_WNT_SIGNALING_PATHWAY_CALCIUM_MODULATING_PATHWAY	4	Down	0.0310092	0.118918
GOBP_REGULATION_OF_RENAL_SYSTEM_PROCESS	18	Down	0.031142	0.119367
GOBP_COPPER_ION_IMPORT	6	Down	0.0311996	0.119528
GOBP_REGULATION_OF_HISTONE_H3_K27_METHYLATION	8	Up	0.0313085	0.119885
GOBP_ACTOMYOSIN_CONTRACTILE_RING_ORGANIZATION	7	Up	0.0313287	0.119902
GOBP_PATTERN_SPECIFICATION_PROCESS	298	Down	0.0313721	0.120008
GOBP_NEGATIVE_REGULATION_OF_HYDROLASE_ACTIVITY	198	Down	0.0314176	0.120065
GOBP_POSITIVE_REGULATION_OF_HISTONE_H4_ACETYLATION	7	Up	0.0314187	0.120065
GOBP_NEGATIVE_REGULATION_OF_INTERFERON_GAMMA_PRODUCTION	18	Down	0.0314453	0.120107
GOBP_CELLULAR_RESPONSE_TO_IRON_ION	5	Down	0.0314777	0.120157
GOBP_CYTOSKELETON_DEPENDENT_CYTOKINESIS	90	Up	0.0314908	0.120157
GOBP_T_CELL_DIFFERENTIATION	155	Down	0.0315057	0.120157
GOBP_MULTI_MULTICELLULAR_ORGANISM_PROCESS	122	Down	0.0315637	0.120318
[truncated: 5,621 more rows]

## Sheet: NAM-PN_GOCC
	NGenes	Direction	PValue	FDR
GOCC_CHROMOSOMAL_REGION	325	Up	7.71034e-17	5.4544e-14
GOCC_CHROMOSOME_CENTROMERIC_REGION	203	Up	1.09197e-16	5.4544e-14
GOCC_FIBRILLAR_COLLAGEN_TRIMER	11	Down	3.35551e-16	1.11738e-13
GOCC_CONDENSED_CHROMOSOME	224	Up	4.62625e-16	1.15541e-13
GOCC_CONDENSED_CHROMOSOME_CENTROMERIC_REGION	149	Up	6.59389e-16	1.31746e-13
GOCC_COLLAGEN_CONTAINING_EXTRACELLULAR_MATRIX	256	Down	2.19926e-15	3.66177e-13
GOCC_COMPLEX_OF_COLLAGEN_TRIMERS	17	Down	2.08875e-14	2.98095e-12
GOCC_REPLICATION_FORK	59	Up	2.46637e-14	3.07988e-12
GOCC_NUCLEAR_CHROMOSOME	184	Up	4.4318e-14	4.9193e-12
GOCC_EXTERNAL_ENCAPSULATING_STRUCTURE	321	Down	5.12504e-14	5.11991e-12
GOCC_CONTRACTILE_FIBER	198	Down	7.05542e-12	6.4076e-10
GOCC_DNA_REPLICATION_PREINITIATION_COMPLEX	12	Up	2.7819e-11	2.31594e-09
GOCC_SPLICEOSOMAL_COMPLEX	185	Up	5.34477e-11	4.10725e-09
GOCC_COLLAGEN_TRIMER	46	Down	6.50727e-11	4.6434e-09
GOCC_U2_TYPE_SPLICEOSOMAL_COMPLEX	90	Up	1.67083e-10	1.11277e-08
GOCC_I_BAND	112	Down	1.84361e-10	1.15111e-08
GOCC_CONDENSIN_COMPLEX	8	Up	2.11805e-10	1.1983e-08
GOCC_OUTER_KINETOCHORE	11	Up	2.1591e-10	1.1983e-08
GOCC_SPINDLE_POLE	153	Up	2.43072e-10	1.27805e-08
GOCC_CHROMOSOME_TELOMERIC_REGION	139	Up	2.56351e-10	1.28047e-08
GOCC_ACTIN_FILAMENT_BUNDLE	70	Down	3.45146e-10	1.64191e-08
GOCC_CENTRIOLE	127	Up	5.2991e-10	2.40627e-08
GOCC_NUCLEAR_REPLICATION_FORK	27	Up	1.28011e-09	5.56012e-08
GOCC_CATALYTIC_STEP_2_SPLICEOSOME	86	Up	3.37878e-09	1.40642e-07
GOCC_SPINDLE	357	Up	1.78611e-08	7.13728e-07
GOCC_SPLICEOSOMAL_SNRNP_COMPLEX	61	Up	1.91554e-08	7.36009e-07
GOCC_SPINDLE_MICROTUBULE	78	Up	2.68153e-08	9.69346e-07
GOCC_ACTOMYOSIN	70	Down	2.71689e-08	9.69346e-07
GOCC_SARCOLEMMA	100	Down	3.66459e-08	1.26239e-06
GOCC_MCM_COMPLEX	8	Up	6.35197e-08	2.11521e-06
GOCC_PRECATALYTIC_SPLICEOSOME	52	Up	6.93092e-08	2.23355e-06
GOCC_CTF18_RFC_LIKE_COMPLEX	6	Up	8.19779e-08	2.55925e-06
GOCC_RIBONUCLEOPROTEIN_COMPLEX	633	Up	1.16683e-07	3.53232e-06
GOCC_MITOTIC_SPINDLE	137	Up	1.23924e-07	3.54189e-06
GOCC_LATERAL_ELEMENT	8	Up	1.2409e-07	3.54189e-06
GOCC_NUCLEAR_PROTEIN_CONTAINING_COMPLEX	1112	Up	1.29028e-07	3.58053e-06
GOCC_SM_LIKE_PROTEIN_FAMILY_COMPLEX	79	Up	1.5888e-07	4.28975e-06
GOCC_GOLGI_LUMEN	49	Down	2.70548e-07	7.11257e-06
GOCC_INTEGRIN_COMPLEX	21	Down	3.09637e-07	7.93148e-06
GOCC_CHROMOSOME_PASSENGER_COMPLEX	6	Up	3.60521e-07	9.00401e-06
GOCC_PLATELET_ALPHA_GRANULE_LUMEN	45	Down	3.81351e-07	9.29195e-06
GOCC_PERICENTRIC_HETEROCHROMATIN	22	Up	3.93972e-07	9.3709e-06
GOCC_SPLICEOSOMAL_TRI_SNRNP_COMPLEX	33	Up	4.25335e-07	9.88162e-06
GOCC_CONDENSED_NUCLEAR_CHROMOSOME	50	Up	4.52192e-07	1.02668e-05
GOCC_MITOTIC_SPINDLE_MICROTUBULE	13	Up	4.93608e-07	1.09581e-05
GOCC_DNA_REPLICATION_FACTOR_C_COMPLEX	5	Up	6.72538e-07	1.46058e-05
GOCC_ENDOPLASMIC_RETICULUM_LUMEN	216	Down	9.35832e-07	1.98914e-05
GOCC_CILIARY_TRANSITION_FIBER	9	Up	9.71717e-07	1.9978e-05
GOCC_DNA_PACKAGING_COMPLEX	73	Up	9.79901e-07	1.9978e-05
GOCC_REPLISOME	15	Up	1.34503e-06	2.68738e-05
GOCC_BASEMENT_MEMBRANE	69	Down	1.38846e-06	2.71975e-05
GOCC_PLATELET_ALPHA_GRANULE	63	Down	1.55066e-06	2.97906e-05
GOCC_PLASMA_MEMBRANE_SIGNALING_RECEPTOR_COMPLEX	83	Down	2.08362e-06	3.92743e-05
GOCC_EXTERNAL_SIDE_OF_PLASMA_MEMBRANE	150	Down	2.25468e-06	4.12069e-05
GOCC_FACIT_COLLAGEN_TRIMER	3	Down	2.26865e-06	4.12069e-05
GOCC_A_BAND	30	Down	2.38394e-06	4.25278e-05
GOCC_PROTEIN_COMPLEX_INVOLVED_IN_CELL_ADHESION	26	Down	2.52984e-06	4.35815e-05
GOCC_SPINDLE_MIDZONE	35	Up	2.53026e-06	4.35815e-05
GOCC_INTRINSIC_COMPONENT_OF_PLASMA_MEMBRANE	774	Down	3.19784e-06	5.41465e-05
GOCC_U2_TYPE_CATALYTIC_STEP_2_SPLICEOSOME	30	Up	3.30579e-06	5.50414e-05
GOCC_MYOFILAMENT	21	Down	3.5526e-06	5.81811e-05
GOCC_PROTEIN_DNA_COMPLEX	145	Up	3.85659e-06	6.21408e-05
GOCC_GAMMA_TUBULIN_COMPLEX	15	Up	3.98847e-06	6.32457e-05
GOCC_PLASMA_MEMBRANE_PROTEIN_COMPLEX	292	Down	4.53281e-06	7.07544e-05
GOCC_HETEROCHROMATIN	66	Up	4.71851e-06	7.25198e-05
GOCC_STRIATED_MUSCLE_THIN_FILAMENT	19	Down	5.34214e-06	8.08605e-05
GOCC_ORGANELLAR_RIBOSOME	80	Up	5.84377e-06	8.71333e-05
GOCC_CELL_SURFACE	421	Down	6.79726e-06	9.98598e-05
GOCC_APICAL_PLASMA_MEMBRANE	193	Down	1.01696e-05	0.000147238
GOCC_SECRETORY_GRANULE_MEMBRANE	197	Down	1.08178e-05	0.000154386
GOCC_RECEPTOR_COMPLEX	194	Down	1.15813e-05	0.000162954
GOCC_M_BAND	21	Down	1.30448e-05	0.000180997
GOCC_MITOTIC_SPINDLE_MIDZONE	13	Up	1.36253e-05	0.000186461
GOCC_DNA_POLYMERASE_COMPLEX	19	Up	1.41921e-05	0.000191594
GOCC_RIBOSOMAL_SUBUNIT	169	Up	1.65009e-05	0.000219792
GOCC_APICAL_PART_OF_CELL	239	Down	1.85301e-05	0.000242623
GOCC_CENTROSOME	549	Up	1.87006e-05	0.000242623
GOCC_MUSCLE_MYOSIN_COMPLEX	13	Down	2.24263e-05	0.000287229
GOCC_SYNAPTONEMAL_STRUCTURE	22	Up	2.29526e-05	0.000290249
GOCC_PROCENTRIOLE_REPLICATION_COMPLEX	6	Up	2.77446e-05	0.00034646
GOCC_LAMELLIPODIUM	172	Down	3.01157e-05	0.000362811
GOCC_DYSTROPHIN_ASSOCIATED_GLYCOPROTEIN_COMPLEX	14	Down	3.01435e-05	0.000362811
GOCC_GLYCOPROTEIN_COMPLEX	14	Down	3.01435e-05	0.000362811
GOCC_CAJAL_BODY	59	Up	3.20637e-05	0.000379354
GOCC_NUCLEAR_PERIPHERY	116	Up	3.238e-05	0.000379354
GOCC_MYOSIN_COMPLEX	41	Down	3.28902e-05	0.000379354
GOCC_TROPONIN_COMPLEX	7	Down	3.30369e-05	0.000379354
GOCC_MITOTIC_SPINDLE_POLE	35	Up	3.52672e-05	0.000400363
GOCC_ACTIN_CYTOSKELETON	397	Down	3.62066e-05	0.000406409
GOCC_LYSOSOMAL_LUMEN	76	Down	3.8141e-05	0.000423366
GOCC_SITE_OF_DNA_DAMAGE	95	Up	4.05172e-05	0.000444799
GOCC_SIDE_OF_MEMBRANE	295	Down	4.1814e-05	0.000454046
GOCC_COPI_COATED_VESICLE	22	Down	4.47803e-05	0.000481027
GOCC_SARCOPLASM	61	Down	4.69367e-05	0.000498828
GOCC_CYCLIN_DEPENDENT_PROTEIN_KINASE_HOLOENZYME_COMPLEX	44	Up	5.10626e-05	0.000536964
GOCC_METHYLTRANSFERASE_COMPLEX	90	Up	5.96302e-05	0.000620527
GOCC_MYOSIN_II_COMPLEX	20	Down	6.13386e-05	0.000631724
GOCC_HAUS_COMPLEX	8	Up	6.56772e-05	0.000669505
GOCC_DNA_REPAIR_COMPLEX	41	Up	7.60419e-05	0.000767332
GOCC_RIBOSOME	200	Up	8.47373e-05	0.000846526
GOCC_ACTIN_FILAMENT	88	Down	9.40468e-05	0.000930225
GOCC_CATALYTIC_STEP_1_SPLICEOSOME	12	Up	0.000105746	0.00103569
GOCC_LAMELLIPODIUM_MEMBRANE	18	Down	0.00010696	0.00103741
GOCC_PERICENTRIOLAR_MATERIAL	21	Up	0.000113907	0.00109416
GOCC_LARGE_RIBOSOMAL_SUBUNIT	108	Up	0.000124193	0.0011816
GOCC_T_TUBULE	37	Down	0.000135755	0.00127942
GOCC_SPINDLE_POLE_CENTROSOME	12	Up	0.000137145	0.00128003
GOCC_NEUROMUSCULAR_JUNCTION	56	Down	0.000138381	0.00128003
GOCC_MICROTUBULE_ORGANIZING_CENTER	699	Up	0.000140134	0.00128435
GOCC_PRONUCLEUS	10	Up	0.000145244	0.00131908
GOCC_U12_TYPE_SPLICEOSOMAL_COMPLEX	26	Up	0.000147571	0.00132814
GOCC_U1_SNRNP	20	Up	0.000151775	0.00133246
GOCC_COPI_COATED_VESICLE_MEMBRANE	18	Down	0.00015197	0.00133246
GOCC_FICOLIN_1_RICH_GRANULE_MEMBRANE	37	Down	0.000152052	0.00133246
GOCC_INTERCALATED_DISC	37	Down	0.000164828	0.00143185
GOCC_GROWTH_FACTOR_COMPLEX	5	Down	0.000166835	0.0014368
GOCC_MITOTIC_COHESIN_COMPLEX	4	Up	0.00016835	0.00143745
GOCC_NUCLEAR_PORE	76	Up	0.000175355	0.00148457
GOCC_LAMININ_COMPLEX	10	Down	0.000180039	0.00151142
GOCC_MITOCHONDRIAL_SMALL_RIBOSOMAL_SUBUNIT	26	Up	0.000185064	0.00154066
GOCC_CELL_LEADING_EDGE	335	Down	0.000187382	0.00154706
GOCC_PRERIBOSOME	76	Up	0.000189291	0.00155002
GOCC_MITOCHONDRIAL_LARGE_RIBOSOMAL_SUBUNIT	53	Up	0.000193833	0.0015743
GOCC_CHROMOSOME	1383	Up	0.000199204	0.00160487
GOCC_FANCONI_ANAEMIA_NUCLEAR_COMPLEX	12	Up	0.00022203	0.00177447
GOCC_BASAL_PART_OF_CELL	160	Down	0.000225107	0.00177663
GOCC_CELL_CELL_JUNCTION	348	Down	0.000225858	0.00177663
GOCC_ALPHA_DNA_POLYMERASE_PRIMASE_COMPLEX	5	Up	0.000230645	0.00178861
GOCC_SMALL_RIBOSOMAL_SUBUNIT	64	Up	0.000232161	0.00178861
GOCC_NUCLEAR_SPECK	375	Up	0.000232752	0.00178861
GOCC_MEMBRANE_MICRODOMAIN	222	Down	0.000274687	0.00209475
GOCC_MICROVILLUS_MEMBRANE	13	Down	0.000295674	0.00222753
GOCC_GAMMA_TUBULIN_LARGE_COMPLEX	7	Up	0.000296558	0.00222753
GOCC_EXTRINSIC_COMPONENT_OF_PLASMA_MEMBRANE	103	Down	0.00030712	0.00228965
GOCC_NUCLEOLUS	923	Up	0.000313182	0.00231754
GOCC_U2_SNRNP	20	Up	0.000334435	0.00245662
GOCC_U5_SNRNP	18	Up	0.000338666	0.00246954
GOCC_RNA_POLYMERASE_COMPLEX	99	Up	0.000414808	0.00300285
GOCC_EPSILON_DNA_POLYMERASE_COMPLEX	5	Up	0.000429975	0.00309025
GOCC_MITOCHONDRIAL_PROTEIN_CONTAINING_COMPLEX	269	Up	0.000439695	0.00313754
GOCC_JUNCTIONAL_SARCOPLASMIC_RETICULUM_MEMBRANE	6	Down	0.000454576	0.00322072
GOCC_ANCHORING_JUNCTION	667	Down	0.00047525	0.00333748
GOCC_ION_CHANNEL_COMPLEX	126	Down	0.000477737	0.00333748
GOCC_CHROMOCENTER	13	Up	0.000517739	0.00359181
GOCC_CATION_CHANNEL_COMPLEX	98	Down	0.000533952	0.00367875
GOCC_SMN_SM_PROTEIN_COMPLEX	15	Up	0.000545178	0.00373036
GOCC_TRANSFERASE_COMPLEX_TRANSFERRING_PHOSPHORUS_CONTAINING_GROUPS	232	Up	0.000551879	0.0037464
GOCC_SMALL_SUBUNIT_PROCESSOME	37	Up	0.000555022	0.0037464
GOCC_MRNA_CLEAVAGE_FACTOR_COMPLEX	18	Up	0.000601294	0.0040315
GOCC_ACTIN_BASED_CELL_PROJECTION	145	Down	0.000617734	0.00411411
GOCC_COPI_VESICLE_COAT	13	Down	0.000630255	0.0041697
GOCC_CAVEOLA	64	Down	0.000666676	0.00438164
GOCC_BRCA1_C_COMPLEX	6	Up	0.000697342	0.00454744
GOCC_BRUSH_BORDER	55	Down	0.000701006	0.00454744
GOCC_NUCLEAR_BODY	737	Up	0.00071164	0.00457208
GOCC_MICROFIBRIL	11	Down	0.000713959	0.00457208
GOCC_PRP19_COMPLEX	12	Up	0.000720951	0.00458745
GOCC_PLASMA_MEMBRANE_RAFT	77	Down	0.000730728	0.00461877
GOCC_CARDIAC_MYOFIBRIL	4	Down	0.000735119	0.00461877
GOCC_MYOSIN_FILAMENT	17	Down	0.000792523	0.00494831
GOCC_EXTRINSIC_COMPONENT_OF_EXTERNAL_SIDE_OF_PLASMA_MEMBRANE	4	Down	0.000832231	0.00516397
GOCC_MEIOTIC_SPINDLE	10	Up	0.000903623	0.00557234
GOCC_BASOLATERAL_PLASMA_MEMBRANE	133	Down	0.000947888	0.00580945
GOCC_TERTIARY_GRANULE	98	Down	0.000965202	0.00587949
GOCC_VESICLE_MEMBRANE	857	Down	0.000972187	0.00588615
GOCC_LSM2_8_COMPLEX	7	Up	0.000987796	0.00594463
GOCC_EXTRINSIC_COMPONENT_OF_CYTOPLASMIC_SIDE_OF_PLASMA_MEMBRANE	65	Down	0.00108277	0.00647719
GOCC_HISTONE_METHYLTRANSFERASE_COMPLEX	60	Up	0.00123295	0.00733168
GOCC_PLASMA_MEMBRANE_REGION	733	Down	0.00127582	0.00754165
GOCC_METHYLOSOME	12	Up	0.00144021	0.00846336
GOCC_MICROTUBULE_CYTOSKELETON	1089	Up	0.00149341	0.00867635
GOCC_TRANSFERASE_COMPLEX	725	Up	0.00149383	0.00867635
GOCC_CELL_SUBSTRATE_JUNCTION	398	Down	0.00151774	0.00876427
GOCC_PICLN_SM_PROTEIN_COMPLEX	6	Up	0.00159382	0.00915073
GOCC_CATALYTIC_COMPLEX	1291	Up	0.00161756	0.00918519
GOCC_TRANSCRIPTION_ELONGATION_FACTOR_COMPLEX	43	Up	0.00162113	0.00918519
GOCC_MISMATCH_REPAIR_COMPLEX	9	Up	0.00162741	0.00918519
GOCC_TELOMERASE_HOLOENZYME_COMPLEX	20	Up	0.00169714	0.00952496
GOCC_NUCLEAR_PORE_NUCLEAR_BASKET	12	Up	0.00171302	0.00956038
GOCC_ADHERENS_JUNCTION	139	Down	0.00172657	0.00958247
GOCC_U6_SNRNP	8	Up	0.00179215	0.00987491
GOCC_SARCOPLASMIC_RETICULUM_MEMBRANE	33	Down	0.00179903	0.00987491
GOCC_CELL_PROJECTION_MEMBRANE	221	Down	0.00183073	0.00999399
GOCC_MRNA_CLEAVAGE_AND_POLYADENYLATION_SPECIFICITY_FACTOR_COMPLEX	14	Up	0.00185063	0.0100477
GOCC_MICROVILLUS	53	Down	0.00191961	0.0103659
GOCC_LEADING_EDGE_MEMBRANE	129	Down	0.00195244	0.0104434
GOCC_SWR1_COMPLEX	13	Up	0.00195698	0.0104434
GOCC_SNO_S_RNA_CONTAINING_RIBONUCLEOPROTEIN_COMPLEX	24	Up	0.00196532	0.0104434
GOCC_POST_MRNA_RELEASE_SPLICEOSOMAL_COMPLEX	12	Up	0.00197736	0.0104518
GOCC_SITE_OF_DOUBLE_STRAND_BREAK	71	Up	0.00209243	0.0110018
GOCC_SPECIFIC_GRANULE_MEMBRANE	56	Down	0.00212711	0.0111256
GOCC_VOLTAGE_GATED_CALCIUM_CHANNEL_COMPLEX	20	Down	0.00218139	0.01135
GOCC_FIBRINOGEN_COMPLEX	4	Down	0.00222855	0.0115354
GOCC_PROTEIN_ACETYLTRANSFERASE_COMPLEX	92	Up	0.00224211	0.0115457
GOCC_DEUTEROSOME	3	Up	0.0022585	0.0115705
GOCC_CORNIFIED_ENVELOPE	13	Down	0.00229852	0.0116679
GOCC_CHITOSOME	10	Down	0.00230201	0.0116679
GOCC_MICROTUBULE	356	Up	0.00231255	0.0116679
GOCC_SMOOTH_ENDOPLASMIC_RETICULUM_MEMBRANE	3	Up	0.00236474	0.0118713
GOCC_MITOCHONDRIAL_MATRIX	433	Up	0.00239457	0.0119407
GOCC_CORE_MEDIATOR_COMPLEX	26	Up	0.00240248	0.0119407
GOCC_RNA_POLYMERASE_II_HOLOENZYME	72	Up	0.00244778	0.0121056
GOCC_MEDIATOR_COMPLEX	39	Up	0.00246076	0.0121098
GOCC_FILOPODIUM	83	Down	0.00251234	0.0123031
GOCC_VACUOLAR_MEMBRANE	375	Down	0.00261721	0.0127541
GOCC_SAGA_TYPE_COMPLEX	34	Up	0.00267245	0.0129601
GOCC_MAIN_AXON	38	Down	0.00270086	0.0130346
GOCC_ENDOPLASMIC_RETICULUM_EXIT_SITE	25	Down	0.00277045	0.0133061
GOCC_CLUSTER_OF_ACTIN_BASED_CELL_PROJECTIONS	82	Down	0.00294253	0.014065
GOCC_MALE_GERM_CELL_NUCLEUS	11	Up	0.00302274	0.0143796
GOCC_CELL_CELL_CONTACT_ZONE	56	Down	0.00305594	0.0144686
GOCC_CILIARY_BASAL_BODY	131	Up	0.00314452	0.0148178
GOCC_H4_H2A_HISTONE_ACETYLTRANSFERASE_COMPLEX	24	Up	0.00316506	0.0148446
GOCC_ENDOCYTIC_VESICLE	228	Down	0.00326566	0.0151765
GOCC_CYTOSOLIC_RIBOSOME	94	Up	0.00326622	0.0151765
GOCC_TERTIARY_GRANULE_MEMBRANE	38	Down	0.00328655	0.0152003
GOCC_EXON_EXON_JUNCTION_COMPLEX	10	Up	0.00334059	0.015379
GOCC_PIGMENT_GRANULE	94	Down	0.00340787	0.0156168
GOCC_CIS_GOLGI_NETWORK	48	Down	0.00359067	0.0163794
GOCC_VACUOLAR_LUMEN	127	Down	0.00372864	0.0169314
GOCC_GOLGI_ASSOCIATED_VESICLE	72	Down	0.00375233	0.0169619
GOCC_RUFFLE	155	Down	0.00386389	0.0173824
GOCC_BLOOD_MICROPARTICLE	47	Down	0.00388016	0.0173824
GOCC_CHROMOSOME_TELOMERIC_REPEAT_REGION	11	Up	0.00419455	0.0186338
GOCC_GERM_CELL_NUCLEUS	14	Up	0.00421742	0.0186338
GOCC_INTERCELLULAR_BRIDGE	65	Up	0.00423229	0.0186338
GOCC_ELASTIC_FIBER	5	Down	0.00423412	0.0186338
GOCC_PERIKARYON	86	Down	0.00431811	0.0189201
GOCC_DNA_RECOMBINASE_MEDIATOR_COMPLEX	7	Up	0.00454276	0.0198175
GOCC_90S_PRERIBOSOME	28	Up	0.00460349	0.019943
GOCC_VACUOLE	633	Down	0.00461144	0.019943
GOCC_SECONDARY_LYSOSOME	12	Down	0.00478022	0.0205838
GOCC_MIDBODY	187	Up	0.00487505	0.020902
GOCC_APICOLATERAL_PLASMA_MEMBRANE	10	Down	0.00492162	0.0210115
GOCC_SEX_CHROMOSOME	28	Up	0.00509113	0.021556
GOCC_COATED_VESICLE	217	Down	0.0050923	0.021556
GOCC_R2TP_COMPLEX	4	Up	0.00514964	0.0217067
GOCC_ISWI_TYPE_COMPLEX	13	Up	0.00534002	0.0223269
GOCC_NUCLEAR_UBIQUITIN_LIGASE_COMPLEX	43	Up	0.00534147	0.0223269
GOCC_MLL1_2_COMPLEX	32	Up	0.0054645	0.022746
GOCC_L_TYPE_VOLTAGE_GATED_CALCIUM_CHANNEL_COMPLEX	7	Down	0.00564851	0.0234144
GOCC_RNA_POLYMERASE_II_CORE_COMPLEX	15	Up	0.00579578	0.0239256
GOCC_BRCA1_A_COMPLEX	8	Up	0.00587305	0.0241447
GOCC_ENDORIBONUCLEASE_COMPLEX	32	Up	0.00592847	0.0242727
GOCC_SPECIFIC_GRANULE	97	Down	0.00597886	0.0243704
GOCC_PRESPLICEOSOME	16	Up	0.00600112	0.0243704
GOCC_ATPASE_COMPLEX	86	Up	0.00602697	0.0243763
GOCC_PROTON_TRANSPORTING_V_TYPE_ATPASE_V1_DOMAIN	11	Down	0.00669354	0.0269631
GOCC_CLATHRIN_COATED_PIT	58	Down	0.00677885	0.0271971
GOCC_ENDOSOME	755	Down	0.00688899	0.0274646
GOCC_FILAMENTOUS_ACTIN	24	Down	0.0069005	0.0274646
GOCC_ORGANELLE_INNER_MEMBRANE	492	Up	0.00697074	0.027634
GOCC_CHAPERONIN_CONTAINING_T_COMPLEX	9	Up	0.00709525	0.0280164
GOCC_ANAPHASE_PROMOTING_COMPLEX	20	Up	0.00712591	0.0280267
GOCC_SECRETORY_GRANULE	541	Down	0.00718389	0.0281439
GOCC_JUNCTIONAL_MEMBRANE_COMPLEX	3	Down	0.00735434	0.028683
GOCC_RNA_POLYMERASE_I_COMPLEX	13	Up	0.00737892	0.028683
GOCC_INTERSTITIAL_MATRIX	9	Down	0.00757757	0.0293411
GOCC_ENDOPLASMIC_RETICULUM	1450	Down	0.00763371	0.0294443
GOCC_ENDOPLASMIC_RETICULUM_GOLGI_INTERMEDIATE_COMPARTMENT_MEMBRANE	68	Down	0.00774953	0.0297703
GOCC_AUTOLYSOSOME	11	Down	0.00777783	0.0297703
GOCC_PODOSOME	26	Down	0.00884115	0.0337111
GOCC_FILOPODIUM_MEMBRANE	15	Down	0.00892353	0.0338881
GOCC_INTRACELLULAR_PROTEIN_CONTAINING_COMPLEX	689	Up	0.00895542	0.0338881
GOCC_PRE_SNORNP_COMPLEX	7	Up	0.00917002	0.0345693
GOCC_ENDOSOME_MEMBRANE	425	Down	0.00944754	0.0354816
GOCC_CONTRACTILE_RING	9	Up	0.00954732	0.0356982
GOCC_ORIGIN_RECOGNITION_COMPLEX	9	Up	0.0095767	0.0356982
GOCC_NUCLEAR_LAMINA	9	Up	0.00977731	0.0363105
GOCC_CYTOSOLIC_LARGE_RIBOSOMAL_SUBUNIT	55	Up	0.00988642	0.0365797
GOCC_CELL_CORTEX	241	Down	0.00997102	0.0367566
GOCC_U4_SNRNP	10	Up	0.0101282	0.0371989
GOCC_GOLGI_ASSOCIATED_VESICLE_MEMBRANE	45	Down	0.0104622	0.0382849
GOCC_FANCM_MHF_COMPLEX	4	Up	0.0106886	0.0388332
GOCC_COHESIN_COMPLEX	11	Up	0.0106898	0.0388332
GOCC_NUCLEAR_EXOSOME_RNASE_COMPLEX	12	Up	0.0109069	0.0394474
GOCC_INTERPHOTORECEPTOR_MATRIX	1	Down	0.0109379	0.0394474
GOCC_EQUATORIAL_MICROTUBULE_ORGANIZING_CENTER	5	Up	0.0115417	0.0414755
GOCC_EARLY_ENDOSOME	306	Down	0.0119388	0.0423898
GOCC_LATE_ENDOSOME	219	Down	0.0119393	0.0423898
GOCC_SARCOPLASMIC_RETICULUM_LUMEN	8	Down	0.0119456	0.0423898
GOCC_NUCLEOCYTOPLASMIC_TRANSPORT_COMPLEX	10	Up	0.0119813	0.0423898
GOCC_POSTSYNAPTIC_CYTOSOL	10	Up	0.0120083	0.0423898
GOCC_EXORIBONUCLEASE_COMPLEX	20	Up	0.0121768	0.042833
GOCC_COPII_COATED_ER_TO_GOLGI_TRANSPORT_VESICLE	73	Down	0.0125992	0.0441635
GOCC_PRESYNAPTIC_ENDOCYTIC_ZONE	6	Down	0.0126937	0.0443392
GOCC_BARR_BODY	7	Up	0.0129952	0.0452342
GOCC_RUFFLE_MEMBRANE	82	Down	0.0132383	0.0458052
GOCC_LATE_ENDOSOME_MEMBRANE	125	Down	0.0133532	0.0458052
GOCC_AZUROPHIL_GRANULE_MEMBRANE	44	Down	0.0133733	0.0458052
GOCC_CYTOPLASMIC_SIDE_OF_MEMBRANE	133	Down	0.0133902	0.0458052
GOCC_AMPHISOME	12	Down	0.0133959	0.0458052
GOCC_TUBULAR_ENDOSOME	5	Up	0.0134349	0.0458052
GOCC_NUCLEOID	43	Up	0.0134802	0.0458052
GOCC_CORTICAL_ACTIN_CYTOSKELETON	60	Down	0.0137339	0.0465091
GOCC_CHROMAFFIN_GRANULE	9	Down	0.0141018	0.0474742
GOCC_TRANSCRIPTION_FACTOR_TFTC_COMPLEX	14	Up	0.0141139	0.0474742
GOCC_X_CHROMOSOME	11	Up	0.0143038	0.0479512
GOCC_GOLGI_APPARATUS	1207	Down	0.0148148	0.0494984
GOCC_EARLY_ENDOSOME_MEMBRANE	139	Down	0.0149073	0.0496412
GOCC_RESPIRATORY_CHAIN_COMPLEX_III	13	Up	0.0154642	0.0513248
GOCC_KINESIN_COMPLEX	38	Up	0.0155788	0.0515337
GOCC_BOX_C_D_RNP_COMPLEX	7	Up	0.0156348	0.0515483
GOCC_INSULIN_LIKE_GROWTH_FACTOR_BINDING_PROTEIN_COMPLEX	3	Down	0.0157982	0.0518595
GOCC_GOLGI_MEMBRANE	501	Down	0.015833	0.0518595
GOCC_DENSE_CORE_GRANULE_MEMBRANE	5	Down	0.0161602	0.0527339
GOCC_COMMITMENT_COMPLEX	5	Up	0.0162055	0.0527339
GOCC_VESICLE_COAT	49	Down	0.0167147	0.0542141
GOCC_CENTRIOLAR_SUBDISTAL_APPENDAGE	10	Up	0.0168539	0.0544888
GOCC_ENDOPLASMIC_RETICULUM_GOLGI_INTERMEDIATE_COMPARTMENT	113	Down	0.0169259	0.0545452
GOCC_NUCLEAR_PORE_OUTER_RING	9	Up	0.0174829	0.0561589
GOCC_CALCIUM_CHANNEL_COMPLEX	38	Down	0.0176464	0.0565025
GOCC_OXIDOREDUCTASE_COMPLEX	101	Up	0.0184594	0.0589167
GOCC_MANCHETTE	8	Up	0.0189175	0.0601423
GOCC_NUCLEAR_INCLUSION_BODY	12	Up	0.0189638	0.0601423
GOCC_H4_HISTONE_ACETYLTRANSFERASE_COMPLEX	38	Up	0.0194643	0.0615342
GOCC_GLYCOGEN_GRANULE	7	Down	0.0195747	0.061688
GOCC_DYNEIN_AXONEMAL_PARTICLE	13	Up	0.0196933	0.0618666
GOCC_TRANS_GOLGI_NETWORK	209	Down	0.0197741	0.0619259
GOCC_U7_SNRNP	7	Up	0.0202866	0.0633321
GOCC_SERINE_TYPE_PEPTIDASE_COMPLEX	6	Down	0.0203862	0.0634449
GOCC_MRNA_EDITING_COMPLEX	8	Up	0.020996	0.0650962
GOCC_CYTOSOLIC_SMALL_RIBOSOMAL_SUBUNIT	38	Up	0.0210471	0.0650962
GOCC_ESC_E_Z_COMPLEX	9	Up	0.0214001	0.0659836
GOCC_FASCIA_ADHERENS	8	Down	0.0216899	0.0666377
GOCC_INTRINSIC_COMPONENT_OF_POSTSYNAPTIC_MEMBRANE	58	Down	0.0217456	0.0666377
GOCC_EUCHROMATIN	53	Up	0.0222332	0.0677791
GOCC_EXTERNAL_SIDE_OF_APICAL_PLASMA_MEMBRANE	3	Down	0.0222538	0.0677791
GOCC_EXTRINSIC_COMPONENT_OF_MEMBRANE	213	Down	0.0223958	0.0680042
GOCC_THO_COMPLEX	6	Up	0.0225582	0.0682898
GOCC_ACTIVIN_RECEPTOR_COMPLEX	6	Down	0.0229013	0.0691191
GOCC_PARASPECKLES	8	Up	0.0231146	0.0695527
GOCC_HOST_CELLULAR_COMPONENT	8	Up	0.0237995	0.0713984
GOCC_NEURONAL_DENSE_CORE_VESICLE_MEMBRANE	3	Down	0.0239476	0.0716276
GOCC_RETROMER_COMPLEX	12	Up	0.0241549	0.0720322
GOCC_INNER_MITOCHONDRIAL_MEMBRANE_PROTEIN_COMPLEX	147	Up	0.0247043	0.0734512
GOCC_ANCHORED_COMPONENT_OF_MEMBRANE	69	Down	0.0247945	0.0735005
GOCC_NUCLEAR_ENVELOPE_LUMEN	6	Down	0.0250754	0.0741133
GOCC_SECRETORY_VESICLE	647	Down	0.0253055	0.074573
GOCC_AUTOPHAGOSOME_MEMBRANE	45	Down	0.0255747	0.0751445
GOCC_CORTICAL_CYTOSKELETON	81	Down	0.025691	0.0752648
GOCC_DENDRITIC_SPINE_HEAD	5	Up	0.0258236	0.0754321
GOCC_LEWY_BODY	8	Down	0.0259635	0.0756197
GOCC_SIN3_TYPE_COMPLEX	14	Up	0.0264108	0.0766987
GOCC_FLEMMING_BODY	30	Up	0.0265803	0.0768708
GOCC_PROTEIN_COMPLEX_INVOLVED_IN_CELL_MATRIX_ADHESION	3	Down	0.0266239	0.0768708
GOCC_RPAP3_R2TP_PREFOLDIN_LIKE_COMPLEX	11	Up	0.0268175	0.0772067
GOCC_GRANULAR_COMPONENT	6	Up	0.0273316	0.0784604
GOCC_CULLIN_RING_UBIQUITIN_LIGASE_COMPLEX	154	Up	0.0275645	0.0787423
GOCC_RESPIRASOME	92	Up	0.0275874	0.0787423
GOCC_INO80_TYPE_COMPLEX	26	Up	0.0278381	0.0791505
GOCC_ALVEOLAR_LAMELLAR_BODY	3	Down	0.0278889	0.0791505
GOCC_ZONA_PELLUCIDA_RECEPTOR_COMPLEX	6	Up	0.0280824	0.079474
GOCC_CATENIN_COMPLEX	14	Down	0.0290048	0.0818525
GOCC_APICAL_JUNCTION_COMPLEX	104	Down	0.0294792	0.082957
GOCC_RIBONUCLEASE_MRP_COMPLEX	9	Up	0.0295812	0.08301
GOCC_NUCLEOLAR_RIBONUCLEASE_P_COMPLEX	7	Up	0.0312324	0.0873982
GOCC_TRANSCRIPTION_EXPORT_COMPLEX	10	Up	0.0320093	0.0893221
GOCC_CUL4B_RING_E3_UBIQUITIN_LIGASE_COMPLEX	5	Up	0.0328301	0.0913572
GOCC_POTASSIUM_CHANNEL_COMPLEX	38	Down	0.0330946	0.0918374
GOCC_MITOCHONDRIAL_ENVELOPE	698	Up	0.0333668	0.0923364
GOCC_NEUROTRANSMITTER_RECEPTOR_COMPLEX	14	Down	0.0337363	0.093101
GOCC_ENVELOPE	1071	Up	0.0340643	0.0937473
GOCC_ORGANELLE_SUBCOMPARTMENT	1117	Down	0.0342789	0.0940786
GOCC_PLATELET_ALPHA_GRANULE_MEMBRANE	12	Down	0.0344534	0.0942985
GOCC_AXON_INITIAL_SEGMENT	9	Down	0.0350729	0.0957318
GOCC_CLATHRIN_ADAPTOR_COMPLEX	17	Up	0.0355707	0.0968259
GOCC_ENDOPLASMIC_RETICULUM_CHAPERONE_COMPLEX	9	Down	0.0358654	0.0969389
GOCC_VOLTAGE_GATED_SODIUM_CHANNEL_COMPLEX	9	Down	0.035896	0.0969389
GOCC_TRANSCRIPTION_EXPORT_COMPLEX_2	5	Up	0.0359033	0.0969389
GOCC_AUTOPHAGOSOME	101	Down	0.0364174	0.098062
GOCC_CALCIUM_AND_CALMODULIN_DEPENDENT_PROTEIN_KINASE_COMPLEX	4	Down	0.036685	0.0985171
GOCC_GOLGI_APPARATUS_SUBCOMPARTMENT	297	Down	0.0370303	0.0991218
GOCC_CHAPERONE_COMPLEX	31	Up	0.0371496	0.0991218
GOCC_INTRINSIC_COMPONENT_OF_POSTSYNAPTIC_DENSITY_MEMBRANE	26	Down	0.0372079	0.0991218
GOCC_COPII_VESICLE_COAT	15	Down	0.0374249	0.0994348
GOCC_SODIUM_CHANNEL_COMPLEX	11	Down	0.0375715	0.0995594
GOCC_NETWORK_FORMING_COLLAGEN_TRIMER	5	Down	0.0381752	0.100892
GOCC_H3_HISTONE_ACETYLTRANSFERASE_COMPLEX	10	Up	0.0384237	0.10128
GOCC_ZONULA_ADHERENS	7	Down	0.0389393	0.102369
GOCC_PROTON_TRANSPORTING_V_TYPE_ATPASE_COMPLEX	22	Down	0.0395296	0.103648
GOCC_PROTEIN_KINASE_COMPLEX	102	Up	0.0397182	0.103789
GOCC_SMN_COMPLEX	8	Up	0.0397912	0.103789
GOCC_BASEMENT_MEMBRANE_COLLAGEN_TRIMER	6	Down	0.040031	0.104143
GOCC_COATED_VESICLE_MEMBRANE	128	Down	0.0407003	0.105609
GOCC_STEREOCILIUM_MEMBRANE	3	Down	0.0413844	0.106864
GOCC_CENTRIOLAR_SATELLITE	88	Up	0.0413977	0.106864
GOCC_CELL_DIVISION_SITE	61	Up	0.0416158	0.10715
GOCC_UBIQUITIN_LIGASE_COMPLEX	272	Up	0.042503	0.109145
GOCC_NMDA_SELECTIVE_GLUTAMATE_RECEPTOR_COMPLEX	3	Down	0.0426091	0.109145
GOCC_CCR4_NOT_CORE_COMPLEX	6	Up	0.0432534	0.110512
GOCC_PROTON_TRANSPORTING_TWO_SECTOR_ATPASE_COMPLEX_CATALYTIC_DOMAIN	19	Down	0.0436452	0.110894
GOCC_MEIOTIC_COHESIN_COMPLEX	5	Up	0.0437905	0.110894
GOCC_INTEGRAL_COMPONENT_OF_LYSOSOMAL_MEMBRANE	9	Down	0.0438073	0.110894
GOCC_ENDOCYTIC_VESICLE_MEMBRANE	121	Down	0.0438471	0.110894
GOCC_COMPACT_MYELIN	8	Down	0.0446986	0.112762
GOCC_WNT_SIGNALOSOME	12	Down	0.0462063	0.116272
GOCC_CDC73_PAF1_COMPLEX	7	Up	0.0468857	0.117506
GOCC_NURF_COMPLEX	7	Up	0.0469318	0.117506
GOCC_TORC1_COMPLEX	6	Up	0.04803	0.119955
GOCC_MULTIMERIC_RIBONUCLEASE_P_COMPLEX	10	Up	0.0491941	0.122553
GOCC_LAMELLAR_BODY	5	Down	0.0493157	0.122553
GOCC_CELL_CORTEX_REGION	29	Down	0.049894	0.123683
GOCC_SORTING_ENDOSOME	5	Down	0.0509218	0.125918
GOCC_PLATELET_DENSE_GRANULE_LUMEN	9	Down	0.051324	0.126599
GOCC_MITOCHONDRIAL_PERMEABILITY_TRANSITION_PORE_COMPLEX	6	Up	0.0550189	0.135379
GOCC_NLS_DEPENDENT_PROTEIN_NUCLEAR_IMPORT_COMPLEX	8	Up	0.0555194	0.136275
GOCC_NUCLEAR_OUTER_MEMBRANE_ENDOPLASMIC_RETICULUM_MEMBRANE_NETWORK	879	Down	0.0556818	0.136339
GOCC_INHIBITORY_SYNAPSE	8	Up	0.0559706	0.136711
GOCC_GEMINI_OF_COILED_BODIES	10	Up	0.0567628	0.138307
GOCC_SIN3_COMPLEX	11	Up	0.0570867	0.138758
GOCC_MITOCHONDRION	1426	Up	0.0585473	0.141954
GOCC_CYTOSOLIC_REGION	12	Up	0.0587176	0.141954
GOCC_PSEUDOPODIUM	15	Down	0.0588279	0.141954
GOCC_VESICLE_LUMEN	231	Down	0.0590628	0.142178
GOCC_CLATHRIN_COATED_ENDOCYTIC_VESICLE	48	Down	0.0592691	0.142326
GOCC_SYNAPTIC_MEMBRANE	207	Down	0.0594092	0.142326
GOCC_ATAC_COMPLEX	14	Up	0.0599576	0.143296
GOCC_TERTIARY_GRANULE_LUMEN	33	Down	0.0602054	0.143545
GOCC_INTEGRATOR_COMPLEX	16	Up	0.0613053	0.145595
GOCC_PROTEIN_PHOSPHATASE_TYPE_1_COMPLEX	13	Down	0.0614953	0.145595
GOCC_INTRINSIC_COMPONENT_OF_POSTSYNAPTIC_SPECIALIZATION_MEMBRANE	38	Down	0.0615028	0.145595
GOCC_PRERIBOSOME_LARGE_SUBUNIT_PRECURSOR	23	Up	0.061679	0.145668
GOCC_JUXTAPARANODE_REGION_OF_AXON	6	Down	0.0619033	0.145852
GOCC_BRUSH_BORDER_MEMBRANE	25	Down	0.0620522	0.145859
GOCC_AP_TYPE_MEMBRANE_COAT_ADAPTOR_COMPLEX	29	Up	0.0626903	0.146712
GOCC_MALE_PRONUCLEUS	5	Up	0.0627087	0.146712
GOCC_NEURON_SPINE	127	Down	0.0629267	0.146878
GOCC_CYTOPLASMIC_EXOSOME_RNASE_COMPLEX	13	Up	0.0638027	0.148205
GOCC_ELONGATOR_HOLOENZYME_COMPLEX	6	Up	0.0640118	0.148205
GOCC_ORGANELLE_ENVELOPE_LUMEN	82	Up	0.0640373	0.148205
GOCC_DYSTROGLYCAN_COMPLEX	6	Down	0.0640886	0.148205
GOCC_CHROMAFFIN_GRANULE_MEMBRANE	7	Down	0.0651852	0.150393
GOCC_DESMOSOME	13	Down	0.0655072	0.150551
GOCC_AXON	439	Down	0.0655552	0.150551
GOCC_POSTSYNAPTIC_DENSITY_MEMBRANE	49	Down	0.0665428	0.152469
GOCC_COSTAMERE	15	Down	0.0668821	0.152895
GOCC_HEMOGLOBIN_COMPLEX	1	Down	0.0675268	0.154017
GOCC_SUMO_LIGASE_COMPLEX	11	Up	0.0686782	0.156286
GOCC_EARLY_PHAGOSOME	8	Down	0.0693683	0.157407
GOCC_RIPOPTOSOME	5	Down	0.0694861	0.157407
GOCC_SPERM_HEAD	4	Up	0.0697313	0.157605
GOCC_SUPRAMOLECULAR_POLYMER	686	Down	0.0705662	0.158991
GOCC_CHROMATIN_SILENCING_COMPLEX	13	Up	0.0707896	0.158991
GOCC_NEURON_PROJECTION_MEMBRANE	32	Down	0.0708617	0.158991
GOCC_NUCLEAR_MEMBRANE	256	Up	0.0711307	0.158991
GOCC_ANCHORED_COMPONENT_OF_PLASMA_MEMBRANE	28	Down	0.0711403	0.158991
GOCC_HIPPOCAMPAL_MOSSY_FIBER_TO_CA3_SYNAPSE	21	Down	0.0716657	0.159808
GOCC_PROTEIN_LIPID_COMPLEX	19	Down	0.0726315	0.161601
GOCC_POLAR_MICROTUBULE	5	Up	0.0731856	0.162472
GOCC_CLATHRIN_COATED_VESICLE	129	Down	0.0739547	0.163815
GOCC_ASTROCYTE_PROJECTION	9	Down	0.0742151	0.164029
GOCC_SERINE_TYPE_ENDOPEPTIDASE_COMPLEX	5	Down	0.0744827	0.164257
GOCC_TRANSCRIPTION_FACTOR_AP_1_COMPLEX	4	Down	0.0758747	0.1666
GOCC_BASAL_CORTEX	5	Down	0.0758832	0.1666
GOCC_NUCLEAR_RNA_EXPORT_FACTOR_COMPLEX	3	Up	0.0761763	0.1666
GOCC_NADH_DEHYDROGENASE_COMPLEX	47	Up	0.0762126	0.1666
GOCC_RNA_POLYMERASE_III_COMPLEX	18	Up	0.076773	0.167046
GOCC_ENZYME_ACTIVATOR_COMPLEX	6	Up	0.0768102	0.167046
GOCC_MEMBRANE_PROTEIN_COMPLEX	797	Down	0.0769179	0.167046
GOCC_CYTOPLASMIC_SIDE_OF_ENDOSOME_MEMBRANE	4	Down	0.0788446	0.170858
GOCC_CUTICULAR_PLATE	5	Down	0.0794877	0.171608
GOCC_INTRINSIC_COMPONENT_OF_ENDOPLASMIC_RETICULUM_MEMBRANE	141	Down	0.0798174	0.171608
GOCC_RECYCLING_ENDOSOME	163	Down	0.0798641	0.171608
GOCC_INTRINSIC_COMPONENT_OF_VACUOLAR_MEMBRANE	11	Down	0.0798777	0.171608
GOCC_CUL4A_RING_E3_UBIQUITIN_LIGASE_COMPLEX	11	Up	0.0815667	0.174861
GOCC_RIBONUCLEASE_P_COMPLEX	13	Up	0.0817616	0.174903
GOCC_AZUROPHIL_GRANULE	114	Down	0.0824033	0.175891
GOCC_MMXD_COMPLEX	5	Up	0.0825756	0.175891
GOCC_INTRINSIC_COMPONENT_OF_SYNAPTIC_MEMBRANE	74	Down	0.0832606	0.176973
GOCC_POLYSOME	61	Up	0.0838335	0.177812
GOCC_INTRACILIARY_TRANSPORT_PARTICLE_B	18	Up	0.0869979	0.184133
GOCC_SODIUM_POTASSIUM_EXCHANGING_ATPASE_COMPLEX	7	Down	0.0887455	0.187435
GOCC_INTRINSIC_COMPONENT_OF_THE_CYTOPLASMIC_SIDE_OF_THE_PLASMA_MEMBRANE	5	Down	0.0913523	0.192534
GOCC_TIGHT_JUNCTION	92	Down	0.0921213	0.193746
GOCC_PHAGOCYTIC_CUP	16	Down	0.0930535	0.195295
GOCC_DENDRITIC_SPINE_MEMBRANE	10	Down	0.0953203	0.199633
GOCC_HEMIDESMOSOME	4	Down	0.0967247	0.202151
GOCC_MICROTUBULE_ASSOCIATED_COMPLEX	120	Up	0.0988992	0.206208
GOCC_CYTOCHROME_COMPLEX	34	Up	0.0992793	0.206208
GOCC_FIBRILLAR_CENTER	128	Up	0.0992944	0.206208
GOCC_TRANSPORTER_COMPLEX	215	Down	0.0994917	0.206208
GOCC_INTRACILIARY_TRANSPORT_PARTICLE	25	Up	0.100263	0.207376
GOCC_COLLAGEN_TYPE_IV_TRIMER	4	Down	0.100536	0.207511
GOCC_LATERAL_PLASMA_MEMBRANE	49	Down	0.101537	0.209146
GOCC_HISTONE_DEACETYLASE_COMPLEX	70	Up	0.104516	0.214839
GOCC_SYNAPSE	868	Down	0.105612	0.216271
GOCC_TRANSCRIPTION_FACTOR_TFIID_COMPLEX	32	Up	0.105646	0.216271
GOCC_PARANODE_REGION_OF_AXON	6	Down	0.1067	0.217983
GOCC_TRICARBOXYLIC_ACID_CYCLE_ENZYME_COMPLEX	14	Up	0.110293	0.224863
GOCC_MESSENGER_RIBONUCLEOPROTEIN_COMPLEX	11	Down	0.111415	0.226688
GOCC_XY_BODY	11	Up	0.111985	0.227384
GOCC_FICOLIN_1_RICH_GRANULE	145	Down	0.113427	0.229844
GOCC_PORE_COMPLEX	19	Up	0.114231	0.231007
GOCC_NEURON_TO_NEURON_SYNAPSE	251	Down	0.115402	0.232834
GOCC_PHAGOCYTIC_VESICLE	102	Down	0.115746	0.232834
GOCC_POSTSYNAPSE	414	Down	0.11594	0.232834
GOCC_LSM1_7_PAT1_COMPLEX	5	Up	0.116068	0.232834
GOCC_DENDRITE_CYTOPLASM	24	Up	0.116504	0.233242
GOCC_LUMENAL_SIDE_OF_MEMBRANE	20	Down	0.117029	0.233824
GOCC_PRERIBOSOME_SMALL_SUBUNIT_PRECURSOR	15	Up	0.118405	0.236101
GOCC_PHOTORECEPTOR_DISC_MEMBRANE	7	Down	0.118993	0.236284
GOCC_SCF_UBIQUITIN_LIGASE_COMPLEX	53	Up	0.119295	0.236284
GOCC_SAGA_COMPLEX	19	Up	0.119367	0.236284
GOCC_CLEAVAGE_FURROW	46	Up	0.119443	0.236284
GOCC_MITOCHONDRIAL_PROTON_TRANSPORTING_ATP_SYNTHASE_COMPLEX_COUPLING_FACTOR_F_O	11	Up	0.120481	0.237866
GOCC_NODE_OF_RANVIER	9	Down	0.121389	0.239187
GOCC_POSTSYNAPTIC_SPECIALIZATION_MEMBRANE	63	Down	0.121732	0.239324
GOCC_ANNULATE_LAMELLAE	5	Up	0.121968	0.239324
GOCC_EKC_KEOPS_COMPLEX	5	Up	0.122177	0.239324
GOCC_TRANSCRIPTION_REPRESSOR_COMPLEX	67	Up	0.122598	0.239443
GOCC_SHELTERIN_COMPLEX	6	Up	0.122872	0.239443
GOCC_PHAGOCYTIC_VESICLE_MEMBRANE	61	Down	0.122957	0.239443
GOCC_MITOCHONDRIAL_TRICARBOXYLIC_ACID_CYCLE_ENZYME_COMPLEX	10	Up	0.123608	0.240242
GOCC_ER_TO_GOLGI_TRANSPORT_VESICLE_MEMBRANE	46	Down	0.124726	0.241943
GOCC_CLATHRIN_COAT_OF_ENDOCYTIC_VESICLE	7	Up	0.125292	0.241995
GOCC_NUCLEAR_ENVELOPE	396	Up	0.125354	0.241995
GOCC_MEMBRANE_COAT	79	Down	0.125699	0.241995
GOCC_TETRASPANIN_ENRICHED_MICRODOMAIN	8	Down	0.125862	0.241995
GOCC_CUL4_RING_E3_UBIQUITIN_LIGASE_COMPLEX	30	Up	0.125963	0.241995
GOCC_ZYMOGEN_GRANULE_MEMBRANE	7	Down	0.126504	0.242566
GOCC_SEH1_ASSOCIATED_COMPLEX	8	Up	0.127052	0.242884
GOCC_OUTER_MITOCHONDRIAL_MEMBRANE_PROTEIN_COMPLEX	20	Up	0.127155	0.242884
GOCC_PWP2P_CONTAINING_SUBCOMPLEX_OF_90S_PRERIBOSOME	5	Up	0.127858	0.243741
GOCC_PERINUCLEAR_REGION_OF_CYTOPLASM	565	Down	0.128092	0.243741
GOCC_POSTSYNAPTIC_MEMBRANE	141	Down	0.128341	0.243751
GOCC_LIPID_DROPLET	74	Down	0.129335	0.245165
GOCC_EXTRINSIC_COMPONENT_OF_MITOCHONDRIAL_INNER_MEMBRANE	13	Up	0.129577	0.245165
GOCC_PHOSPHOLIPID_TRANSLOCATING_ATPASE_COMPLEX	10	Down	0.130917	0.247233
GOCC_CYTOPLASMIC_SIDE_OF_LYSOSOMAL_MEMBRANE	5	Down	0.132216	0.249214
GOCC_RNAI_EFFECTOR_COMPLEX	15	Up	0.13318	0.250558
GOCC_PLATELET_DENSE_GRANULE	15	Down	0.133736	0.250993
GOCC_CATION_TRANSPORTING_ATPASE_COMPLEX	10	Down	0.134202	0.250993
GOCC_GLYCINERGIC_SYNAPSE	3	Up	0.134237	0.250993
GOCC_ANCHORED_COMPONENT_OF_PRESYNAPTIC_MEMBRANE	1	Down	0.134416	0.250993
GOCC_AXON_HILLOCK	5	Up	0.137273	0.255562
GOCC_GLIAL_CELL_PROJECTION	20	Down	0.137588	0.255562
GOCC_ENDOLYSOSOME_LUMEN	4	Down	0.13763	0.255562
GOCC_PROTON_TRANSPORTING_ATP_SYNTHASE_COMPLEX_COUPLING_FACTOR_F_O	14	Up	0.13928	0.258146
GOCC_PROXIMAL_DENDRITE	5	Up	0.139681	0.258411
GOCC_SPANNING_COMPONENT_OF_PLASMA_MEMBRANE	6	Down	0.139945	0.258419
GOCC_NEURON_PROJECTION	860	Down	0.143505	0.264504
GOCC_COP9_SIGNALOSOME	13	Up	0.143824	0.264605
GOCC_VCP_NPL4_UFD1_AAA_ATPASE_COMPLEX	7	Up	0.14656	0.269142
GOCC_DOPAMINERGIC_SYNAPSE	6	Up	0.147459	0.270296
GOCC_ACETYLCHOLINE_GATED_CHANNEL_COMPLEX	4	Down	0.148063	0.270906
GOCC_APICAL_DENDRITE	12	Down	0.14902	0.27216
GOCC_TRANSLATION_PREINITIATION_COMPLEX	15	Up	0.150134	0.273693
GOCC_STEREOCILIUM_TIP	9	Down	0.152789	0.277599
GOCC_POLYSOMAL_RIBOSOME	29	Up	0.153089	0.277599
GOCC_IRON_SULFUR_CLUSTER_ASSEMBLY_COMPLEX	4	Up	0.153418	0.277599
GOCC_KINETOCHORE_MICROTUBULE	17	Up	0.15346	0.277599
GOCC_NUCLEAR_PORE_CENTRAL_TRANSPORT_CHANNEL	6	Up	0.153666	0.277599
GOCC_LAMIN_FILAMENT	4	Up	0.154885	0.279296
GOCC_PEPTIDASE_INHIBITOR_COMPLEX	7	Down	0.155394	0.27971
GOCC_MYELIN_SHEATH	33	Down	0.1564	0.280558
GOCC_RAGULATOR_COMPLEX	5	Down	0.156427	0.280558
GOCC_RIBOSE_PHOSPHATE_DIPHOSPHOKINASE_COMPLEX	4	Up	0.157136	0.280902
GOCC_SEMAPHORIN_RECEPTOR_COMPLEX	9	Down	0.157181	0.280902
GOCC_MICROTUBULE_END	28	Up	0.15779	0.281056
GOCC_SOMATODENDRITIC_COMPARTMENT	531	Down	0.15783	0.281056
GOCC_GOLGI_CIS_CISTERNA	9	Down	0.159217	0.282641
GOCC_AMPA_GLUTAMATE_RECEPTOR_COMPLEX	11	Down	0.159286	0.282641
GOCC_CILIUM	430	Up	0.167647	0.296926
GOCC_EUKARYOTIC_TRANSLATION_INITIATION_FACTOR_2B_COMPLEX	6	Up	0.167931	0.296926
GOCC_CYTOPLASMIC_STRESS_GRANULE	74	Up	0.16829	0.297034
GOCC_EMC_COMPLEX	10	Up	0.171416	0.302018
GOCC_TRANSPORT_VESICLE	288	Down	0.171809	0.302179
GOCC_CELL_BODY	340	Down	0.172957	0.303513
GOCC_SEX_CHROMATIN	5	Up	0.173322	0.303513
GOCC_FEMALE_PRONUCLEUS	7	Up	0.173479	0.303513
GOCC_PHAGOLYSOSOME	2	Down	0.181187	0.316444
GOCC_INTRINSIC_COMPONENT_OF_EXTERNAL_SIDE_OF_PLASMA_MEMBRANE	12	Down	0.181657	0.31671
GOCC_ESCRT_I_COMPLEX	11	Down	0.183515	0.319393
GOCC_CALCITONIN_FAMILY_RECEPTOR_COMPLEX	2	Down	0.183845	0.319411
GOCC_ER_MEMBRANE_INSERTION_COMPLEX	5	Down	0.184685	0.320312
GOCC_DENSE_CORE_GRANULE	16	Down	0.185777	0.321649
GOCC_ENDOLYSOSOME	21	Down	0.189715	0.327899
GOCC_GOLGI_STACK	111	Down	0.190402	0.328517
GOCC_INTEGRAL_COMPONENT_OF_CYTOPLASMIC_SIDE_OF_ENDOPLASMIC_RETICULUM_MEMBRANE	5	Down	0.191417	0.329698
GOCC_SPERM_HEAD_PLASMA_MEMBRANE	2	Up	0.192031	0.330187
GOCC_UBIQUINONE_BIOSYNTHESIS_COMPLEX	6	Up	0.193096	0.331449
GOCC_IMMUNOLOGICAL_SYNAPSE	23	Down	0.194799	0.333798
GOCC_DENDRITIC_TREE	405	Down	0.195971	0.334187
GOCC_AXONAL_GROWTH_CONE	20	Up	0.19599	0.334187
GOCC_DEATH_INDUCING_SIGNALING_COMPLEX	8	Down	0.19603	0.334187
GOCC_NUCLEAR_INNER_MEMBRANE	49	Up	0.198687	0.337821
GOCC_SMOOTH_ENDOPLASMIC_RETICULUM	22	Down	0.198837	0.337821
GOCC_EGG_COAT	2	Up	0.200462	0.340002
GOCC_CD95_DEATH_INDUCING_SIGNALING_COMPLEX	5	Down	0.200944	0.340243
GOCC_UBIQUITIN_CONJUGATING_ENZYME_COMPLEX	8	Up	0.202102	0.341394
GOCC_NADPH_OXIDASE_COMPLEX	2	Down	0.202308	0.341394
GOCC_BLEB	7	Down	0.206651	0.348135
GOCC_GLYCOSYLPHOSPHATIDYLINOSITOL_N_ACETYLGLUCOSAMINYLTRANSFERASE_GPI_GNT_COMPLEX	6	Up	0.20933	0.352055
GOCC_LATE_ENDOSOME_LUMEN	1	Down	0.211144	0.353893
GOCC_MULTIVESICULAR_BODY_LUMEN	1	Down	0.211144	0.353893
GOCC_BOX_H_ACA_RNP_COMPLEX	5	Up	0.21184	0.353893
GOCC_BOX_H_ACA_SNORNP_COMPLEX	5	Up	0.21184	0.353893
GOCC_NONHOMOLOGOUS_END_JOINING_COMPLEX	9	Up	0.212229	0.353951
GOCC_MULTIVESICULAR_BODY	37	Down	0.213045	0.35472
GOCC_HFE_TRANSFERRIN_RECEPTOR_COMPLEX	6	Down	0.214279	0.355179
GOCC_MICROTUBULE_PLUS_END	20	Up	0.214341	0.355179
GOCC_DENDRITIC_GROWTH_CONE	8	Up	0.214388	0.355179
GOCC_IPAF_INFLAMMASOME_COMPLEX	1	Down	0.218645	0.361634
GOCC_MICROTUBULE_MINUS_END	6	Up	0.219244	0.361709
GOCC_POSTSYNAPTIC_ENDOCYTIC_ZONE	3	Down	0.219415	0.361709
GOCC_CLOCK_BMAL_TRANSCRIPTION_COMPLEX	4	Down	0.222015	0.365393
GOCC_SWI_SNF_COMPLEX	24	Up	0.223664	0.367501
GOCC_PHOTORECEPTOR_INNER_SEGMENT	30	Up	0.227355	0.372952
GOCC_SPERM_FIBROUS_SHEATH	5	Up	0.229904	0.376515
GOCC_CYCLIN_A2_CDK2_COMPLEX	4	Up	0.235818	0.385569
GOCC_LOW_DENSITY_LIPOPROTEIN_PARTICLE	6	Down	0.237539	0.387748
GOCC_AP_1_ADAPTOR_COMPLEX	6	Up	0.238367	0.388465
GOCC_PHOTORECEPTOR_RIBBON_SYNAPSE	4	Down	0.240328	0.390412
GOCC_EUKARYOTIC_TRANSLATION_INITIATION_FACTOR_3_COMPLEX_EIF3M	7	Up	0.240572	0.390412
GOCC_CIS_GOLGI_NETWORK_MEMBRANE	4	Down	0.240734	0.390412
GOCC_ARP2_3_PROTEIN_COMPLEX	9	Down	0.242125	0.392031
GOCC_GTPASE_COMPLEX	23	Down	0.244869	0.395832
GOCC_ASTER	10	Up	0.245689	0.396516
GOCC_PTW_PP1_PHOSPHATASE_COMPLEX	7	Up	0.246687	0.397484
GOCC_TRANSCRIPTION_FACTOR_TFIIIC_COMPLEX	6	Up	0.247825	0.398028
GOCC_ESCRT_COMPLEX	26	Down	0.24799	0.398028
GOCC_MIB_COMPLEX	12	Up	0.24822	0.398028
GOCC_EUKARYOTIC_TRANSLATION_INITIATION_FACTOR_3_COMPLEX	12	Up	0.249129	0.398846
GOCC_MICROBODY_LUMEN	39	Up	0.254109	0.405827
GOCC_POLYMERIC_CYTOSKELETAL_FIBER	489	Up	0.254302	0.405827
GOCC_INTERMEDIATE_FILAMENT	50	Down	0.25518	0.405944
GOCC_GOLGI_CISTERNA	81	Down	0.255548	0.405944
GOCC_B_WICH_COMPLEX	7	Up	0.255635	0.405944
GOCC_CILIARY_TIP	44	Up	0.256001	0.405944
GOCC_DENDRITE_MEMBRANE	22	Down	0.257663	0.407933
GOCC_SYMMETRIC_SYNAPSE	5	Up	0.260677	0.412032
GOCC_TOR_COMPLEX	11	Up	0.261155	0.412032
GOCC_OLIGOSACCHARYLTRANSFERASE_COMPLEX	13	Down	0.26149	0.412032
GOCC_PHAGOCYTIC_VESICLE_LUMEN	1	Up	0.262425	0.412471
GOCC_GOLGI_CISTERNA_MEMBRANE	59	Down	0.262888	0.412471
GOCC_INTERMEDIATE_FILAMENT_CYTOSKELETON	87	Down	0.263007	0.412471
GOCC_CARBOXY_TERMINAL_DOMAIN_PROTEIN_KINASE_COMPLEX	17	Up	0.264438	0.414065
GOCC_CILIARY_TRANSITION_ZONE	58	Up	0.266576	0.41676
GOCC_NUCLEOTIDE_ACTIVATED_PROTEIN_KINASE_COMPLEX	9	Down	0.267155	0.417012
GOCC_PCG_PROTEIN_COMPLEX	32	Up	0.270548	0.42165
GOCC_SPECIFIC_GRANULE_LUMEN	36	Down	0.27526	0.427739
GOCC_CUL3_RING_UBIQUITIN_LIGASE_COMPLEX	36	Up	0.275484	0.427739
GOCC_RIBONUCLEOPROTEIN_GRANULE	224	Up	0.27574	0.427739
GOCC_CYCLIN_CDK_POSITIVE_TRANSCRIPTION_ELONGATION_FACTOR_COMPLEX	6	Up	0.278333	0.431092
GOCC_CCAAT_BINDING_FACTOR_COMPLEX	6	Up	0.279244	0.431834
GOCC_FILTRATION_DIAPHRAGM	4	Down	0.279713	0.431891
GOCC_ACROSOMAL_MEMBRANE	13	Down	0.280291	0.432116
GOCC_PROTEASE_INHIBITOR_COMPLEX	5	Down	0.282766	0.433926
GOCC_SERINE_PROTEASE_INHIBITOR_COMPLEX	5	Down	0.282766	0.433926
GOCC_TRANS_GOLGI_NETWORK_MEMBRANE	73	Down	0.282769	0.433926
GOCC_PROTON_TRANSPORTING_ATP_SYNTHASE_COMPLEX	22	Up	0.284087	0.435281
GOCC_IKAPPAB_KINASE_COMPLEX	4	Up	0.286597	0.438454
GOCC_DENDRITE_TERMINUS	11	Up	0.288218	0.440096
GOCC_CENTRAL_ELEMENT	3	Up	0.288551	0.440096
GOCC_PLATELET_DENSE_TUBULAR_NETWORK_MEMBRANE	8	Down	0.290233	0.440918
GOCC_TRNA_METHYLTRANSFERASE_COMPLEX	7	Up	0.290404	0.440918
GOCC_STEREOCILIUM_BUNDLE	31	Down	0.290415	0.440918
GOCC_MHC_CLASS_I_PROTEIN_COMPLEX	8	Down	0.29201	0.442566
GOCC_LUMENAL_SIDE_OF_ENDOPLASMIC_RETICULUM_MEMBRANE	15	Down	0.292386	0.442566
GOCC_STEREOCILIA_COUPLING_LINK	3	Down	0.296087	0.44749
GOCC_BOX_H_ACA_TELOMERASE_RNP_COMPLEX	4	Up	0.296844	0.44776
GOCC_NBAF_COMPLEX	14	Up	0.297162	0.44776
GOCC_OMEGASOME	5	Up	0.299984	0.451331
GOCC_GLUTAMATERGIC_SYNAPSE	217	Down	0.301005	0.452179
GOCC_ATPASE_DEPENDENT_TRANSMEMBRANE_TRANSPORT_COMPLEX	13	Down	0.301453	0.452179
GOCC_ENDOCYTIC_VESICLE_LUMEN	11	Down	0.303339	0.454326
GOCC_PROTON_TRANSPORTING_TWO_SECTOR_ATPASE_COMPLEX_PROTON_TRANSPORTING_DOMAIN	23	Up	0.304487	0.455363
GOCC_ROUGH_ENDOPLASMIC_RETICULUM	61	Down	0.304992	0.455437
GOCC_CLATHRIN_COATED_ENDOCYTIC_VESICLE_MEMBRANE	37	Down	0.306938	0.457658
GOCC_HOPS_COMPLEX	8	Up	0.309178	0.460175
GOCC_PARALLEL_FIBER_TO_PURKINJE_CELL_SYNAPSE	5	Down	0.309547	0.460175
GOCC_NUCLEOTIDE_EXCISION_REPAIR_COMPLEX	11	Up	0.310262	0.460553
GOCC_HIGH_DENSITY_LIPOPROTEIN_PARTICLE	11	Down	0.312654	0.463414
GOCC_WASH_COMPLEX	8	Down	0.316038	0.467123
GOCC_DENTATE_GYRUS_MOSSY_FIBER	5	Up	0.316091	0.467123
GOCC_NON_MOTILE_CILIUM	88	Up	0.317	0.467774
GOCC_PROTEASOME_ACCESSORY_COMPLEX	23	Up	0.319507	0.470778
GOCC_CHROMATIN	869	Up	0.320402	0.471402
GOCC_INO80_COMPLEX	15	Up	0.323673	0.475513
GOCC_MUTLALPHA_COMPLEX	3	Up	0.325956	0.478164
GOCC_PLATELET_DENSE_TUBULAR_NETWORK	10	Down	0.329351	0.482436
GOCC_CYTOPLASMIC_MICROTUBULE	66	Up	0.331936	0.485511
GOCC_VARICOSITY	5	Down	0.336719	0.491787
GOCC_PML_BODY	97	Up	0.337745	0.492565
GOCC_SMAD_PROTEIN_COMPLEX	9	Down	0.338926	0.493566
GOCC_MICROBODY_MEMBRANE	58	Up	0.340148	0.494626
GOCC_BETA_CATENIN_TCF_COMPLEX	13	Down	0.34125	0.495507
GOCC_EXTRINSIC_COMPONENT_OF_ENDOSOME_MEMBRANE	8	Down	0.341921	0.49576
GOCC_NEURONAL_RIBONUCLEOPROTEIN_GRANULE	5	Up	0.342934	0.496509
GOCC_SPERM_PLASMA_MEMBRANE	3	Up	0.345183	0.499041
GOCC_RISC_LOADING_COMPLEX	8	Up	0.347652	0.501885
GOCC_RNA_POLYMERASE_II_TRANSCRIPTION_REPRESSOR_COMPLEX	14	Up	0.352257	0.507798
GOCC_PINOSOME	7	Down	0.358792	0.516475
GOCC_MITOCHONDRIA_ASSOCIATED_ENDOPLASMIC_RETICULUM_MEMBRANE	17	Up	0.359647	0.516852
GOCC_PHOTORECEPTOR_CONNECTING_CILIUM	31	Up	0.360089	0.516852
GOCC_EXCITATORY_SYNAPSE	22	Down	0.364578	0.522544
GOCC_PROTEASOME_REGULATORY_PARTICLE_BASE_SUBCOMPLEX	9	Up	0.36655	0.524524
GOCC_CHLORIDE_CHANNEL_COMPLEX	19	Down	0.367093	0.524524
GOCC_INTRINSIC_COMPONENT_OF_GOLGI_MEMBRANE	59	Down	0.367534	0.524524
GOCC_MOTILE_CILIUM	113	Up	0.37025	0.527646
GOCC_NUCLEAR_CYCLIN_DEPENDENT_PROTEIN_KINASE_HOLOENZYME_COMPLEX	10	Up	0.371969	0.52934
GOCC_HULC_COMPLEX	4	Up	0.37526	0.533093
GOCC_NEURONAL_DENSE_CORE_VESICLE	8	Down	0.375673	0.533093
GOCC_TIM23_MITOCHONDRIAL_IMPORT_INNER_MEMBRANE_TRANSLOCASE_COMPLEX	14	Up	0.379458	0.537448
GOCC_NLRP3_INFLAMMASOME_COMPLEX	6	Up	0.380135	0.537448
GOCC_ANCHORED_COMPONENT_OF_EXTERNAL_SIDE_OF_PLASMA_MEMBRANE	9	Down	0.380751	0.537448
GOCC_HISTONE_PRE_MRNA_3_END_PROCESSING_COMPLEX	6	Up	0.380894	0.537448
GOCC_NURD_COMPLEX	14	Up	0.382062	0.538336
GOCC_DENDRITIC_SHAFT	26	Down	0.383163	0.539127
GOCC_SET1C_COMPASS_COMPLEX	13	Up	0.386395	0.542909
GOCC_NEURON_PROJECTION_TERMINUS	70	Down	0.387652	0.54391
GOCC_CAMP_DEPENDENT_PROTEIN_KINASE_COMPLEX	8	Up	0.388671	0.544408
GOCC_SYNAPTIC_CLEFT	12	Down	0.389096	0.544408
GOCC_INTRINSIC_COMPONENT_OF_MITOCHONDRIAL_INNER_MEMBRANE	55	Up	0.395943	0.553212
GOCC_PIP_BODY	3	Down	0.396848	0.553703
GOCC_CHROMATOID_BODY	7	Down	0.400787	0.558043
GOCC_NUCLEAR_STRESS_GRANULE	6	Up	0.401076	0.558043
GOCC_KERATIN_FILAMENT	11	Down	0.403967	0.561283
GOCC_GABA_RECEPTOR_COMPLEX	5	Up	0.404598	0.56138
GOCC_TIM22_MITOCHONDRIAL_IMPORT_INNER_MEMBRANE_INSERTION_COMPLEX	7	Up	0.405756	0.562205
GOCC_PARANODAL_JUNCTION	5	Down	0.4065	0.562456
GOCC_AMINOACYL_TRNA_SYNTHETASE_MULTIENZYME_COMPLEX	11	Up	0.407513	0.563014
GOCC_SPHERICAL_HIGH_DENSITY_LIPOPROTEIN_PARTICLE	2	Down	0.40803	0.563014
GOCC_EXTRINSIC_COMPONENT_OF_SYNAPTIC_VESICLE_MEMBRANE	3	Up	0.411901	0.567571
GOCC_INTRINSIC_COMPONENT_OF_MITOCHONDRIAL_MEMBRANE	84	Up	0.413469	0.568948
GOCC_EXTRINSIC_COMPONENT_OF_POSTSYNAPTIC_MEMBRANE	7	Up	0.417705	0.573986
GOCC_CELL_TIP	3	Up	0.420757	0.577385
GOCC_PHAGOPHORE_ASSEMBLY_SITE	29	Down	0.421841	0.578079
GOCC_CILIARY_MEMBRANE	44	Down	0.42279	0.578585
GOCC_PHOTORECEPTOR_OUTER_SEGMENT_MEMBRANE	5	Down	0.423407	0.578636
GOCC_TRNA_SPLICING_LIGASE_COMPLEX	8	Up	0.425895	0.581047
GOCC_SPERMATOPROTEASOME_COMPLEX	4	Up	0.426334	0.581047
GOCC_INTRINSIC_COMPONENT_OF_ORGANELLE_MEMBRANE	343	Down	0.42977	0.584932
GOCC_TRIGLYCERIDE_RICH_PLASMA_LIPOPROTEIN_PARTICLE	9	Down	0.431678	0.58673
GOCC_AMPHISOME_MEMBRANE	10	Down	0.434027	0.588615
GOCC_CIA_COMPLEX	5	Up	0.435137	0.588615
GOCC_PRESYNAPTIC_ACTIVE_ZONE	53	Down	0.43531	0.588615
GOCC_MITOCHONDRIAL_ALPHA_KETOGLUTARATE_DEHYDROGENASE_COMPLEX	5	Up	0.435559	0.588615
GOCC_CHECKPOINT_CLAMP_COMPLEX	4	Up	0.436011	0.588615
GOCC_CASPASE_COMPLEX	8	Up	0.436848	0.588949
GOCC_MITOTIC_SPINDLE_ASTRAL_MICROTUBULE	7	Up	0.439186	0.591304
GOCC_PREFOLDIN_COMPLEX	7	Up	0.440334	0.591399
GOCC_POSTSYNAPTIC_CYTOSKELETON	7	Up	0.440636	0.591399
GOCC_ENDOLYSOSOME_MEMBRANE	14	Down	0.441033	0.591399
GOCC_OUTER_DYNEIN_ARM	3	Down	0.44664	0.597429
GOCC_ACROSOMAL_VESICLE	61	Up	0.446726	0.597429
GOCC_MYELIN_SHEATH_ABAXONAL_REGION	5	Down	0.448264	0.598047
GOCC_CLATHRIN_COATED_VESICLE_MEMBRANE	67	Down	0.448521	0.598047
GOCC_GABA_ERGIC_SYNAPSE	33	Down	0.448985	0.598047
GOCC_DYNACTIN_COMPLEX	10	Down	0.450579	0.599372
GOCC_CYTOPLASMIC_DYNEIN_COMPLEX	20	Up	0.452284	0.60084
GOCC_CUL5_RING_UBIQUITIN_LIGASE_COMPLEX	7	Up	0.456432	0.605545
GOCC_ENDOPLASMIC_RETICULUM_PALMITOYLTRANSFERASE_COMPLEX	7	Up	0.457905	0.606693
GOCC_SCHAFFER_COLLATERAL_CA1_SYNAPSE	48	Down	0.458738	0.606992
GOCC_PRESYNAPTIC_ACTIVE_ZONE_CYTOPLASMIC_COMPONENT	13	Down	0.461336	0.609622
GOCC_SEPTIN_CYTOSKELETON	11	Down	0.46212	0.609852
GOCC_PROTEASOME_CORE_COMPLEX_BETA_SUBUNIT_COMPLEX	10	Up	0.464404	0.611306
GOCC_PHOTORECEPTOR_OUTER_SEGMENT	42	Down	0.464446	0.611306
GOCC_INNER_ACROSOMAL_MEMBRANE	2	Down	0.465428	0.611793
GOCC_PEPTIDASE_COMPLEX	102	Up	0.46667	0.611864
GOCC_BCL_2_FAMILY_PROTEIN_COMPLEX	7	Up	0.466707	0.611864
GOCC_G_PROTEIN_COUPLED_RECEPTOR_DIMERIC_COMPLEX	3	Up	0.468126	0.612374
GOCC_CLATHRIN_COMPLEX	4	Down	0.468322	0.612374
GOCC_SMC5_SMC6_COMPLEX	7	Up	0.477493	0.623498
GOCC_ER_UBIQUITIN_LIGASE_COMPLEX	10	Down	0.478078	0.623498
GOCC_ESCRT_III_COMPLEX	9	Down	0.481248	0.626814
GOCC_INTRINSIC_COMPONENT_OF_MITOCHONDRIAL_OUTER_MEMBRANE	22	Up	0.483774	0.629284
GOCC_CILIARY_BASE	34	Up	0.485648	0.6309
GOCC_RNA_POLYMERASE_III_TRANSCRIPTION_REGULATOR_COMPLEX	9	Up	0.486577	0.631286
GOCC_WEIBEL_PALADE_BODY	4	Down	0.488039	0.632362
GOCC_ENDOSOME_LUMEN	17	Down	0.492576	0.637414
GOCC_SITE_OF_POLARIZED_GROWTH	144	Down	0.493891	0.637466
GOCC_MHC_PROTEIN_COMPLEX	10	Down	0.494131	0.637466
GOCC_UNIPLEX_COMPLEX	6	Down	0.494531	0.637466
GOCC_TRANSCRIPTION_FACTOR_TFIIA_COMPLEX	4	Up	0.500078	0.643786
GOCC_DERLIN_1_RETROTRANSLOCATION_COMPLEX	8	Down	0.501856	0.645244
GOCC_PROTEASOME_COMPLEX	57	Up	0.503544	0.646582
GOCC_CILIARY_PLASM	78	Up	0.507665	0.651036
GOCC_PRESYNAPTIC_CYTOSKELETON	8	Down	0.514124	0.658474
GOCC_DIHYDROLIPOYL_DEHYDROGENASE_COMPLEX	7	Up	0.515427	0.65853
GOCC_RDNA_HETEROCHROMATIN	5	Up	0.515486	0.65853
GOCC_PHOSPHATASE_COMPLEX	46	Down	0.51801	0.660909
GOCC_NPBAF_COMPLEX	12	Up	0.520362	0.662396
GOCC_TRANSCRIPTION_FACTOR_TFIIH_HOLO_COMPLEX	11	Up	0.520914	0.662396
GOCC_INTRINSIC_COMPONENT_OF_PRESYNAPTIC_ACTIVE_ZONE_MEMBRANE	9	Down	0.521164	0.662396
GOCC_SPERM_PRINCIPAL_PIECE	13	Up	0.523899	0.665026
GOCC_DISTAL_AXON	193	Down	0.528171	0.668792
GOCC_POSTSYNAPTIC_SPECIALIZATION_INTRACELLULAR_COMPONENT	11	Down	0.528205	0.668792
GOCC_CLATHRIN_SCULPTED_MONOAMINE_TRANSPORT_VESICLE	3	Down	0.530147	0.670401
GOCC_INFLAMMASOME_COMPLEX	7	Up	0.532675	0.672746
GOCC_9PLUS0_NON_MOTILE_CILIUM	71	Up	0.534109	0.673706
GOCC_POSTSYNAPTIC_RECYCLING_ENDOSOME	7	Up	0.535317	0.674378
GOCC_RECYCLING_ENDOSOME_MEMBRANE	80	Down	0.537426	0.676182
GOCC_FEMALE_GERM_CELL_NUCLEUS	3	Up	0.542951	0.681981
GOCC_SPECTRIN	5	Down	0.5434	0.681981
GOCC_CCR4_NOT_COMPLEX	14	Up	0.546427	0.684919
GOCC_OXOGLUTARATE_DEHYDROGENASE_COMPLEX	4	Up	0.549208	0.687224
GOCC_MYELIN_SHEATH_ADAXONAL_REGION	4	Down	0.549642	0.687224
GOCC_MSL_COMPLEX	5	Up	0.550933	0.687977
GOCC_HRD1P_UBIQUITIN_LIGASE_ERAD_L_COMPLEX	7	Down	0.555334	0.692244
GOCC_INTRINSIC_COMPONENT_OF_SYNAPTIC_VESICLE_MEMBRANE	27	Up	0.556027	0.692244
GOCC_CYTOLYTIC_GRANULE	7	Down	0.556428	0.692244
GOCC_PRESYNAPTIC_MEMBRANE	75	Down	0.558232	0.693624
GOCC_GAMMA_SECRETASE_COMPLEX	7	Down	0.561734	0.696779
GOCC_PROTON_TRANSPORTING_TWO_SECTOR_ATPASE_COMPLEX	45	Down	0.562783	0.696779
GOCC_ENDOPEPTIDASE_COMPLEX	73	Up	0.562863	0.696779
GOCC_MICROTUBULE_ORGANIZING_CENTER_ATTACHMENT_SITE	7	Up	0.565012	0.698476
GOCC_CD40_RECEPTOR_COMPLEX	9	Up	0.565633	0.698476
GOCC_ATP_BINDING_CASSETTE_ABC_TRANSPORTER_COMPLEX	3	Up	0.566791	0.699042
GOCC_OUTER_DENSE_FIBER	3	Down	0.570377	0.702598
GOCC_ASTROCYTE_END_FOOT	5	Up	0.571317	0.702889
GOCC_PROTEASOME_REGULATORY_PARTICLE	19	Up	0.57341	0.704596
GOCC_CELL_POLE	5	Down	0.57435	0.704884
GOCC_UNCONVENTIONAL_MYOSIN_COMPLEX	7	Down	0.575875	0.705085
GOCC_ZYMOGEN_GRANULE	10	Down	0.575926	0.705085
GOCC_N_TERMINAL_PROTEIN_ACETYLTRANSFERASE_COMPLEX	9	Up	0.576696	0.705164
GOCC_INTERCELLULAR_CANALICULUS	4	Down	0.577568	0.705367
GOCC_TERMINAL_BOUTON	21	Down	0.57962	0.707009
GOCC_ASYMMETRIC_GLUTAMATERGIC_EXCITATORY_SYNAPSE	2	Down	0.583553	0.710939
GOCC_SPERM_ANNULUS	4	Down	0.584529	0.71126
GOCC_RNA_CAP_BINDING_COMPLEX	11	Up	0.585475	0.711545
GOCC_AP_3_ADAPTOR_COMPLEX	5	Up	0.591997	0.718596
GOCC_EXTRINSIC_COMPONENT_OF_ENDOPLASMIC_RETICULUM_MEMBRANE	7	Up	0.594639	0.720928
GOCC_ANCHORED_COMPONENT_OF_SYNAPTIC_VESICLE_MEMBRANE	10	Up	0.598362	0.723769
GOCC_EARLY_ENDOSOME_LUMEN	4	Down	0.598431	0.723769
GOCC_ENDOPLASMIC_RETICULUM_PLASMA_MEMBRANE_CONTACT_SITE	9	Down	0.599604	0.72431
GOCC_PERINUCLEAR_ENDOPLASMIC_RETICULUM	17	Down	0.602827	0.727324
GOCC_GROWTH_CONE_MEMBRANE	8	Up	0.609451	0.734428
GOCC_CYTOSKELETON_OF_PRESYNAPTIC_ACTIVE_ZONE	6	Down	0.613539	0.737741
GOCC_VACUOLAR_PROTON_TRANSPORTING_V_TYPE_ATPASE_V0_DOMAIN	8	Up	0.613676	0.737741
GOCC_BORC_COMPLEX	8	Up	0.616315	0.739228
GOCC_DYNEIN_COMPLEX	35	Up	0.61645	0.739228
GOCC_CHROMOSOME_CENTROMERIC_CORE_DOMAIN	8	Up	0.617134	0.739228
GOCC_TRANS_GOLGI_NETWORK_TRANSPORT_VESICLE_MEMBRANE	14	Up	0.618949	0.740515
GOCC_NEURON_PROJECTION_CYTOPLASM	77	Up	0.619969	0.740848
GOCC_MLL3_4_COMPLEX	12	Up	0.623094	0.743693
GOCC_MHC_CLASS_I_PEPTIDE_LOADING_COMPLEX	8	Down	0.625485	0.745655
GOCC_INCLUSION_BODY	64	Up	0.627277	0.7469
GOCC_CRD_MEDIATED_MRNA_STABILITY_COMPLEX	6	Up	0.628232	0.747147
GOCC_PROTEASOME_CORE_COMPLEX	18	Up	0.63111	0.749226
GOCC_CBM_COMPLEX	3	Up	0.63148	0.749226
GOCC_PHOSPHATIDYLINOSITOL_3_KINASE_COMPLEX_CLASS_I	5	Up	0.633343	0.74964
GOCC_PHOSPHATIDYLINOSITOL_3_KINASE_COMPLEX_CLASS_IA	5	Up	0.633343	0.74964
GOCC_POLE_PLASM	13	Down	0.634314	0.74964
GOCC_INTRACILIARY_TRANSPORT_PARTICLE_A	7	Up	0.63483	0.74964
GOCC_ROUGH_ENDOPLASMIC_RETICULUM_MEMBRANE	24	Up	0.636525	0.750754
GOCC_CYTOPLASMIC_SIDE_OF_ENDOPLASMIC_RETICULUM_MEMBRANE	13	Up	0.638075	0.751055
GOCC_GOLGI_TRANS_CISTERNA	11	Down	0.639519	0.751055
GOCC_NATA_COMPLEX	4	Up	0.639739	0.751055
GOCC_SNARE_COMPLEX	37	Down	0.639787	0.751055
GOCC_AGGRESOME	29	Down	0.641364	0.752022
GOCC_SCHMIDT_LANTERMAN_INCISURE	6	Down	0.643291	0.753398
GOCC_9PLUS2_MOTILE_CILIUM	72	Up	0.645706	0.75534
GOCC_INTRINSIC_COMPONENT_OF_PEROXISOMAL_MEMBRANE	13	Up	0.646835	0.755776
GOCC_PERINUCLEOLAR_COMPARTMENT	2	Up	0.649601	0.758121
GOCC_ENDOPLASMIC_RETICULUM_QUALITY_CONTROL_COMPARTMENT	21	Down	0.652241	0.760313
GOCC_GUANYL_NUCLEOTIDE_EXCHANGE_FACTOR_COMPLEX	13	Down	0.653744	0.761178
GOCC_LATERAL_PART_OF_CELL	3	Down	0.673189	0.782906
GOCC_NEUROFIBRILLARY_TANGLE	5	Up	0.678632	0.787704
GOCC_PERICILIARY_MEMBRANE_COMPARTMENT	3	Down	0.678892	0.787704
GOCC_SIGNAL_RECOGNITION_PARTICLE	8	Up	0.681844	0.790212
GOCC_SPERM_CONNECTING_PIECE	5	Down	0.685751	0.793818
GOCC_CEREBELLAR_MOSSY_FIBER	4	Down	0.686846	0.794166
GOCC_EXTRINSIC_COMPONENT_OF_SYNAPTIC_MEMBRANE	8	Up	0.691897	0.798166
GOCC_MICROBODY	118	Up	0.691904	0.798166
GOCC_MEMBRANE_ATTACK_COMPLEX	1	Up	0.693862	0.799502
GOCC_LIPOPOLYSACCHARIDE_RECEPTOR_COMPLEX	5	Down	0.697856	0.80248
GOCC_NSL_COMPLEX	11	Up	0.698694	0.80248
GOCC_NASCENT_POLYPEPTIDE_ASSOCIATED_COMPLEX	5	Up	0.698856	0.80248
GOCC_PHOSPHATIDYLINOSITOL_3_KINASE_COMPLEX_CLASS_III	6	Up	0.70101	0.804028
GOCC_INTRINSIC_COMPONENT_OF_NUCLEAR_INNER_MEMBRANE	11	Up	0.702074	0.804326
GOCC_INTEGRAL_COMPONENT_OF_SYNAPTIC_VESICLE_MEMBRANE	17	Up	0.703026	0.804493
GOCC_FLOTILLIN_COMPLEX	7	Down	0.705797	0.806741
GOCC_MICROVESICLE	1	Down	0.706977	0.807166
GOCC_CELL_BODY_MEMBRANE	13	Down	0.710523	0.810288
GOCC_RIBBON_SYNAPSE	7	Up	0.713551	0.812814
GOCC_FHF_COMPLEX	4	Down	0.71559	0.814208
GOCC_SEC61_TRANSLOCON_COMPLEX	5	Up	0.717073	0.814707
GOCC_RESPIRATORY_CHAIN_COMPLEX_IV	22	Up	0.71766	0.814707
GOCC_CHYLOMICRON	3	Up	0.72154	0.8176
GOCC_NEUROFILAMENT	8	Down	0.72226	0.8176
GOCC_NUCLEAR_OUTER_MEMBRANE	21	Down	0.722798	0.8176
GOCC_SPECTRIN_ASSOCIATED_CYTOSKELETON	6	Up	0.723482	0.8176
GOCC_MPP7_DLG1_LIN7_COMPLEX	5	Down	0.724406	0.817719
GOCC_RNA_POLYMERASE_II_TRANSCRIPTION_REGULATOR_COMPLEX	198	Up	0.727954	0.820797
GOCC_CELL_TRAILING_EDGE	9	Down	0.736038	0.828587
GOCC_MICOS_COMPLEX	8	Up	0.736522	0.828587
GOCC_FC_RECEPTOR_COMPLEX	1	Down	0.73767	0.828945
GOCC_BLOC_COMPLEX	14	Down	0.739781	0.830223
GOCC_PHOSPHORYLASE_KINASE_COMPLEX	5	Down	0.740656	0.830223
GOCC_CHOLINERGIC_SYNAPSE	4	Down	0.742619	0.830223
GOCC_APICAL_CORTEX	4	Down	0.742694	0.830223
GOCC_BBSOME	8	Up	0.742962	0.830223
GOCC_BETA_CATENIN_DESTRUCTION_COMPLEX	11	Down	0.7486	0.835588
GOCC_GID_COMPLEX	5	Up	0.752409	0.83859
GOCC_AXONEMAL_DYNEIN_COMPLEX	9	Down	0.752968	0.83859
GOCC_PRESYNAPTIC_CYTOSOL	6	Up	0.754253	0.839085
GOCC_CORTICAL_GRANULE	3	Down	0.75658	0.840223
GOCC_CLATHRIN_COAT_OF_COATED_PIT	13	Down	0.75775	0.840223
GOCC_MHC_CLASS_II_PROTEIN_COMPLEX	3	Up	0.757799	0.840223
GOCC_PALMITOYLTRANSFERASE_COMPLEX	10	Up	0.759609	0.841296
GOCC_G_PROTEIN_COUPLED_RECEPTOR_COMPLEX	4	Down	0.762808	0.843904
GOCC_SYNAPTIC_VESICLE_MEMBRANE	68	Up	0.769471	0.850334
GOCC_U2AF_COMPLEX	5	Up	0.773044	0.853338
GOCC_CONNEXIN_COMPLEX	5	Down	0.782979	0.863351
GOCC_GPI_ANCHOR_TRANSAMIDASE_COMPLEX	5	Up	0.786077	0.865812
GOCC_ANCHORED_COMPONENT_OF_POSTSYNAPTIC_MEMBRANE	2	Up	0.791395	0.870113
GOCC_POSTSYNAPTIC_ENDOSOME	13	Up	0.791725	0.870113
GOCC_PHOSPHATIDYLINOSITOL_3_KINASE_COMPLEX	22	Up	0.795578	0.871149
GOCC_MON1_CCZ1_COMPLEX	5	Down	0.795746	0.871149
GOCC_AZUROPHIL_GRANULE_LUMEN	65	Down	0.797757	0.871149
GOCC_ENDOPLASMIC_RETICULUM_PROTEIN_CONTAINING_COMPLEX	117	Down	0.79777	0.871149
GOCC_INTRINSIC_COMPONENT_OF_PRESYNAPTIC_MEMBRANE	30	Down	0.798629	0.871149
GOCC_GOLGI_MEDIAL_CISTERNA	11	Down	0.798763	0.871149
GOCC_CLATHRIN_SCULPTED_GAMMA_AMINOBUTYRIC_ACID_TRANSPORT_VESICLE	5	Down	0.799643	0.871149
GOCC_CLATHRIN_SCULPTED_VESICLE	5	Down	0.799643	0.871149
GOCC_OUTER_MEMBRANE	199	Up	0.801616	0.872347
GOCC_PROTEASOME_REGULATORY_PARTICLE_LID_SUBCOMPLEX	7	Down	0.803024	0.872928
GOCC_CUL2_RING_UBIQUITIN_LIGASE_COMPLEX	18	Up	0.803954	0.872989
GOCC_ORGANELLE_MEMBRANE_CONTACT_SITE	36	Up	0.807778	0.87619
GOCC_INSULIN_RESPONSIVE_COMPARTMENT	8	Down	0.808877	0.87643
GOCC_INNER_DYNEIN_ARM	4	Up	0.810061	0.876762
GOCC_TRANS_GOLGI_NETWORK_TRANSPORT_VESICLE	29	Down	0.814205	0.880293
GOCC_ATG1_ULK1_KINASE_COMPLEX	6	Up	0.816022	0.881304
GOCC_DENSE_BODY	4	Up	0.823614	0.888162
GOCC_TRAPP_COMPLEX	16	Up	0.824151	0.888162
GOCC_EXOCYTIC_VESICLE	149	Down	0.825686	0.888246
GOCC_PROTEIN_PHOSPHATASE_4_COMPLEX	5	Down	0.826007	0.888246
GOCC_CYTOPLASMIC_UBIQUITIN_LIGASE_COMPLEX	14	Down	0.829324	0.890683
GOCC_SUPRAMOLECULAR_COMPLEX	982	Up	0.830055	0.890683
GOCC_CALYX_OF_HELD	7	Down	0.83364	0.893569
GOCC_SPANNING_COMPONENT_OF_MEMBRANE	10	Down	0.837852	0.896169
GOCC_PROTON_TRANSPORTING_ATP_SYNTHASE_COMPLEX_CATALYTIC_CORE_F_1	7	Down	0.83786	0.896169
GOCC_TRANSPORT_VESICLE_MEMBRANE	139	Down	0.839492	0.896177
GOCC_BRISC_COMPLEX	5	Up	0.840364	0.896177
GOCC_CLATHRIN_COAT	34	Up	0.841042	0.896177
GOCC_MCRD_MEDIATED_MRNA_STABILITY_COMPLEX	5	Up	0.841455	0.896177
GOCC_STEREOCILIUM_BASE	4	Up	0.846183	0.899984
GOCC_SPERM_MIDPIECE	15	Up	0.846831	0.899984
GOCC_EUKARYOTIC_TRANSLATION_INITIATION_FACTOR_4F_COMPLEX	10	Up	0.849376	0.901729
GOCC_CELL_BODY_FIBER	4	Up	0.851037	0.902533
GOCC_PROTEIN_PHOSPHATASE_TYPE_2A_COMPLEX	17	Up	0.852799	0.903442
GOCC_FICOLIN_1_RICH_GRANULE_LUMEN	108	Down	0.854103	0.903865
GOCC_PRC1_COMPLEX	15	Down	0.859997	0.909139
GOCC_INTEGRAL_COMPONENT_OF_PRESYNAPTIC_ACTIVE_ZONE_MEMBRANE	8	Down	0.863537	0.911917
GOCC_VESICLE_TETHERING_COMPLEX	56	Up	0.864934	0.912428
GOCC_PRESYNAPSE	317	Down	0.86772	0.914401
GOCC_MITOCHONDRIAL_PYRUVATE_DEHYDROGENASE_COMPLEX	7	Up	0.870075	0.915763
GOCC_GATOR2_COMPLEX	5	Up	0.871044	0.915763
GOCC_MKS_COMPLEX	13	Up	0.871763	0.915763
GOCC_HIPPOCAMPAL_MOSSY_FIBER	4	Up	0.873063	0.916165
GOCC_PROTEASOME_CORE_COMPLEX_ALPHA_SUBUNIT_COMPLEX	7	Down	0.875489	0.917748
GOCC_SCAR_COMPLEX	10	Up	0.877685	0.919086
GOCC_AXON_CYTOPLASM	55	Up	0.886423	0.926921
GOCC_PROTON_TRANSPORTING_V_TYPE_ATPASE_V0_DOMAIN	9	Down	0.887036	0.926921
GOCC_PRESYNAPTIC_ACTIVE_ZONE_MEMBRANE	18	Down	0.887951	0.926921
GOCC_SUPER_ELONGATION_COMPLEX	6	Down	0.889292	0.927352
GOCC_AXOLEMMA	8	Down	0.894431	0.931738
GOCC_PERINUCLEAR_THECA	1	Down	0.900555	0.93714
GOCC_PAM_COMPLEX_TIM23_ASSOCIATED_IMPORT_MOTOR	5	Down	0.902454	0.938139
GOCC_EXOCYST	12	Down	0.90492	0.939725
GOCC_AIM2_INFLAMMASOME_COMPLEX	2	Down	0.909582	0.943253
GOCC_MICROTUBULE_BUNDLE	5	Down	0.910206	0.943253
GOCC_BLOC_1_COMPLEX	9	Down	0.912285	0.944428
GOCC_MITOCHONDRIAL_CRISTA	7	Down	0.914248	0.945481
GOCC_ELONGIN_COMPLEX	3	Down	0.917395	0.947753
GOCC_ENDOPLASMIC_RETICULUM_TUBULAR_NETWORK	23	Up	0.919341	0.948783
GOCC_CATSPER_COMPLEX	4	Up	0.9203	0.948792
GOCC_KINOCILIUM	4	Up	0.921501	0.949051
GOCC_ANCHORED_COMPONENT_OF_SYNAPTIC_MEMBRANE	4	Up	0.924217	0.950417
GOCC_MITOCHONDRIAL_INTERMEMBRANE_SPACE_PROTEIN_TRANSPORTER_COMPLEX	6	Up	0.924731	0.950417
GOCC_TRANSLOCON_COMPLEX	6	Up	0.927354	0.952134
GOCC_MULTIVESICULAR_BODY_MEMBRANE	19	Up	0.93241	0.956343
GOCC_GAP_JUNCTION	11	Up	0.934873	0.957885
GOCC_SIGNAL_PEPTIDASE_COMPLEX	6	Up	0.939355	0.961492
GOCC_CYTOPLASMIC_REGION	184	Up	0.944383	0.965648
GOCC_EXTRINSIC_COMPONENT_OF_POSTSYNAPTIC_SPECIALIZATION_MEMBRANE	4	Down	0.948216	0.968576
GOCC_PHAGOPHORE_ASSEMBLY_SITE_MEMBRANE	14	Up	0.953288	0.972037
GOCC_F_ACTIN_CAPPING_PROTEIN_COMPLEX	6	Up	0.954749	0.972037
GOCC_CILIARY_ROOTLET	9	Up	0.955387	0.972037
GOCC_POSTSYNAPTIC_DENSITY_INTRACELLULAR_COMPONENT	8	Down	0.955953	0.972037
GOCC_ENDOPLASMIC_RETICULUM_TUBULAR_NETWORK_MEMBRANE	5	Down	0.956468	0.972037
GOCC_CORTICAL_ENDOPLASMIC_RETICULUM	6	Up	0.95917	0.973101
GOCC_BASAL_DENDRITE	4	Down	0.959464	0.973101
GOCC_CALCINEURIN_COMPLEX	5	Down	0.961721	0.97343
GOCC_TRANSCRIPTION_PREINITIATION_COMPLEX	10	Up	0.961737	0.97343
GOCC_GOLGI_TRANSPORT_COMPLEX	11	Up	0.967903	0.978679
GOCC_CLATHRIN_VESICLE_COAT	22	Up	0.969794	0.979483
GOCC_MAGNESIUM_DEPENDENT_PROTEIN_SERINE_THREONINE_PHOSPHATASE_COMPLEX	27	Up	0.970861	0.979483
GOCC_TRANSCRIPTION_REGULATOR_COMPLEX	389	Up	0.97164	0.979483
GOCC_P_BODY	82	Up	0.973311	0.980179
GOCC_EUKARYOTIC_TRANSLATION_INITIATION_FACTOR_2_COMPLEX	5	Up	0.976756	0.982658
GOCC_EXTRINSIC_COMPONENT_OF_ORGANELLE_MEMBRANE	45	Down	0.983867	0.988816
GOCC_ARYL_HYDROCARBON_RECEPTOR_COMPLEX	8	Up	0.988254	0.992227
GOCC_FILOPODIUM_TIP	14	Up	0.990642	0.993057
GOCC_PLATELET_DENSE_GRANULE_MEMBRANE	5	Up	0.991069	0.993057
GOCC_PI_BODY	2	Up	0.996313	0.997312
GOCC_AXONEMAL_MICROTUBULE	7	Up	0.999029	0.999029

## Sheet: NAM-PN_GOMF
	NGenes	Direction	PValue	FDR
GOMF_EXTRACELLULAR_MATRIX_STRUCTURAL_CONSTITUENT	110	Down	6.1496e-19	1.0565e-15
GOMF_SINGLE_STRANDED_DNA_HELICASE_ACTIVITY	22	Up	1.24856e-14	9.59315e-12
GOMF_ATP_DEPENDENT_ACTIVITY_ACTING_ON_DNA	97	Up	1.67517e-14	9.59315e-12
GOMF_DNA_HELICASE_ACTIVITY	68	Up	2.0272e-13	8.70684e-11
GOMF_INTEGRIN_BINDING	108	Down	1.30598e-12	4.48734e-10
GOMF_EXTRACELLULAR_MATRIX_STRUCTURAL_CONSTITUENT_CONFERRING_TENSILE_STRENGTH	30	Down	2.21242e-12	6.3349e-10
GOMF_PLATELET_DERIVED_GROWTH_FACTOR_BINDING	10	Down	3.9298e-12	9.64485e-10
GOMF_SINGLE_STRANDED_DNA_BINDING	113	Up	5.19951e-12	1.1166e-09
GOMF_CATALYTIC_ACTIVITY_ACTING_ON_DNA	201	Up	1.47641e-11	2.8183e-09
GOMF_HELICASE_ACTIVITY	146	Up	2.42699e-10	4.16956e-08
GOMF_DNA_REPLICATION_ORIGIN_BINDING	16	Up	3.09257e-10	4.83002e-08
GOMF_DNA_SECONDARY_STRUCTURE_BINDING	34	Up	3.56507e-10	5.10399e-08
GOMF_COLLAGEN_BINDING	54	Down	2.01361e-09	2.66106e-07
GOMF_CYTOKINE_BINDING	70	Down	7.40627e-09	9.08855e-07
GOMF_PROTEOGLYCAN_BINDING	25	Down	2.10976e-08	2.41638e-06
GOMF_FIBRONECTIN_BINDING	23	Down	3.7628e-08	4.0403e-06
GOMF_DAMAGED_DNA_BINDING	68	Up	4.00292e-08	4.04531e-06
GOMF_CATALYTIC_ACTIVITY_ACTING_ON_A_NUCLEIC_ACID	543	Up	6.71723e-08	6.41122e-06
GOMF_FOUR_WAY_JUNCTION_DNA_BINDING	17	Up	1.42821e-07	1.25252e-05
GOMF_STRUCTURAL_CONSTITUENT_OF_MUSCLE	36	Down	1.45812e-07	1.25252e-05
GOMF_3_5_DNA_HELICASE_ACTIVITY	15	Up	2.52783e-07	2.06801e-05
GOMF_DNA_CLAMP_LOADER_ACTIVITY	8	Up	2.74457e-07	2.14326e-05
GOMF_DNA_POLYMERASE_BINDING	19	Up	3.39519e-07	2.53606e-05
GOMF_ATP_HYDROLYSIS_ACTIVITY	287	Up	3.79378e-07	2.71571e-05
GOMF_TRANSFORMING_GROWTH_FACTOR_BETA_BINDING	18	Down	8.13745e-07	5.59206e-05
GOMF_HISTONE_BINDING	215	Up	9.92276e-07	6.34867e-05
GOMF_GLYCOSAMINOGLYCAN_BINDING	127	Down	1.03316e-06	6.34867e-05
GOMF_HEPARIN_BINDING	92	Down	1.06196e-06	6.34867e-05
GOMF_EXTRACELLULAR_MATRIX_STRUCTURAL_CONSTITUENT_CONFERRING_COMPRESSION_RESISTANCE	12	Down	1.07166e-06	6.34867e-05
GOMF_OXIDIZED_DNA_BINDING	11	Up	1.67421e-06	9.58767e-05
GOMF_GROWTH_FACTOR_BINDING	98	Down	2.07559e-06	0.000115028
GOMF_LOW_DENSITY_LIPOPROTEIN_PARTICLE_RECEPTOR_ACTIVITY	9	Down	2.87295e-06	0.000154242
GOMF_SMAD_BINDING	70	Down	4.36081e-06	0.000227026
GOMF_CLATHRIN_HEAVY_CHAIN_BINDING	8	Down	5.86284e-06	0.000296246
GOMF_VOLTAGE_GATED_CATION_CHANNEL_ACTIVITY	60	Down	6.14142e-06	0.000301456
GOMF_MOLECULAR_TRANSDUCER_ACTIVITY	430	Down	6.51029e-06	0.000310685
GOMF_STRUCTURAL_CONSTITUENT_OF_NUCLEAR_PORE	23	Up	7.58689e-06	0.000352278
GOMF_LIPOPROTEIN_PARTICLE_RECEPTOR_ACTIVITY	10	Down	7.98069e-06	0.000360811
GOMF_EXTRACELLULAR_MATRIX_BINDING	43	Down	9.26523e-06	0.000408145
GOMF_ACTIVIN_BINDING	14	Down	9.55298e-06	0.0004103
GOMF_GATED_CHANNEL_ACTIVITY	141	Down	1.04623e-05	0.000438394
GOMF_VOLTAGE_GATED_CHANNEL_ACTIVITY	90	Down	1.10013e-05	0.000445225
GOMF_G_PROTEIN_COUPLED_AMINE_RECEPTOR_ACTIVITY	8	Down	1.11436e-05	0.000445225
GOMF_ADRENERGIC_RECEPTOR_ACTIVITY	4	Down	1.14359e-05	0.000446522
GOMF_ALPHA_ADRENERGIC_RECEPTOR_ACTIVITY	3	Down	1.45973e-05	0.000557294
GOMF_DNA_INSERTION_OR_DELETION_BINDING	6	Up	1.64933e-05	0.000604899
GOMF_ALPHA_ACTININ_BINDING	17	Down	1.65485e-05	0.000604899
GOMF_HISTONE_KINASE_ACTIVITY	15	Up	1.91701e-05	0.00068613
GOMF_ANAPHASE_PROMOTING_COMPLEX_BINDING	8	Up	2.29213e-05	0.000803649
GOMF_MUSCLE_ALPHA_ACTININ_BINDING	12	Down	2.39878e-05	0.000824221
GOMF_SIGNALING_RECEPTOR_REGULATOR_ACTIVITY	186	Down	2.47333e-05	0.000833172
GOMF_TELOMERIC_DNA_BINDING	36	Up	3.28623e-05	0.00108572
GOMF_NUCLEOSOME_BINDING	61	Up	3.40241e-05	0.00110289
GOMF_INSULIN_LIKE_GROWTH_FACTOR_BINDING	23	Down	3.70516e-05	0.00116294
GOMF_MISMATCH_REPAIR_COMPLEX_BINDING	10	Up	3.73924e-05	0.00116294
GOMF_CYTOKINE_ACTIVITY	75	Down	3.79072e-05	0.00116294
GOMF_CHROMATIN_BINDING	480	Up	4.37587e-05	0.00131103
GOMF_EXONUCLEASE_ACTIVITY_ACTIVE_WITH_EITHER_RIBO_OR_DEOXYRIBONUCLEIC_ACIDS_AND_PRODUCING_5_PHOSPHOMONOESTERS	54	Up	4.47839e-05	0.00131103
GOMF_HORMONE_BINDING	41	Down	4.54687e-05	0.00131103
GOMF_PLUS_END_DIRECTED_MICROTUBULE_MOTOR_ACTIVITY	14	Up	4.5787e-05	0.00131103
GOMF_CATION_CHANNEL_ACTIVITY	154	Down	4.94594e-05	0.00139297
GOMF_CALCIUM_ION_BINDING	379	Down	5.17521e-05	0.00143403
GOMF_METAL_ION_TRANSMEMBRANE_TRANSPORTER_ACTIVITY	208	Down	5.43911e-05	0.00148324
GOMF_G_PROTEIN_COUPLED_RECEPTOR_ACTIVITY	117	Down	5.81734e-05	0.00154244
GOMF_RNA_BINDING	1512	Up	5.84025e-05	0.00154244
GOMF_MISMATCHED_DNA_BINDING	13	Up	5.92556e-05	0.00154244
GOMF_EXONUCLEASE_ACTIVITY	76	Up	6.09318e-05	0.00155202
GOMF_STRUCTURAL_CONSTITUENT_OF_RIBOSOME	157	Up	6.14302e-05	0.00155202
GOMF_DNA_POLYMERASE_ACTIVITY	28	Up	6.31248e-05	0.00157172
GOMF_CELL_ADHESION_MEDIATOR_ACTIVITY	41	Down	6.42887e-05	0.00157783
GOMF_VOLTAGE_GATED_CALCIUM_CHANNEL_ACTIVITY	21	Down	6.84697e-05	0.0016492
GOMF_STRUCTURAL_MOLECULE_ACTIVITY_CONFERRING_ELASTICITY	11	Down	6.91168e-05	0.0016492
GOMF_PROTEASE_BINDING	102	Down	7.49593e-05	0.00173287
GOMF_CATALYTIC_ACTIVITY_ACTING_ON_RNA	361	Up	7.51657e-05	0.00173287
GOMF_ACTIN_FILAMENT_BINDING	172	Down	7.5649e-05	0.00173287
GOMF_ACTIN_BINDING	349	Down	8.66126e-05	0.0019579
GOMF_DNA_DIRECTED_DNA_POLYMERASE_ACTIVITY	23	Up	8.8157e-05	0.00196693
GOMF_ACTININ_BINDING	22	Down	0.000100586	0.00221548
GOMF_ATP_DEPENDENT_ACTIVITY_ACTING_ON_RNA	72	Up	0.000102774	0.00223502
GOMF_NUCLEOSIDE_TRIPHOSPHATE_DIPHOSPHATASE_ACTIVITY	9	Up	0.000108246	0.00232458
GOMF_NUCLEASE_ACTIVITY	177	Up	0.000110045	0.00233405
GOMF_D_LOOP_DNA_BINDING	5	Up	0.00011678	0.00244668
GOMF_SIGNALING_RECEPTOR_BINDING	815	Down	0.000128477	0.00263939
GOMF_CELL_CELL_ADHESION_MEDIATOR_ACTIVITY	32	Down	0.000129656	0.00263939
GOMF_EXTRACELLULAR_MATRIX_CONSTITUENT_CONFERRING_ELASTICITY	9	Down	0.000130587	0.00263939
GOMF_NEUTRAL_AMINO_ACID_TRANSMEMBRANE_TRANSPORTER_ACTIVITY	28	Down	0.000133736	0.00267161
GOMF_OXIDOREDUCTASE_ACTIVITY_ACTING_ON_PAIRED_DONORS_WITH_OXIDATION_OF_A_PAIR_OF_DONORS_RESULTING_IN_THE_REDUCTION_OF_MOLECULAR_OXYGEN_TO_TWO_MOLECULES_OF_WATER	7	Down	0.000154718	0.00305524
GOMF_GROWTH_FACTOR_RECEPTOR_BINDING	82	Down	0.000171926	0.00329856
GOMF_MUTLALPHA_COMPLEX_BINDING	6	Up	0.000171945	0.00329856
GOMF_PASSIVE_TRANSMEMBRANE_TRANSPORTER_ACTIVITY	214	Down	0.0001728	0.00329856
GOMF_EXODEOXYRIBONUCLEASE_ACTIVITY	20	Up	0.000177037	0.0033423
GOMF_SNRNA_BINDING	45	Up	0.000187491	0.00350119
GOMF_GROWTH_FACTOR_ACTIVITY	74	Down	0.000204621	0.00378
GOMF_PROCOLLAGEN_PROLINE_4_DIOXYGENASE_ACTIVITY	5	Down	0.000226737	0.00414399
GOMF_FLAP_ENDONUCLEASE_ACTIVITY	7	Up	0.000236067	0.00426908
GOMF_CORECEPTOR_ACTIVITY	26	Down	0.000246833	0.00441729
GOMF_LIGAND_GATED_CATION_CHANNEL_ACTIVITY	46	Down	0.000260637	0.00461342
GOMF_5_3_EXONUCLEASE_ACTIVITY	17	Up	0.000269696	0.00461342
GOMF_RNA_POLYMERASE_ACTIVITY	41	Up	0.000270071	0.00461342
GOMF_ATP_DEPENDENT_ACTIVITY	442	Up	0.000270179	0.00461342
GOMF_OXYSTEROL_BINDING	5	Down	0.00027122	0.00461342
GOMF_ENDONUCLEASE_ACTIVITY	101	Up	0.000274345	0.00462084
GOMF_MRNA_BINDING	269	Up	0.000287669	0.00473997
GOMF_DNA_TOPOISOMERASE_ACTIVITY	5	Up	0.000287942	0.00473997
GOMF_CALCIUM_ION_TRANSMEMBRANE_TRANSPORTER_ACTIVITY	70	Down	0.000289695	0.00473997
GOMF_FOUR_WAY_JUNCTION_HELICASE_ACTIVITY	6	Up	0.000312665	0.00506754
GOMF_CATION_TRANSMEMBRANE_TRANSPORTER_ACTIVITY	353	Down	0.000371307	0.00591327
GOMF_NUCLEOSOMAL_DNA_BINDING	34	Up	0.000372298	0.00591327
GOMF_INSULIN_LIKE_GROWTH_FACTOR_I_BINDING	11	Down	0.000375172	0.00591327
GOMF_DNA_BINDING_BENDING	13	Up	0.000381872	0.00596414
GOMF_DEOXYRIBONUCLEASE_ACTIVITY	50	Up	0.000425312	0.00657962
GOMF_MICROTUBULE_MOTOR_ACTIVITY	49	Up	0.000428939	0.00657962
GOMF_PEPTIDE_HORMONE_BINDING	20	Down	0.000439019	0.00667465
GOMF_3_5_EXONUCLEASE_ACTIVITY	50	Up	0.000490804	0.0073965
GOMF_TRANSFORMING_GROWTH_FACTOR_BETA_RECEPTOR_BINDING	18	Down	0.000523516	0.00782088
GOMF_TRANSFORMING_GROWTH_FACTOR_BETA_ACTIVATED_RECEPTOR_ACTIVITY	11	Down	0.000529162	0.00783706
GOMF_BMP_BINDING	10	Down	0.000554692	0.00814496
GOMF_4_IRON_4_SULFUR_CLUSTER_BINDING	39	Up	0.000562669	0.00819208
GOMF_ENDONUCLEASE_ACTIVITY_ACTIVE_WITH_EITHER_RIBO_OR_DEOXYRIBONUCLEIC_ACIDS_AND_PRODUCING_5_PHOSPHOMONOESTERS	37	Up	0.000599329	0.0086246
GOMF_WNT_PROTEIN_BINDING	26	Down	0.000604298	0.0086246
GOMF_TRANSMEMBRANE_RECEPTOR_PROTEIN_SERINE_THREONINE_KINASE_ACTIVITY	16	Down	0.000619049	0.0086246
GOMF_INORGANIC_MOLECULAR_ENTITY_TRANSMEMBRANE_TRANSPORTER_ACTIVITY	378	Down	0.000621844	0.0086246
GOMF_BUBBLE_DNA_BINDING	8	Up	0.000627007	0.0086246
GOMF_NUCLEOCYTOPLASMIC_CARRIER_ACTIVITY	29	Up	0.000627013	0.0086246
GOMF_U6_SNRNA_BINDING	14	Up	0.000631697	0.0086246
GOMF_CARGO_RECEPTOR_ACTIVITY	43	Down	0.000633184	0.0086246
GOMF_KINETOCHORE_BINDING	6	Up	0.000637557	0.0086246
GOMF_L_AMINO_ACID_TRANSMEMBRANE_TRANSPORTER_ACTIVITY	37	Down	0.000647959	0.00869682
GOMF_CORE_PROMOTER_SEQUENCE_SPECIFIC_DNA_BINDING	41	Up	0.000669182	0.00891205
GOMF_Y_FORM_DNA_BINDING	5	Up	0.000796726	0.010529
GOMF_FIBROBLAST_GROWTH_FACTOR_ACTIVATED_RECEPTOR_ACTIVITY	4	Up	0.000823542	0.0108003
GOMF_ION_TRANSMEMBRANE_TRANSPORTER_ACTIVITY	461	Down	0.000842951	0.0109711
GOMF_G_RICH_STRAND_TELOMERIC_DNA_BINDING	10	Up	0.000860937	0.011121
GOMF_SERINE_TRANSMEMBRANE_TRANSPORTER_ACTIVITY	10	Down	0.000927441	0.0118906
GOMF_MICROTUBULE_BINDING	224	Up	0.000938906	0.0119209
GOMF_BMP_RECEPTOR_ACTIVITY	6	Down	0.000943682	0.0119209
GOMF_LIGAND_GATED_ION_CHANNEL_ACTIVITY	51	Down	0.000982513	0.0123209
GOMF_AMYLOID_BETA_BINDING	51	Down	0.00099919	0.0124392
GOMF_SMALL_PROTEIN_ACTIVATING_ENZYME_BINDING	5	Up	0.00106532	0.013167
GOMF_RIBONUCLEASE_ACTIVITY	101	Up	0.00108476	0.01328
GOMF_TYPE_I_TRANSFORMING_GROWTH_FACTOR_BETA_RECEPTOR_BINDING	10	Down	0.00108992	0.01328
GOMF_ATPASE_COUPLED_CATION_TRANSMEMBRANE_TRANSPORTER_ACTIVITY	30	Down	0.00110182	0.0133304
GOMF_SNORNA_BINDING	32	Up	0.00111052	0.0133418
GOMF_METHYLATED_HISTONE_BINDING	71	Up	0.00113105	0.013494
GOMF_BASAL_TRANSCRIPTION_MACHINERY_BINDING	58	Up	0.00114786	0.0136002
GOMF_ACTIVIN_ACTIVATED_RECEPTOR_ACTIVITY	9	Down	0.00129152	0.0151738
GOMF_SULFUR_COMPOUND_BINDING	169	Down	0.00129834	0.0151738
GOMF_GLYCOSPHINGOLIPID_BINDING	6	Down	0.00136224	0.0158131
GOMF_HEPARAN_SULFATE_PROTEOGLYCAN_BINDING	10	Down	0.00154326	0.0177941
GOMF_SINGLE_STRANDED_TELOMERIC_DNA_BINDING	12	Up	0.00160123	0.0183394
GOMF_NUCLEAR_EXPORT_SIGNAL_RECEPTOR_ACTIVITY	11	Up	0.00165092	0.0187833
GOMF_TUBULIN_BINDING	305	Up	0.00172451	0.0194915
GOMF_TRANSFORMING_GROWTH_FACTOR_BETA_RECEPTOR_ACTIVITY_TYPE_I	5	Down	0.00179165	0.0198336
GOMF_L_LEUCINE_TRANSMEMBRANE_TRANSPORTER_ACTIVITY	5	Down	0.0017943	0.0198336
GOMF_ER_RETENTION_SEQUENCE_BINDING	5	Down	0.00180554	0.0198336
GOMF_CELL_ADHESION_MOLECULE_BINDING	436	Down	0.00180915	0.0198336
GOMF_PEPTIDYL_PROLINE_4_DIOXYGENASE_ACTIVITY	8	Down	0.0018125	0.0198336
GOMF_VOLTAGE_GATED_POTASSIUM_CHANNEL_ACTIVITY	37	Down	0.00186661	0.0202964
GOMF_HISTONE_SERINE_KINASE_ACTIVITY	6	Up	0.00189293	0.0204531
GOMF_METALLOENDOPEPTIDASE_ACTIVITY	64	Down	0.00196049	0.0210508
GOMF_5_3_DNA_HELICASE_ACTIVITY	10	Up	0.00197324	0.021056
GOMF_CHEMOATTRACTANT_ACTIVITY	17	Down	0.00201122	0.0213288
GOMF_L_SERINE_TRANSMEMBRANE_TRANSPORTER_ACTIVITY	8	Down	0.0020291	0.0213865
GOMF_METAL_CLUSTER_BINDING	60	Up	0.00209001	0.0218941
GOMF_HORMONE_ACTIVITY	30	Down	0.00213469	0.0222266
GOMF_LYSOPHOSPHATIDIC_ACID_RECEPTOR_ACTIVITY	4	Down	0.00221131	0.0228858
GOMF_POTASSIUM_ION_TRANSMEMBRANE_TRANSPORTER_ACTIVITY	63	Down	0.00224586	0.0231041
GOMF_ALANINE_TRANSMEMBRANE_TRANSPORTER_ACTIVITY	9	Down	0.0022868	0.0233853
GOMF_PROCOLLAGEN_PROLINE_DIOXYGENASE_ACTIVITY	8	Down	0.00248876	0.0252999
GOMF_C_X3_C_CHEMOKINE_BINDING	4	Down	0.00251042	0.0253108
GOMF_INSULIN_LIKE_GROWTH_FACTOR_II_BINDING	8	Down	0.0025209	0.0253108
GOMF_P_TYPE_POTASSIUM_TRANSMEMBRANE_TRANSPORTER_ACTIVITY	3	Down	0.00253403	0.0253108
GOMF_POLYSACCHARIDE_BINDING	11	Down	0.00256907	0.0254379
GOMF_ENDORIBONUCLEASE_ACTIVITY_PRODUCING_5_PHOSPHOMONOESTERS	30	Up	0.00257636	0.0254379
GOMF_EPINEPHRINE_BINDING	4	Down	0.00259919	0.0255166
GOMF_PRE_MRNA_BINDING	34	Up	0.00265693	0.0259352
GOMF_POTASSIUM_CHANNEL_ACTIVITY	46	Down	0.00289421	0.0280918
GOMF_RIBONUCLEOPROTEIN_COMPLEX_BINDING	143	Up	0.0030149	0.0289175
GOMF_MICROTUBULE_MINUS_END_BINDING	13	Up	0.00302918	0.0289175
GOMF_ENDODEOXYRIBONUCLEASE_ACTIVITY_PRODUCING_5_PHOSPHOMONOESTERS	12	Up	0.00304152	0.0289175
GOMF_PEPTIDE_RECEPTOR_ACTIVITY	32	Down	0.0030466	0.0289175
GOMF_MAP_KINASE_PHOSPHATASE_ACTIVITY	14	Down	0.00312085	0.0294594
GOMF_VOLTAGE_GATED_SODIUM_CHANNEL_ACTIVITY	15	Down	0.00331304	0.0311027
GOMF_ENDODEOXYRIBONUCLEASE_ACTIVITY	33	Up	0.00341916	0.0317754
GOMF_CATECHOLAMINE_BINDING	7	Down	0.00342916	0.0317754
GOMF_RETROMER_COMPLEX_BINDING	8	Down	0.00344017	0.0317754
GOMF_CHEMOKINE_BINDING	12	Down	0.0035596	0.0327026
GOMF_INWARD_RECTIFIER_POTASSIUM_CHANNEL_ACTIVITY	11	Down	0.0035931	0.0328349
GOMF_MYOSIN_HEAVY_CHAIN_BINDING	10	Down	0.00361611	0.0328443
GOMF_NUCLEOTIDYLTRANSFERASE_ACTIVITY	116	Up	0.00363237	0.0328443
GOMF_TELOMERASE_RNA_BINDING	21	Up	0.00373896	0.0336311
GOMF_OPSONIN_BINDING	7	Down	0.00383711	0.0343342
GOMF_SERINE_TYPE_ENDOPEPTIDASE_INHIBITOR_ACTIVITY	34	Down	0.00389296	0.0346534
GOMF_TRANSFERASE_ACTIVITY_TRANSFERRING_ONE_CARBON_GROUPS	198	Up	0.0039614	0.0350809
GOMF_P_TYPE_TRANSMEMBRANE_TRANSPORTER_ACTIVITY	11	Down	0.00414842	0.0365487
GOMF_AMINO_ACID_TRANSMEMBRANE_TRANSPORTER_ACTIVITY	51	Down	0.00417777	0.0366194
GOMF_OXIDOREDUCTASE_ACTIVITY_ACTING_ON_PAIRED_DONORS_WITH_INCORPORATION_OR_REDUCTION_OF_MOLECULAR_OXYGEN	107	Down	0.00421747	0.0367798
GOMF_SERINE_HYDROLASE_ACTIVITY	75	Down	0.00424573	0.0368392
GOMF_RNA_POLYMERASE_BINDING	57	Up	0.00438852	0.0378868
GOMF_LOW_DENSITY_LIPOPROTEIN_PARTICLE_BINDING	9	Down	0.00467272	0.0401387
GOMF_H3_HISTONE_ACETYLTRANSFERASE_ACTIVITY	6	Up	0.00470686	0.0402308
GOMF_SODIUM_ION_TRANSMEMBRANE_TRANSPORTER_ACTIVITY	65	Down	0.00474299	0.0403389
GOMF_SYNDECAN_BINDING	5	Down	0.00482093	0.0407998
GOMF_NEUREGULIN_BINDING	4	Down	0.0049566	0.0416497
GOMF_IMMUNE_RECEPTOR_ACTIVITY	40	Down	0.00496985	0.0416497
GOMF_CYCLIC_NUCLEOTIDE_BINDING	21	Down	0.00507337	0.0422584
GOMF_GLUTATHIONE_PEROXIDASE_ACTIVITY	14	Down	0.00509167	0.0422584
GOMF_PHOSPHATIDYLINOSITOL_5_PHOSPHATE_BINDING	16	Down	0.00527875	0.0436004
GOMF_PROMOTER_SPECIFIC_CHROMATIN_BINDING	55	Up	0.00544062	0.0447224
GOMF_MECHANOSENSITIVE_ION_CHANNEL_ACTIVITY	9	Down	0.00549923	0.044989
GOMF_IONOTROPIC_GLUTAMATE_RECEPTOR_BINDING	14	Down	0.00554856	0.0450918
GOMF_CYTOCHROME_B5_REDUCTASE_ACTIVITY_ACTING_ON_NAD_P_H	7	Down	0.0055643	0.0450918
GOMF_FIBROBLAST_GROWTH_FACTOR_RECEPTOR_BINDING	10	Down	0.00569611	0.0459433
GOMF_H4_HISTONE_ACETYLTRANSFERASE_ACTIVITY	12	Up	0.00572825	0.0459866
GOMF_PROTEIN_BINDING_INVOLVED_IN_HETEROTYPIC_CELL_CELL_ADHESION	6	Down	0.00610138	0.0487543
GOMF_ENDORIBONUCLEASE_ACTIVITY	57	Up	0.00626023	0.0495937
GOMF_CHROMO_SHADOW_DOMAIN_BINDING	6	Up	0.00626417	0.0495937
GOMF_SEQUENCE_SPECIFIC_SINGLE_STRANDED_DNA_BINDING	14	Up	0.00631346	0.0497547
GOMF_CYCLIN_BINDING	32	Up	0.00634973	0.0498121
GOMF_PROTEIN_KINASE_C_BINDING	44	Down	0.0064118	0.050044
GOMF_LYSINE_ACETYLATED_HISTONE_BINDING	22	Up	0.00643756	0.050044
GOMF_INTRACELLULAR_LIGAND_GATED_ION_CHANNEL_ACTIVITY	15	Down	0.00663604	0.0512576
GOMF_RNA_POLYMERASE_CORE_ENZYME_BINDING	42	Up	0.00665812	0.0512576
GOMF_PEPTIDE_LYSINE_N_ACETYLTRANSFERASE_ACTIVITY	36	Up	0.00668318	0.0512576
GOMF_ERBB_3_CLASS_RECEPTOR_BINDING	5	Down	0.00673889	0.0514552
GOMF_MYOSIN_BINDING	54	Down	0.00700332	0.0531133
GOMF_CELL_MATRIX_ADHESION_MEDIATOR_ACTIVITY	6	Down	0.00704691	0.0531133
GOMF_PROTEIN_LIPID_COMPLEX_BINDING	15	Down	0.0070488	0.0531133
GOMF_OXIDOREDUCTASE_ACTIVITY_ACTING_ON_CH_OR_CH2_GROUPS	4	Up	0.00730942	0.0548366
GOMF_OXIDOREDUCTASE_ACTIVITY_ACTING_ON_PAIRED_DONORS_WITH_INCORPORATION_OR_REDUCTION_OF_MOLECULAR_OXYGEN_NAD_P_H_AS_ONE_DONOR_AND_INCORPORATION_OF_ONE_ATOM_OF_OXYGEN	18	Down	0.00741933	0.0553963
GOMF_DOUBLE_STRANDED_METHYLATED_DNA_BINDING	5	Up	0.00744852	0.0553963
GOMF_CYTOKINE_RECEPTOR_BINDING	126	Down	0.00754192	0.0558492
GOMF_CYTOKINE_RECEPTOR_ACTIVITY	34	Down	0.00766329	0.0565044
GOMF_CARBON_NITROGEN_LIGASE_ACTIVITY_WITH_GLUTAMINE_AS_AMIDO_N_DONOR	10	Up	0.00782612	0.0574584
GOMF_AMINOACYLTRANSFERASE_ACTIVITY	7	Down	0.00791737	0.057881
GOMF_MOLECULAR_CARRIER_ACTIVITY	58	Up	0.00831725	0.0605468
GOMF_GANGLIOSIDE_BINDING	4	Down	0.0084411	0.0611891
GOMF_L_GLUTAMINE_TRANSMEMBRANE_TRANSPORTER_ACTIVITY	8	Down	0.00851977	0.0614998
GOMF_ACTIVIN_RECEPTOR_BINDING	4	Down	0.00886201	0.0628545
GOMF_LIGAND_GATED_CALCIUM_CHANNEL_ACTIVITY	16	Down	0.0088629	0.0628545
GOMF_PEPTIDE_N_ACETYLTRANSFERASE_ACTIVITY	43	Up	0.00887671	0.0628545
GOMF_EXORIBONUCLEASE_ACTIVITY	42	Up	0.00889857	0.0628545
GOMF_UNFOLDED_PROTEIN_BINDING	106	Up	0.00891898	0.0628545
GOMF_ATPASE_COUPLED_TRANSMEMBRANE_TRANSPORTER_ACTIVITY	63	Down	0.00892695	0.0628545
GOMF_CENTROMERIC_DNA_BINDING	6	Up	0.00925987	0.0649325
GOMF_PEPTIDYL_PROLINE_DIOXYGENASE_ACTIVITY	12	Down	0.00935225	0.0653136
GOMF_MRF_BINDING	5	Down	0.00952654	0.0659653
GOMF_PLATELET_DERIVED_GROWTH_FACTOR_RECEPTOR_BINDING	12	Down	0.00956633	0.0659653
GOMF_CADHERIN_BINDING_INVOLVED_IN_CELL_CELL_ADHESION	14	Down	0.00958926	0.0659653
GOMF_LAMININ_BINDING	22	Down	0.00959914	0.0659653
GOMF_PROTEIN_TYROSINE_KINASE_ACTIVATOR_ACTIVITY	11	Down	0.00966186	0.0661318
GOMF_STEROID_BINDING	58	Down	0.00987248	0.0673053
GOMF_DOUBLE_STRANDED_RNA_ADENOSINE_DEAMINASE_ACTIVITY	2	Down	0.010109	0.0686454
GOMF_PROTEIN_TYROSINE_KINASE_BINDING	68	Down	0.0103473	0.0699872
GOMF_PROTEIN_METHYLTRANSFERASE_ACTIVITY	84	Up	0.0105957	0.0712197
GOMF_HISTONE_THREONINE_KINASE_ACTIVITY	6	Up	0.0106125	0.0712197
GOMF_SODIUM_CHANNEL_ACTIVITY	24	Down	0.0106796	0.071391
GOMF_PROTEIN_GLUTAMINE_GAMMA_GLUTAMYLTRANSFERASE_ACTIVITY	2	Down	0.0110685	0.073704
GOMF_ACTIVE_ION_TRANSMEMBRANE_TRANSPORTER_ACTIVITY	146	Down	0.0112187	0.0744159
GOMF_TROPOMYOSIN_BINDING	14	Down	0.0114046	0.0752974
GOMF_MICROFILAMENT_MOTOR_ACTIVITY	23	Down	0.0114392	0.0752974
GOMF_MONOOXYGENASE_ACTIVITY	37	Down	0.0115273	0.0753878
GOMF_RIBOSOMAL_LARGE_SUBUNIT_BINDING	14	Up	0.011572	0.0753878
GOMF_DNA_TRANSLOCASE_ACTIVITY	5	Up	0.0115876	0.0753878
GOMF_GLYCOGEN_BINDING	5	Down	0.0116285	0.0753878
GOMF_SODIUM_CHANNEL_INHIBITOR_ACTIVITY	7	Down	0.0116803	0.0754255
GOMF_NEUROTROPHIN_RECEPTOR_ACTIVITY	3	Down	0.0117221	0.0754255
GOMF_EXORIBONUCLEASE_ACTIVITY_PRODUCING_5_PHOSPHOMONOESTERS	37	Up	0.0119013	0.0762928
GOMF_HYDROLASE_ACTIVITY_ACTING_ON_ACID_ANHYDRIDES	594	Up	0.012351	0.0788809
GOMF_SUPERCOILED_DNA_BINDING	6	Up	0.0125121	0.0796139
GOMF_CALCIUM_RELEASE_CHANNEL_ACTIVITY	13	Down	0.0126232	0.0800246
GOMF_DNA_DNA_ANNEALING_ACTIVITY	8	Up	0.0127284	0.0803949
GOMF_PSEUDOURIDINE_SYNTHASE_ACTIVITY	13	Up	0.0129951	0.0817786
GOMF_S_ADENOSYLMETHIONINE_DEPENDENT_METHYLTRANSFERASE_ACTIVITY	145	Up	0.0130867	0.0820545
GOMF_MANGANESE_ION_TRANSMEMBRANE_TRANSPORTER_ACTIVITY	6	Down	0.0131805	0.0823424
GOMF_HISTONE_METHYLTRANSFERASE_ACTIVITY	54	Up	0.0133339	0.0827145
GOMF_MODIFIED_AMINO_ACID_TRANSMEMBRANE_TRANSPORTER_ACTIVITY	18	Down	0.0133815	0.0827145
GOMF_RNA_DNA_HYBRID_RIBONUCLEASE_ACTIVITY	5	Up	0.0134194	0.0827145
GOMF_TROPONIN_I_BINDING	4	Down	0.0135095	0.0827145
GOMF_C_X_C_CHEMOKINE_RECEPTOR_ACTIVITY	1	Down	0.0135187	0.0827145
GOMF_OUTWARD_RECTIFIER_POTASSIUM_CHANNEL_ACTIVITY	7	Down	0.0135537	0.0827145
GOMF_ORGANIC_ACID_TRANSMEMBRANE_TRANSPORTER_ACTIVITY	89	Down	0.0135771	0.0827145
GOMF_GLYCINE_TRANSMEMBRANE_TRANSPORTER_ACTIVITY	5	Down	0.0137683	0.0835829
GOMF_5_DEOXYRIBOSE_5_PHOSPHATE_LYASE_ACTIVITY	5	Up	0.0140002	0.0844654
GOMF_RNA_POLYMERASE_II_CORE_PROMOTER_SEQUENCE_SPECIFIC_DNA_BINDING	19	Up	0.014012	0.0844654
GOMF_TRANSITION_METAL_ION_TRANSMEMBRANE_TRANSPORTER_ACTIVITY	28	Down	0.0141306	0.0846239
GOMF_INTRAMEMBRANE_LIPID_TRANSPORTER_ACTIVITY	28	Down	0.0141368	0.0846239
GOMF_RNA_METHYLTRANSFERASE_ACTIVITY	63	Up	0.0144629	0.0862754
GOMF_GAMMA_TUBULIN_BINDING	29	Up	0.014695	0.0873567
GOMF_PHOSPHATIDYLCHOLINE_FLIPPASE_ACTIVITY	4	Down	0.0147877	0.0876044
GOMF_TRANSPORTER_ACTIVITY	712	Down	0.0149451	0.0882327
GOMF_SOLUTE_CATION_SYMPORTER_ACTIVITY	45	Down	0.0150462	0.0885255
GOMF_UBIQUITIN_PROTEIN_TRANSFERASE_INHIBITOR_ACTIVITY	9	Up	0.0153761	0.0901574
GOMF_RNA_POLYMERASE_II_C_TERMINAL_DOMAIN_BINDING	8	Up	0.0155177	0.0903995
GOMF_CGMP_BINDING	5	Down	0.0155226	0.0903995
GOMF_TRANSMEMBRANE_RECEPTOR_PROTEIN_KINASE_ACTIVITY	58	Down	0.0157035	0.09092
GOMF_LIPID_BINDING	520	Down	0.0157178	0.09092
GOMF_U1_SNRNA_BINDING	8	Up	0.0160256	0.0923893
GOMF_STEROL_BINDING	40	Down	0.0161618	0.092863
GOMF_SULFURIC_ESTER_HYDROLASE_ACTIVITY	14	Down	0.0163461	0.0936089
GOMF_MONOCARBOXYLIC_ACID_BINDING	40	Down	0.0166466	0.0950129
GOMF_ATPASE_COUPLED_ION_TRANSMEMBRANE_TRANSPORTER_ACTIVITY	13	Down	0.0168673	0.0955149
GOMF_PYROPHOSPHATE_HYDROLYSIS_DRIVEN_PROTON_TRANSMEMBRANE_TRANSPORTER_ACTIVITY	13	Down	0.0168673	0.0955149
GOMF_INHIBIN_BINDING	4	Down	0.0169014	0.0955149
GOMF_TRANSMEMBRANE_RECEPTOR_PROTEIN_PHOSPHATASE_ACTIVITY	12	Down	0.0170805	0.096211
GOMF_3_5_EXODEOXYRIBONUCLEASE_ACTIVITY	10	Up	0.0172206	0.0966831
GOMF_PHOSPHATIDYLCHOLINE_FLOPPASE_ACTIVITY	5	Down	0.0174708	0.0977685
GOMF_CHEMOREPELLENT_ACTIVITY	19	Down	0.0175473	0.0978775
GOMF_ANTIGEN_BINDING	29	Down	0.0177463	0.0986669
GOMF_ALDEHYDE_DEHYDROGENASE_NAD_P_PLUS_ACTIVITY	12	Down	0.0178625	0.0989929
GOMF_RNA_POLYMERASE_II_GENERAL_TRANSCRIPTION_INITIATION_FACTOR_ACTIVITY	36	Up	0.0179236	0.0989964
GOMF_SINGLE_STRANDED_DNA_EXODEOXYRIBONUCLEASE_ACTIVITY	7	Up	0.0179784	0.0989964
GOMF_AROMATIC_AMINO_ACID_TRANSMEMBRANE_TRANSPORTER_ACTIVITY	9	Down	0.01809	0.0990263
GOMF_N_ACETYLTRANSFERASE_ACTIVITY	56	Up	0.0180991	0.0990263
GOMF_RECEPTOR_SERINE_THREONINE_KINASE_BINDING	15	Down	0.0181661	0.0990775
GOMF_SINGLE_STRANDED_RNA_BINDING	71	Up	0.0187039	0.101524
GOMF_GENERAL_TRANSCRIPTION_INITIATION_FACTOR_ACTIVITY	43	Up	0.0187329	0.101524
GOMF_CYCLIN_DEPENDENT_PROTEIN_SERINE_THREONINE_KINASE_REGULATOR_ACTIVITY	45	Up	0.0188356	0.10176
GOMF_M7G_5_PPPN_DIPHOSPHATASE_ACTIVITY	11	Up	0.0189092	0.101837
GOMF_LIPASE_BINDING	2	Up	0.0191947	0.102739
GOMF_PHOSPHATIDYLINOSITOL_3_PHOSPHATE_BINDING	37	Down	0.0191964	0.102739
GOMF_PEPTIDE_BINDING	178	Down	0.0193263	0.103114
GOMF_CHROMATIN_DNA_BINDING	87	Up	0.0194968	0.103701
GOMF_17_BETA_HYDROXYSTEROID_DEHYDROGENASE_NADPPLUS_ACTIVITY	10	Down	0.0196745	0.104324
GOMF_IMPORTIN_ALPHA_FAMILY_PROTEIN_BINDING	9	Up	0.0200502	0.105988
GOMF_CATALYTIC_ACTIVITY_ACTING_ON_A_TRNA	123	Up	0.0201662	0.106275
GOMF_CXCR_CHEMOKINE_RECEPTOR_BINDING	8	Down	0.0203801	0.107014
GOMF_BIOACTIVE_LIPID_RECEPTOR_ACTIVITY	9	Down	0.0204702	0.107014
GOMF_LIPID_TRANSPORTER_ACTIVITY	97	Down	0.0205057	0.107014
GOMF_G_QUADRUPLEX_DNA_BINDING	11	Up	0.0205557	0.107014
GOMF_PHOSPHATIDYLINOSITOL_3_4_BISPHOSPHATE_BINDING	19	Down	0.0208885	0.108418
GOMF_PYRUVATE_TRANSMEMBRANE_TRANSPORTER_ACTIVITY	3	Down	0.0210144	0.108743
GOMF_RETINAL_DEHYDROGENASE_ACTIVITY	5	Down	0.0214681	0.110757
GOMF_MYOSIN_II_BINDING	10	Down	0.0218981	0.112637
GOMF_RRNA_BINDING	65	Up	0.0220644	0.113154
GOMF_ZINC_ION_TRANSMEMBRANE_TRANSPORTER_ACTIVITY	15	Down	0.0222488	0.113627
GOMF_TYPE_II_TRANSFORMING_GROWTH_FACTOR_BETA_RECEPTOR_BINDING	8	Down	0.0222888	0.113627
GOMF_ANION_TRANSMEMBRANE_TRANSPORTER_ACTIVITY	173	Down	0.022406	0.113886
GOMF_HISTAMINE_RECEPTOR_ACTIVITY	2	Down	0.0227256	0.114643
GOMF_SUMO_TRANSFERASE_ACTIVITY	22	Up	0.0227543	0.114643
GOMF_TRNA_SPECIFIC_RIBONUCLEASE_ACTIVITY	14	Up	0.022755	0.114643
GOMF_PHOSPHATIDYLINOSITOL_4_5_BISPHOSPHATE_BINDING	58	Down	0.0229631	0.115353
GOMF_IMMUNOGLOBULIN_BINDING	4	Down	0.0230347	0.115375
GOMF_CORECEPTOR_ACTIVITY_INVOLVED_IN_WNT_SIGNALING_PATHWAY	8	Down	0.0232867	0.116298
GOMF_ARYLSULFATASE_ACTIVITY	11	Down	0.0240897	0.11996
GOMF_TRANSMEMBRANE_RECEPTOR_PROTEIN_TYROSINE_KINASE_ACTIVATOR_ACTIVITY	4	Down	0.0242496	0.12019
GOMF_CYTOSKELETAL_ANCHOR_ACTIVITY	18	Down	0.0242759	0.12019
GOMF_EXOGENOUS_PROTEIN_BINDING	49	Down	0.0245458	0.121177
GOMF_PHOSPHOLIPID_BINDING	333	Down	0.024801	0.121877
GOMF_RNA_POLYMERASE_II_GENERAL_TRANSCRIPTION_INITIATION_FACTOR_BINDING	23	Up	0.0248295	0.121877
GOMF_SYMPORTER_ACTIVITY	70	Down	0.0251118	0.122912
GOMF_3_BETA_HYDROXY_DELTA5_STEROID_DEHYDROGENASE_ACTIVITY	2	Down	0.0256021	0.124956
GOMF_NEUROLIGIN_FAMILY_PROTEIN_BINDING	3	Down	0.0257199	0.124995
GOMF_ORGANIC_ANION_TRANSMEMBRANE_TRANSPORTER_ACTIVITY	110	Down	0.0257556	0.124995
GOMF_MUTSALPHA_COMPLEX_BINDING	6	Up	0.0263822	0.127456
GOMF_SOLUTE_PROTON_SYMPORTER_ACTIVITY	17	Down	0.0264112	0.127456
GOMF_GDP_BINDING	64	Down	0.0269219	0.129557
GOMF_PHOSPHATIDYLINOSITOL_3_4_5_TRISPHOSPHATE_BINDING	30	Down	0.0270849	0.129977
GOMF_RNA_POLYMERASE_II_CTD_HEPTAPEPTIDE_REPEAT_KINASE_ACTIVITY	12	Up	0.0271684	0.130015
GOMF_LONG_CHAIN_FATTY_ACYL_COA_BINDING	5	Down	0.028313	0.135116
GOMF_STRUCTURAL_MOLECULE_ACTIVITY	477	Down	0.028441	0.135351
GOMF_TESTOSTERONE_17_BETA_DEHYDROGENASE_NADPPLUS_ACTIVITY	4	Down	0.0286422	0.135628
GOMF_CAMP_BINDING	14	Down	0.0286571	0.135628
GOMF_NUCLEAR_RECEPTOR_ACTIVITY	33	Down	0.0296229	0.139782
GOMF_OPIOID_RECEPTOR_BINDING	1	Down	0.0296976	0.139782
GOMF_ACETYLTRANSFERASE_ACTIVITY	76	Up	0.0304704	0.14189
GOMF_PHOSPHATIDYLINOSITOL_PHOSPHATE_BINDING	134	Down	0.0304777	0.14189
GOMF_U3_SNORNA_BINDING	11	Up	0.0305298	0.14189
GOMF_IGG_BINDING	2	Down	0.0305488	0.14189
GOMF_SNRNP_BINDING	7	Up	0.0305993	0.14189
GOMF_NUCLEAR_LOCALIZATION_SEQUENCE_BINDING	21	Up	0.030641	0.14189
GOMF_SODIUM_ION_BINDING	6	Down	0.0309771	0.143061
GOMF_PHOSPHATIDYLINOSITOL_4_PHOSPHATE_BINDING	25	Down	0.0314061	0.144279
GOMF_NUCLEAR_IMPORT_SIGNAL_RECEPTOR_ACTIVITY	18	Up	0.0314458	0.144279
GOMF_ACTIN_MONOMER_BINDING	24	Down	0.0314929	0.144279
GOMF_PROTEIN_TYROSINE_SERINE_THREONINE_PHOSPHATASE_ACTIVITY	38	Down	0.0318548	0.14525
GOMF_CARBOHYDRATE_BINDING	126	Down	0.0319188	0.14525
GOMF_TRANSMEMBRANE_TRANSPORTER_BINDING	97	Down	0.0319584	0.14525
GOMF_TESTOSTERONE_DEHYDROGENASE_NAD_P_ACTIVITY	7	Down	0.0325227	0.147425
GOMF_CHEMOKINE_RECEPTOR_BINDING	18	Down	0.032649	0.147425
GOMF_TFIID_CLASS_TRANSCRIPTION_FACTOR_COMPLEX_BINDING	10	Up	0.0327682	0.147425
GOMF_TELETHONIN_BINDING	3	Down	0.0327801	0.147425
GOMF_N_ACYLTRANSFERASE_ACTIVITY	69	Up	0.032964	0.147865
GOMF_SULFUR_AMINO_ACID_TRANSMEMBRANE_TRANSPORTER_ACTIVITY	6	Down	0.0334538	0.149671
GOMF_ISOPRENOID_BINDING	15	Down	0.0340599	0.151987
GOMF_SIGNALING_RECEPTOR_COMPLEX_ADAPTOR_ACTIVITY	39	Down	0.0342257	0.152331
GOMF_ACTIVIN_RECEPTOR_ACTIVITY_TYPE_I	5	Down	0.0348061	0.154279
GOMF_AMIDE_BINDING	242	Down	0.034843	0.154279
GOMF_FATZ_BINDING	4	Down	0.0350022	0.154586
GOMF_TOLL_LIKE_RECEPTOR_BINDING	7	Down	0.0353171	0.155576
GOMF_G_PROTEIN_COUPLED_RECEPTOR_BINDING	138	Down	0.0360042	0.158197
GOMF_PROTEIN_N_TERMINUS_BINDING	94	Up	0.0362931	0.15906
GOMF_KETOSTEROID_MONOOXYGENASE_ACTIVITY	3	Down	0.0367117	0.160317
GOMF_ADENYLATE_KINASE_ACTIVITY	7	Down	0.0367666	0.160317
GOMF_PHOSPHATIDYLINOSITOL_BINDING	216	Down	0.0368787	0.160399
GOMF_CYCLIN_DEPENDENT_PROTEIN_SERINE_THREONINE_KINASE_ACTIVATOR_ACTIVITY	11	Up	0.0369837	0.160404
GOMF_U4_SNRNA_BINDING	6	Up	0.0370667	0.160404
GOMF_ORGANIC_ACID_SODIUM_SYMPORTER_ACTIVITY	10	Down	0.0375463	0.162072
GOMF_LIGASE_ACTIVITY_FORMING_CARBON_NITROGEN_BONDS	42	Up	0.0379081	0.163223
GOMF_CORECEPTOR_ACTIVITY_INVOLVED_IN_WNT_SIGNALING_PATHWAY_PLANAR_CELL_POLARITY_PATHWAY	5	Down	0.0381945	0.1638
GOMF_FRIZZLED_BINDING	23	Down	0.0383519	0.1638
GOMF_UBIQUINOL_CYTOCHROME_C_REDUCTASE_ACTIVITY	6	Up	0.0386128	0.1638
GOMF_SULFUR_COMPOUND_TRANSMEMBRANE_TRANSPORTER_ACTIVITY	35	Down	0.0387835	0.1638
GOMF_LEUCINE_ZIPPER_DOMAIN_BINDING	10	Down	0.0389229	0.1638
GOMF_ASPARTIC_TYPE_PEPTIDASE_ACTIVITY	14	Down	0.0389254	0.1638
GOMF_LARGE_RIBOSOMAL_SUBUNIT_RRNA_BINDING	6	Up	0.038929	0.1638
GOMF_LYSINE_N_METHYLTRANSFERASE_ACTIVITY	57	Up	0.0389816	0.1638
GOMF_APOLIPOPROTEIN_BINDING	12	Down	0.0389854	0.1638
GOMF_TELOMERASE_INHIBITOR_ACTIVITY	4	Up	0.0389954	0.1638
GOMF_RECEPTOR_TYROSINE_KINASE_BINDING	53	Down	0.0395116	0.165243
GOMF_PHOSPHATIDATE_PHOSPHATASE_ACTIVITY	9	Down	0.0395514	0.165243
GOMF_MORPHOGEN_ACTIVITY	2	Down	0.0396275	0.165243
GOMF_ATPASE_COUPLED_INTRAMEMBRANE_LIPID_TRANSPORTER_ACTIVITY	20	Down	0.0398559	0.165267
GOMF_LONG_CHAIN_FATTY_ACID_BINDING	7	Down	0.0400145	0.165267
GOMF_EPOXIDE_HYDROLASE_ACTIVITY	5	Up	0.0400715	0.165267
GOMF_BRANCHED_CHAIN_AMINO_ACID_TRANSMEMBRANE_TRANSPORTER_ACTIVITY	6	Down	0.040127	0.165267
GOMF_UBIQUITIN_PROTEIN_TRANSFERASE_REGULATOR_ACTIVITY	20	Up	0.0401873	0.165267
GOMF_N_METHYLTRANSFERASE_ACTIVITY	91	Up	0.0402298	0.165267
GOMF_LIPOPROTEIN_PARTICLE_RECEPTOR_BINDING	22	Down	0.0403691	0.165267
GOMF_NON_MEMBRANE_SPANNING_PROTEIN_TYROSINE_KINASE_ACTIVITY	29	Down	0.040403	0.165267
GOMF_HIGH_VOLTAGE_GATED_CALCIUM_CHANNEL_ACTIVITY	6	Down	0.0405998	0.165514
GOMF_MODIFICATION_DEPENDENT_PROTEIN_BINDING	151	Up	0.040656	0.165514
GOMF_STEROL_TRANSFER_ACTIVITY	12	Down	0.0409465	0.166218
GOMF_PROTEIN_SERINE_THREONINE_KINASE_ACTIVATOR_ACTIVITY	44	Up	0.0410224	0.166218
GOMF_OXIDOREDUCTASE_ACTIVITY_ACTING_ON_METAL_IONS	13	Down	0.0412022	0.166373
GOMF_SODIUM_CHANNEL_REGULATOR_ACTIVITY	22	Down	0.0413305	0.166373
GOMF_ENDOPEPTIDASE_REGULATOR_ACTIVITY	82	Down	0.0413788	0.166373
GOMF_XENOBIOTIC_TRANSMEMBRANE_TRANSPORTER_ACTIVITY	18	Down	0.041448	0.166373
GOMF_DNA_APURINIC_OR_APYRIMIDINIC_SITE_ENDONUCLEASE_ACTIVITY	13	Up	0.0423835	0.169421
GOMF_17_BETA_HYDROXYSTEROID_DEHYDROGENASE_NADPLUS_ACTIVITY	12	Down	0.0424279	0.169421
GOMF_GLUCOSE_BINDING	9	Down	0.0425032	0.169421
GOMF_NAD_RETINOL_DEHYDROGENASE_ACTIVITY	7	Down	0.0429536	0.17054
GOMF_ADENOSINE_DEAMINASE_ACTIVITY	8	Down	0.0432422	0.17054
GOMF_DNA_N_GLYCOSYLASE_ACTIVITY	14	Up	0.04327	0.17054
GOMF_ANNEALING_ACTIVITY	13	Up	0.0432789	0.17054
GOMF_ICOSANOID_BINDING	2	Down	0.0433762	0.17054
GOMF_INSULIN_LIKE_GROWTH_FACTOR_RECEPTOR_BINDING	12	Down	0.0433795	0.17054
GOMF_CXCR3_CHEMOKINE_RECEPTOR_BINDING	1	Down	0.0441384	0.173127
GOMF_INTERLEUKIN_1_BINDING	5	Down	0.0444095	0.173422
GOMF_LACTATE_DEHYDROGENASE_ACTIVITY	2	Up	0.0445163	0.173422
GOMF_L_LACTATE_DEHYDROGENASE_ACTIVITY	2	Up	0.0445163	0.173422
GOMF_FATTY_ACID_BINDING	20	Down	0.0448396	0.174286
GOMF_MRNA_3_UTR_BINDING	83	Up	0.0453379	0.175825
GOMF_LIPID_PHOSPHATASE_ACTIVITY	10	Down	0.0459848	0.177838
GOMF_STEROID_DEHYDROGENASE_ACTIVITY_ACTING_ON_THE_CH_OH_GROUP_OF_DONORS_NAD_OR_NADP_AS_ACCEPTOR	17	Down	0.0460639	0.177838
GOMF_VOLTAGE_GATED_CALCIUM_CHANNEL_ACTIVITY_INVOLVED_IN_CARDIAC_MUSCLE_CELL_ACTION_POTENTIAL	2	Down	0.0465439	0.179288
GOMF_HISTONE_LYSINE_N_METHYLTRANSFERASE_ACTIVITY	42	Up	0.0472166	0.181472
GOMF_PROTEIN_TYROSINE_THREONINE_PHOSPHATASE_ACTIVITY	9	Down	0.047501	0.18201
GOMF_SH3_DOMAIN_BINDING	101	Down	0.0476277	0.18201
GOMF_SECONDARY_ACTIVE_TRANSMEMBRANE_TRANSPORTER_ACTIVITY	128	Down	0.0476743	0.18201
GOMF_ATPASE_INHIBITOR_ACTIVITY	4	Down	0.0486455	0.185267
GOMF_DELAYED_RECTIFIER_POTASSIUM_CHANNEL_ACTIVITY	14	Down	0.0487431	0.185267
GOMF_COLLAGEN_BINDING_INVOLVED_IN_CELL_MATRIX_ADHESION	5	Down	0.0489995	0.185382
GOMF_ESTRADIOL_17_BETA_DEHYDROGENASE_ACTIVITY	13	Down	0.0491229	0.185382
GOMF_RIBONUCLEASE_P_RNA_BINDING	10	Up	0.0491941	0.185382
GOMF_SUPEROXIDE_GENERATING_NADPH_OXIDASE_ACTIVATOR_ACTIVITY	3	Down	0.0492521	0.185382
GOMF_UBIQUITIN_LIKE_MODIFIER_ACTIVATING_ENZYME_ACTIVITY	10	Up	0.0494036	0.185382
GOMF_CROSSOVER_JUNCTION_ENDODEOXYRIBONUCLEASE_ACTIVITY	5	Up	0.0494209	0.185382
GOMF_CYCLIN_DEPENDENT_PROTEIN_SERINE_THREONINE_KINASE_INHIBITOR_ACTIVITY	12	Down	0.0498171	0.186461
GOMF_L_HISTIDINE_TRANSMEMBRANE_TRANSPORTER_ACTIVITY	5	Down	0.0501007	0.186998
GOMF_GENERAL_TRANSCRIPTION_INITIATION_FACTOR_BINDING	51	Up	0.0501782	0.186998
GOMF_PHOSPHATIDYLINOSITOL_BISPHOSPHATE_BINDING	77	Down	0.0504848	0.187734
GOMF_5_3_EXODEOXYRIBONUCLEASE_ACTIVITY	7	Up	0.0507913	0.188145
GOMF_OXIDOREDUCTASE_ACTIVITY_ACTING_ON_NAD_P_H_HEME_PROTEIN_AS_ACCEPTOR	10	Down	0.0508144	0.188145
GOMF_NADH_PYROPHOSPHATASE_ACTIVITY	8	Up	0.0509854	0.188372
GOMF_IRON_ION_BINDING	79	Down	0.0516919	0.19023
GOMF_PHOSPHOLIPID_TRANSPORTER_ACTIVITY	48	Down	0.0517098	0.19023
GOMF_CARNITINE_O_ACYLTRANSFERASE_ACTIVITY	5	Up	0.0519578	0.190734
GOMF_ACID_PHOSPHATASE_ACTIVITY	4	Up	0.0521301	0.190958
GOMF_SUMO_BINDING	17	Up	0.0535263	0.195656
GOMF_CLATHRIN_BINDING	52	Down	0.0537888	0.196198
GOMF_METALLOPEPTIDASE_ACTIVITY	117	Down	0.0541141	0.196966
GOMF_SINGLE_STRANDED_DNA_ENDODEOXYRIBONUCLEASE_ACTIVITY	10	Up	0.0545946	0.198295
GOMF_VOLTAGE_GATED_POTASSIUM_CHANNEL_ACTIVITY_INVOLVED_IN_CARDIAC_MUSCLE_CELL_ACTION_POTENTIAL_REPOLARIZATION	8	Down	0.054842	0.198773
GOMF_L_ALANINE_TRANSMEMBRANE_TRANSPORTER_ACTIVITY	7	Down	0.0555154	0.200401
GOMF_MITOGEN_ACTIVATED_PROTEIN_KINASE_P38_BINDING	6	Down	0.0556242	0.200401
GOMF_PDZ_DOMAIN_BINDING	58	Down	0.055641	0.200401
GOMF_FLIPPASE_ACTIVITY	13	Down	0.0569003	0.203843
GOMF_GLYCEROPHOSPHOLIPID_FLIPPASE_ACTIVITY	11	Down	0.0569025	0.203843
GOMF_PROTEIN_KINASE_A_REGULATORY_SUBUNIT_BINDING	21	Down	0.0569526	0.203843
GOMF_MONOCARBOXYLIC_ACID_TRANSMEMBRANE_TRANSPORTER_ACTIVITY	24	Down	0.0576507	0.205912
GOMF_HYALURONIC_ACID_BINDING	13	Down	0.0578217	0.206095
GOMF_BETA_2_MICROGLOBULIN_BINDING	7	Down	0.0579472	0.206115
GOMF_AMIDE_TRANSMEMBRANE_TRANSPORTER_ACTIVITY	25	Down	0.0591262	0.209874
GOMF_NUCLEAR_RECEPTOR_COACTIVATOR_ACTIVITY	55	Up	0.0592608	0.209918
GOMF_LEUKOTRIENE_C4_SYNTHASE_ACTIVITY	4	Down	0.0595282	0.210431
GOMF_ATPASE_COUPLED_LIPID_TRANSMEMBRANE_TRANSPORTER_ACTIVITY	3	Down	0.060076	0.211931
GOMF_PROTEIN_SELF_ASSOCIATION	45	Down	0.0602796	0.212214
GOMF_ANTIOXIDANT_ACTIVITY	53	Down	0.0604249	0.21229
GOMF_ACIDIC_AMINO_ACID_TRANSMEMBRANE_TRANSPORTER_ACTIVITY	9	Down	0.0608567	0.213153
GOMF_METALLOENDOPEPTIDASE_INHIBITOR_ACTIVITY	8	Down	0.0609185	0.213153
GOMF_THYROID_HORMONE_TRANSMEMBRANE_TRANSPORTER_ACTIVITY	4	Down	0.0611583	0.213264
GOMF_TUMOR_NECROSIS_FACTOR_ACTIVATED_RECEPTOR_ACTIVITY	7	Down	0.0611985	0.213264
GOMF_COLLAGEN_RECEPTOR_ACTIVITY	5	Down	0.061374	0.213442
GOMF_NEUROPEPTIDE_RECEPTOR_BINDING	7	Down	0.0618759	0.213983
GOMF_GLUCOSE_SODIUM_SYMPORTER_ACTIVITY	1	Up	0.0618812	0.213983
GOMF_CO_RECEPTOR_BINDING	7	Down	0.0619032	0.213983
GOMF_VITAMIN_D_RECEPTOR_BINDING	15	Up	0.062234	0.214467
GOMF_UDP_GLYCOSYLTRANSFERASE_ACTIVITY	87	Down	0.0622929	0.214467
GOMF_MINOR_GROOVE_OF_ADENINE_THYMINE_RICH_DNA_BINDING	8	Up	0.0629832	0.21641
GOMF_5ALPHA_ANDROSTANE_3BETA_17BETA_DIOL_DEHYDROGENASE_ACTIVITY	4	Down	0.0634688	0.217417
GOMF_GLUTAMATE_RECEPTOR_BINDING	28	Down	0.0635292	0.217417
GOMF_RNA_POLYMERASE_II_C_TERMINAL_DOMAIN_PHOSPHOSERINE_BINDING	5	Up	0.0658	0.22474
GOMF_SECONDARY_ACTIVE_MONOCARBOXYLATE_TRANSMEMBRANE_TRANSPORTER_ACTIVITY	2	Down	0.0667074	0.227388
GOMF_SMALL_RIBOSOMAL_SUBUNIT_RRNA_BINDING	9	Up	0.0670652	0.228155
GOMF_PEPTIDASE_REGULATOR_ACTIVITY	110	Down	0.067331	0.228606
GOMF_PEPTIDE_ANTIGEN_BINDING	15	Down	0.068769	0.233028
GOMF_RECEPTOR_ANTAGONIST_ACTIVITY	7	Down	0.0697958	0.236042
GOMF_PROTEIN_FOLDING_CHAPERONE	32	Up	0.0703373	0.237406
GOMF_NITRIC_OXIDE_SYNTHASE_REGULATOR_ACTIVITY	7	Up	0.0715517	0.241031
GOMF_GABA_RECEPTOR_BINDING	9	Down	0.0717295	0.241157
GOMF_TPR_DOMAIN_BINDING	6	Up	0.0723488	0.242181
GOMF_BILE_ACID_BINDING	7	Down	0.0723572	0.242181
GOMF_NARROW_PORE_CHANNEL_ACTIVITY	8	Down	0.0724568	0.242181
GOMF_PHOSPHOSERINE_RESIDUE_BINDING	9	Up	0.073053	0.243699
GOMF_DIPEPTIDYL_PEPTIDASE_ACTIVITY	8	Down	0.0733218	0.244122
GOMF_PROTEIN_HORMONE_RECEPTOR_ACTIVITY	9	Down	0.0734989	0.244238
GOMF_N6_METHYLADENOSINE_CONTAINING_RNA_BINDING	7	Up	0.0738315	0.24487
GOMF_SPHINGOSINE_1_PHOSPHATE_PHOSPHATASE_ACTIVITY	5	Down	0.0743417	0.245815
GOMF_CELL_ADHESIVE_PROTEIN_BINDING_INVOLVED_IN_BUNDLE_OF_HIS_CELL_PURKINJE_MYOCYTE_COMMUNICATION	2	Down	0.0744025	0.245815
GOMF_MAP_KINASE_TYROSINE_SERINE_THREONINE_PHOSPHATASE_ACTIVITY	11	Down	0.0746729	0.246234
GOMF_MRNA_METHYLTRANSFERASE_ACTIVITY	12	Up	0.0750482	0.246998
GOMF_ARACHIDONATE_COA_LIGASE_ACTIVITY	6	Down	0.0753826	0.247367
GOMF_BASIC_AMINO_ACID_TRANSMEMBRANE_TRANSPORTER_ACTIVITY	13	Down	0.0754483	0.247367
GOMF_PRE_MRNA_INTRONIC_BINDING	11	Up	0.0764304	0.25011
GOMF_WD40_REPEAT_DOMAIN_BINDING	4	Up	0.0768224	0.250914
GOMF_PHOSPHATIDYLINOSITOL_3_KINASE_BINDING	19	Down	0.0775101	0.25268
GOMF_TRNA_BINDING	70	Up	0.0780737	0.254035
GOMF_CILIARY_NEUROTROPHIC_FACTOR_RECEPTOR_BINDING	6	Down	0.0788264	0.255999
GOMF_ENDOPOLYPHOSPHATASE_ACTIVITY	4	Up	0.0803206	0.260201
GOMF_SCAVENGER_RECEPTOR_ACTIVITY	25	Down	0.0804232	0.260201
GOMF_TRANSLATION_INITIATION_FACTOR_BINDING	28	Up	0.0809507	0.261416
GOMF_OLIGOSACCHARYL_TRANSFERASE_ACTIVITY	6	Down	0.0813154	0.262101
GOMF_OXIDOREDUCTASE_ACTIVITY_ACTING_ON_OTHER_NITROGENOUS_COMPOUNDS_AS_DONORS_CYTOCHROME_AS_ACCEPTOR	3	Down	0.0820019	0.263819
GOMF_RIBONUCLEASE_P_ACTIVITY	11	Up	0.0830904	0.266821
GOMF_LIPASE_ACTIVATOR_ACTIVITY	8	Down	0.0836675	0.268136
GOMF_STEROL_TRANSPORTER_ACTIVITY	24	Down	0.0838121	0.268136
GOMF_TRNA_SPECIFIC_ADENOSINE_DEAMINASE_ACTIVITY	4	Down	0.0849684	0.270859
GOMF_SUCCINATE_TRANSMEMBRANE_TRANSPORTER_ACTIVITY	5	Up	0.0849786	0.270859
GOMF_URIDYLYLTRANSFERASE_ACTIVITY	7	Down	0.0858119	0.273009
GOMF_TRANSLATION_INITIATION_FACTOR_ACTIVITY	47	Up	0.0867733	0.275557
GOMF_DOLICHYL_DIPHOSPHOOLIGOSACCHARIDE_PROTEIN_GLYCOTRANSFERASE_ACTIVITY	5	Down	0.0870752	0.275737
GOMF_CCR_CHEMOKINE_RECEPTOR_BINDING	7	Down	0.0874326	0.275737
GOMF_OXIDOREDUCTASE_ACTIVITY_ACTING_ON_THE_CH_CH_GROUP_OF_DONORS_OXYGEN_AS_ACCEPTOR	8	Up	0.0874513	0.275737
GOMF_ANKYRIN_BINDING	8	Down	0.0875555	0.275737
GOMF_MYOSIN_LIGHT_CHAIN_BINDING	4	Up	0.0876324	0.275737
GOMF_LIPOPOLYSACCHARIDE_IMMUNE_RECEPTOR_ACTIVITY	3	Down	0.0878817	0.276016
GOMF_SUMO_POLYMER_BINDING	6	Up	0.0881769	0.276438
GOMF_MOLECULAR_SEQUESTERING_ACTIVITY	4	Down	0.088406	0.27658
GOMF_K63_LINKED_POLYUBIQUITIN_MODIFICATION_DEPENDENT_PROTEIN_BINDING	23	Down	0.0885444	0.27658
GOMF_CALCIUM_DEPENDENT_PROTEIN_SERINE_THREONINE_PHOSPHATASE_REGULATOR_ACTIVITY	4	Down	0.0892061	0.277939
GOMF_CARBOXYLIC_ACID_BINDING	90	Down	0.0894623	0.277939
GOMF_POLYPEPTIDE_N_ACETYLGALACTOSAMINYLTRANSFERASE_ACTIVITY	11	Down	0.0894647	0.277939
GOMF_AZOLE_TRANSMEMBRANE_TRANSPORTER_ACTIVITY	7	Down	0.0908644	0.281778
GOMF_POLY_A_SPECIFIC_RIBONUCLEASE_ACTIVITY	12	Up	0.0924066	0.286044
GOMF_TRANSCRIPTION_COACTIVATOR_ACTIVITY	242	Up	0.0928886	0.287019
GOMF_CALCIUM_DEPENDENT_PHOSPHOLIPID_BINDING	29	Down	0.0933516	0.287932
GOMF_CATALYTIC_ACTIVITY_ACTING_ON_A_RRNA	21	Up	0.0939805	0.289224
GOMF_DEOXYNUCLEOSIDE_KINASE_ACTIVITY	5	Up	0.0941073	0.289224
GOMF_NITRITE_REDUCTASE_ACTIVITY	4	Down	0.0956967	0.293584
GOMF_LYSOPHOSPHATIDIC_ACID_BINDING	7	Down	0.0962258	0.294681
GOMF_OXIDOREDUCTION_DRIVEN_ACTIVE_TRANSMEMBRANE_TRANSPORTER_ACTIVITY	68	Up	0.0968193	0.295971
GOMF_BILE_ACID_TRANSMEMBRANE_TRANSPORTER_ACTIVITY	4	Down	0.0972565	0.296779
GOMF_CHOLESTEROL_BINDING	33	Down	0.0981337	0.297749
GOMF_EPIDERMAL_GROWTH_FACTOR_RECEPTOR_BINDING	22	Down	0.0981651	0.297749
GOMF_ACETYLGALACTOSAMINYLTRANSFERASE_ACTIVITY	22	Down	0.0982358	0.297749
GOMF_ALCOHOL_DEHYDROGENASE_NADPPLUS_ACTIVITY	17	Down	0.0982674	0.297749
GOMF_TITIN_BINDING	12	Down	0.100689	0.303783
GOMF_DEAMINASE_ACTIVITY	20	Down	0.100714	0.303783
GOMF_ABC_TYPE_XENOBIOTIC_TRANSPORTER_ACTIVITY	9	Down	0.100794	0.303783
GOMF_ARMADILLO_REPEAT_DOMAIN_BINDING	10	Up	0.100966	0.303783
GOMF_AMINO_ACID_SODIUM_SYMPORTER_ACTIVITY	6	Down	0.101195	0.303837
GOMF_NEUROTROPHIN_BINDING	5	Down	0.101535	0.303837
GOMF_CONNEXIN_BINDING	3	Down	0.101643	0.303837
GOMF_DOUBLE_STRANDED_TELOMERIC_DNA_BINDING	9	Up	0.101692	0.303837
GOMF_P53_BINDING	59	Up	0.102204	0.304704
GOMF_EXTRACELLULARLY_ATP_GATED_CATION_CHANNEL_ACTIVITY	3	Down	0.102336	0.304704
GOMF_INOSITOL_TRISPHOSPHATE_KINASE_ACTIVITY	5	Down	0.103215	0.306788
GOMF_CALMODULIN_BINDING	141	Down	0.103701	0.307178
GOMF_PRIMARY_MIRNA_BINDING	8	Up	0.104016	0.307178
GOMF_FAD_BINDING	30	Down	0.104073	0.307178
GOMF_STRUCTURAL_CONSTITUENT_OF_POSTSYNAPTIC_ACTIN_CYTOSKELETON	3	Up	0.10415	0.307178
GOMF_D_THREO_ALDOSE_1_DEHYDROGENASE_ACTIVITY	13	Down	0.10424	0.307178
GOMF_ALDO_KETO_REDUCTASE_NADP_ACTIVITY	22	Down	0.104696	0.307484
GOMF_E_BOX_BINDING	34	Down	0.104702	0.307484
GOMF_LIGASE_ACTIVITY	145	Up	0.105107	0.308146
GOMF_PEROXISOME_PROLIFERATOR_ACTIVATED_RECEPTOR_BINDING	7	Up	0.105772	0.309567
GOMF_INOSITOL_1_3_4_5_TETRAKISPHOSPHATE_BINDING	4	Down	0.106665	0.311651
GOMF_G_PROTEIN_COUPLED_ADENOSINE_RECEPTOR_ACTIVITY	2	Down	0.107094	0.312373
GOMF_STEROID_HORMONE_BINDING	4	Down	0.107583	0.313268
GOMF_ALPHA_GLUCOSIDASE_ACTIVITY	4	Down	0.107893	0.313409
GOMF_SIALIC_ACID_TRANSMEMBRANE_TRANSPORTER_ACTIVITY	1	Down	0.108034	0.313409
GOMF_TRNA_METHYLTRANSFERASE_ACTIVITY	33	Up	0.108179	0.313409
GOMF_GLUTAMATE_RECEPTOR_ACTIVITY	3	Down	0.108563	0.313464
GOMF_IONOTROPIC_GLUTAMATE_RECEPTOR_ACTIVITY	3	Down	0.108563	0.313464
GOMF_3_5_CYCLIC_AMP_PHOSPHODIESTERASE_ACTIVITY	8	Down	0.109154	0.314641
GOMF_L_ASCORBIC_ACID_BINDING	18	Down	0.109901	0.316266
GOMF_POLY_A_BINDING	20	Up	0.11107	0.319094
GOMF_LRR_DOMAIN_BINDING	15	Down	0.111454	0.319664
GOMF_ACETYLCHOLINE_BINDING	4	Down	0.11198	0.320282
GOMF_INORGANIC_ANION_TRANSMEMBRANE_TRANSPORTER_ACTIVITY	76	Down	0.112043	0.320282
GOMF_CASPASE_BINDING	5	Down	0.112271	0.3204
GOMF_WNT_ACTIVATED_RECEPTOR_ACTIVITY	16	Down	0.112661	0.32098
GOMF_14_3_3_PROTEIN_BINDING	27	Down	0.113455	0.322708
GOMF_DNA_BINDING_TRANSCRIPTION_REPRESSOR_ACTIVITY	245	Down	0.114033	0.32331
GOMF_EXOPEPTIDASE_ACTIVITY	70	Down	0.114043	0.32331
GOMF_O_ACETYLTRANSFERASE_ACTIVITY	6	Up	0.1148	0.324921
GOMF_DTTP_DIPHOSPHATASE_ACTIVITY	4	Up	0.115282	0.325558
GOMF_PATCHED_BINDING	5	Up	0.115404	0.325558
GOMF_ATP_GATED_ION_CHANNEL_ACTIVITY	4	Down	0.115759	0.326023
GOMF_PHOSPHOLIPID_SCRAMBLASE_ACTIVITY	8	Down	0.116075	0.326379
GOMF_COMPLEMENT_COMPONENT_C3B_BINDING	2	Down	0.117429	0.329647
GOMF_DEAD_H_BOX_RNA_HELICASE_BINDING	7	Up	0.119278	0.334289
GOMF_DIPEPTIDASE_ACTIVITY	7	Down	0.120304	0.336617
GOMF_UBIQUITIN_UBIQUITIN_LIGASE_ACTIVITY	13	Up	0.120634	0.336991
GOMF_DNA_BINDING_TRANSCRIPTION_ACTIVATOR_ACTIVITY	321	Down	0.121144	0.337866
GOMF_NADP_RETINOL_DEHYDROGENASE_ACTIVITY	11	Down	0.121467	0.338217
GOMF_AMINO_ACID_CATION_SYMPORTER_ACTIVITY	8	Down	0.121693	0.338298
GOMF_FILAMIN_BINDING	12	Down	0.123151	0.341798
GOMF_CYCLIN_DEPENDENT_PROTEIN_KINASE_ACTIVITY	26	Up	0.123365	0.341841
GOMF_INOSITOL_1_3_4_5_6_PENTAKISPHOSPHATE_KINASE_ACTIVITY	5	Up	0.124111	0.342328
GOMF_SOLUTE_CATION_ANTIPORTER_ACTIVITY	22	Down	0.124203	0.342328
GOMF_OXIDOREDUCTASE_ACTIVITY_ACTING_ON_THE_ALDEHYDE_OR_OXO_GROUP_OF_DONORS_NAD_OR_NADP_AS_ACCEPTOR	29	Down	0.124243	0.342328
GOMF_ALPHA_N_ACETYLGALACTOSAMINIDE_ALPHA_2_6_SIALYLTRANSFERASE_ACTIVITY	2	Down	0.124338	0.342328
GOMF_THIOREDOXIN_DISULFIDE_REDUCTASE_ACTIVITY	6	Down	0.125316	0.344469
GOMF_I_SMAD_BINDING	14	Down	0.126169	0.345768
GOMF_INTRAMOLECULAR_OXIDOREDUCTASE_ACTIVITY	42	Down	0.126297	0.345768
GOMF_DOUBLE_STRANDED_RNA_BINDING	62	Up	0.126393	0.345768
GOMF_MEDIUM_CHAIN_FATTY_ACID_COA_LIGASE_ACTIVITY	3	Down	0.127039	0.346667
GOMF_PHOSPHORYLATION_DEPENDENT_PROTEIN_BINDING	4	Down	0.127424	0.346667
GOMF_PRE_MIRNA_BINDING	6	Up	0.127451	0.346667
GOMF_CYSTEINE_TYPE_EXOPEPTIDASE_ACTIVITY	5	Down	0.127528	0.346667
GOMF_TRANSMEMBRANE_RECEPTOR_PROTEIN_TYROSINE_KINASE_ADAPTOR_ACTIVITY	10	Down	0.127857	0.347011
GOMF_TESTOSTERONE_DEHYDROGENASE_NADPLUS_ACTIVITY	6	Down	0.128084	0.34708
GOMF_NMDA_GLUTAMATE_RECEPTOR_ACTIVITY	2	Down	0.128683	0.348152
GOMF_SINGLE_STRANDED_DNA_3_5_EXODEOXYRIBONUCLEASE_ACTIVITY	4	Up	0.129605	0.349799
GOMF_CILIARY_NEUROTROPHIC_FACTOR_RECEPTOR_ACTIVITY	5	Down	0.129698	0.349799
GOMF_HYDROPEROXY_ICOSATETRAENOATE_DEHYDRATASE_ACTIVITY	3	Down	0.130215	0.350643
GOMF_DIOXYGENASE_ACTIVITY	76	Down	0.130589	0.351098
GOMF_2_OXOGLUTARATE_DEPENDENT_DIOXYGENASE_ACTIVITY	57	Down	0.130919	0.351437
GOMF_CORTICOTROPIN_RELEASING_HORMONE_RECEPTOR_BINDING	2	Down	0.131233	0.35173
GOMF_PHOSPHOLIPASE_A2_INHIBITOR_ACTIVITY	3	Down	0.132062	0.3534
GOMF_THYROID_HORMONE_RECEPTOR_BINDING	27	Up	0.132959	0.355246
GOMF_PHOSPHATIDYLCHOLINE_TRANSPORTER_ACTIVITY	13	Down	0.134218	0.357704
GOMF_LONG_CHAIN_FATTY_ACID_COA_LIGASE_ACTIVITY	8	Down	0.134336	0.357704
GOMF_CYCLOHYDROLASE_ACTIVITY	5	Up	0.134503	0.357704
GOMF_PHOTORECEPTOR_ACTIVITY	5	Up	0.135456	0.359682
GOMF_SIGNALING_RECEPTOR_INHIBITOR_ACTIVITY	13	Down	0.136839	0.3626
GOMF_RNA_7_METHYLGUANOSINE_CAP_BINDING	12	Up	0.136977	0.3626
GOMF_ETHER_HYDROLASE_ACTIVITY	7	Up	0.13777	0.364043
GOMF_ENDOPEPTIDASE_ACTIVITY	226	Down	0.138138	0.364043
GOMF_NADPLUS_NUCLEOSIDASE_ACTIVITY	12	Down	0.138158	0.364043
GOMF_CARBONYL_REDUCTASE_NADPH_ACTIVITY	8	Up	0.14201	0.373619
GOMF_UBIQUITIN_LIKE_PROTEIN_SPECIFIC_PROTEASE_ACTIVITY	106	Up	0.142511	0.374225
GOMF_HISTONE_METHYLTRANSFERASE_BINDING	11	Up	0.142897	0.374225
GOMF_PROTEIN_ARGININE_OMEGA_N_MONOMETHYLTRANSFERASE_ACTIVITY	5	Up	0.143035	0.374225
GOMF_SULFOTRANSFERASE_ACTIVITY	24	Down	0.143219	0.374225
GOMF_G_PROTEIN_ALPHA_SUBUNIT_BINDING	17	Down	0.143566	0.374225
GOMF_NADH_DEHYDROGENASE_ACTIVITY	45	Up	0.143733	0.374225
GOMF_SPHINGOLIPID_BINDING	21	Down	0.143941	0.374225
GOMF_VASOPRESSIN_RECEPTOR_ACTIVITY	2	Down	0.143983	0.374225
GOMF_VOLTAGE_GATED_POTASSIUM_CHANNEL_ACTIVITY_INVOLVED_IN_VENTRICULAR_CARDIAC_MUSCLE_CELL_ACTION_POTENTIAL_REPOLARIZATION	6	Down	0.144681	0.37547
GOMF_ACTIVE_TRANSMEMBRANE_TRANSPORTER_ACTIVITY	253	Down	0.145487	0.376401
GOMF_AMINO_ACID_BINDING	33	Up	0.145547	0.376401
GOMF_FLOPPASE_ACTIVITY	13	Down	0.145805	0.376401
GOMF_ARP2_3_COMPLEX_BINDING	12	Down	0.14601	0.376401
GOMF_OXIDOREDUCTASE_ACTIVITY_ACTING_ON_THE_CH_CH_GROUP_OF_DONORS_NAD_OR_NADP_AS_ACCEPTOR	25	Down	0.146135	0.376401
GOMF_CYCLIC_NUCLEOTIDE_PHOSPHODIESTERASE_ACTIVITY	13	Down	0.147031	0.378143
GOMF_CALCIUM_DEPENDENT_PROTEIN_BINDING	53	Down	0.148082	0.380276
GOMF_MEMBRANE_INSERTASE_ACTIVITY	14	Up	0.14852	0.380831
GOMF_LOW_DENSITY_LIPOPROTEIN_PARTICLE_RECEPTOR_BINDING	21	Down	0.149337	0.382356
GOMF_PHOSPHATIDYLINOSITOL_3_KINASE_CATALYTIC_SUBUNIT_BINDING	2	Down	0.149572	0.382387
GOMF_TRANSCRIPTION_ELONGATION_REGULATOR_ACTIVITY	4	Up	0.150216	0.383464
GOMF_SUMO_LIGASE_ACTIVITY	11	Up	0.151959	0.387338
GOMF_CIS_TRANS_ISOMERASE_ACTIVITY	36	Up	0.153472	0.390319
GOMF_STRUCTURAL_CONSTITUENT_OF_SKIN_EPIDERMIS	3	Down	0.153583	0.390319
GOMF_UBIQUITIN_PROTEIN_TRANSFERASE_ACTIVATOR_ACTIVITY	8	Up	0.154202	0.391312
GOMF_EPHRIN_RECEPTOR_BINDING	24	Down	0.155977	0.39494
GOMF_PROTEIN_TYROSINE_KINASE_ACTIVITY	100	Down	0.156091	0.39494
GOMF_RNA_POLYMERASE_I_TRANSCRIPTION_REGULATORY_REGION_SEQUENCE_SPECIFIC_DNA_BINDING	8	Up	0.156847	0.396269
GOMF_RIBOSE_PHOSPHATE_DIPHOSPHOKINASE_ACTIVITY	4	Up	0.157136	0.396416
GOMF_CHEMOKINE_ACTIVITY	11	Down	0.157942	0.397867
GOMF_EXTRACELLULAR_MATRIX_PROTEIN_BINDING	4	Down	0.158622	0.398993
GOMF_ACETYLCHOLINE_RECEPTOR_BINDING	8	Down	0.15914	0.39909
GOMF_ALCOHOL_BINDING	53	Down	0.159303	0.39909
GOMF_LIPID_TRANSFER_ACTIVITY	36	Down	0.159362	0.39909
GOMF_COPPER_ION_TRANSMEMBRANE_TRANSPORTER_ACTIVITY	5	Down	0.15959	0.39909
GOMF_OLFACTORY_RECEPTOR_BINDING	1	Down	0.159865	0.399198
GOMF_ADP_TRANSMEMBRANE_TRANSPORTER_ACTIVITY	6	Up	0.161156	0.401575
GOMF_NEUROTRANSMITTER_BINDING	6	Down	0.161528	0.401575
GOMF_R_SMAD_BINDING	21	Down	0.16157	0.401575
GOMF_PHOSPHATIDYLINOSITOL_TRANSFER_ACTIVITY	10	Down	0.161752	0.401575
GOMF_ALPHA_CATENIN_BINDING	6	Down	0.162068	0.401779
GOMF_CYCLOSPORIN_A_BINDING	17	Up	0.163099	0.403752
GOMF_OXIDOREDUCTASE_ACTIVITY_ACTING_ON_PEROXIDE_AS_ACCEPTOR	29	Down	0.164567	0.406801
GOMF_STRUCTURAL_CONSTITUENT_OF_MYELIN_SHEATH	4	Down	0.165309	0.40802
GOMF_GUANYL_NUCLEOTIDE_EXCHANGE_FACTOR_ACTIVITY	178	Down	0.165584	0.40802
GOMF_COMPLEMENT_COMPONENT_C1Q_COMPLEX_BINDING	4	Down	0.165892	0.40802
GOMF_PROTEIN_ANTIGEN_BINDING	5	Down	0.166011	0.40802
GOMF_UNMETHYLATED_CPG_BINDING	7	Up	0.166484	0.408599
GOMF_ISOCITRATE_DEHYDROGENASE_ACTIVITY	5	Up	0.167278	0.409876
GOMF_HISTONE_METHYLTRANSFERASE_ACTIVITY_H3_K4_SPECIFIC	15	Up	0.167481	0.409876
GOMF_NATURAL_KILLER_CELL_LECTIN_LIKE_RECEPTOR_BINDING	8	Down	0.168137	0.41067
GOMF_ADENYL_NUCLEOTIDE_BINDING	1243	Up	0.168284	0.41067
GOMF_OXIDOREDUCTASE_ACTIVITY_ACTING_ON_THE_ALDEHYDE_OR_OXO_GROUP_OF_DONORS	32	Down	0.169605	0.412049
GOMF_OMEGA_PEPTIDASE_ACTIVITY	93	Up	0.169622	0.412049
GOMF_PHOSPHOTRANSFERASE_ACTIVITY_NITROGENOUS_GROUP_AS_ACCEPTOR	4	Down	0.169715	0.412049
GOMF_LYSINE_N_ACETYLTRANSFERASE_ACTIVITY_ACTING_ON_ACETYL_PHOSPHATE_AS_DONOR	4	Up	0.169808	0.412049
GOMF_NAD_P_H_OXIDASE_H2O2_FORMING_ACTIVITY	4	Down	0.17009	0.41215
GOMF_MITOCHONDRIAL_RIBOSOME_BINDING	5	Up	0.170551	0.412685
GOMF_STEROL_ESTERASE_ACTIVITY	4	Down	0.170794	0.412693
GOMF_ARYL_SULFOTRANSFERASE_ACTIVITY	1	Down	0.171269	0.41326
GOMF_G_PROTEIN_ACTIVITY	33	Down	0.173122	0.417143
GOMF_TBP_CLASS_PROTEIN_BINDING	25	Up	0.17399	0.418648
GOMF_HEPARAN_SULFATE_SULFOTRANSFERASE_ACTIVITY	7	Down	0.174942	0.42035
GOMF_CHOLINE_TRANSMEMBRANE_TRANSPORTER_ACTIVITY	3	Down	0.175594	0.421328
GOMF_AMP_ACTIVATED_PROTEIN_KINASE_ACTIVITY	7	Down	0.176097	0.421945
GOMF_NUCLEOSIDE_MONOPHOSPHATE_KINASE_ACTIVITY	16	Down	0.17636	0.421987
GOMF_RNA_DIRECTED_DNA_POLYMERASE_ACTIVITY	5	Up	0.177086	0.422547
GOMF_TELOMERASE_ACTIVITY	5	Up	0.177086	0.422547
GOMF_3_5_CYCLIC_GMP_PHOSPHODIESTERASE_ACTIVITY	7	Down	0.17755	0.423065
GOMF_SMALL_MOLECULE_SENSOR_ACTIVITY	12	Down	0.177936	0.4234
GOMF_2_ACYLGLYCEROL_3_PHOSPHATE_O_ACYLTRANSFERASE_ACTIVITY	9	Up	0.17871	0.424654
GOMF_MONOSACCHARIDE_BINDING	49	Down	0.179478	0.425888
GOMF_THYROID_HORMONE_BINDING	4	Down	0.179979	0.426152
GOMF_METALLODIPEPTIDASE_ACTIVITY	2	Down	0.180112	0.426152
GOMF_MOLECULAR_FUNCTION_REGULATOR	1212	Down	0.180333	0.426152
GOMF_OXIDOREDUCTASE_ACTIVITY_ACTING_ON_NAD_P_H_QUINONE_OR_SIMILAR_COMPOUND_AS_ACCEPTOR	55	Up	0.180674	0.42625
GOMF_KINASE_REGULATOR_ACTIVITY	189	Up	0.181215	0.42625
GOMF_EXTRACELLULAR_LIGAND_GATED_ION_CHANNEL_ACTIVITY	17	Down	0.181432	0.42625
GOMF_TRANSLATION_ACTIVATOR_ACTIVITY	7	Down	0.18149	0.42625
GOMF_FUCOSE_BINDING	1	Down	0.181615	0.42625
GOMF_HEXOSYLTRANSFERASE_ACTIVITY	130	Down	0.182504	0.427751
GOMF_O_ACYLTRANSFERASE_ACTIVITY	38	Up	0.183029	0.427881
GOMF_OXIDOREDUCTASE_ACTIVITY_ACTING_ON_METAL_IONS_NAD_OR_NADP_AS_ACCEPTOR	5	Down	0.183274	0.427881
GOMF_INTERLEUKIN_6_RECEPTOR_BINDING	5	Down	0.183367	0.427881
GOMF_PROTEIN_TYROSINE_PHOSPHATASE_ACTIVITY	81	Down	0.183569	0.427881
GOMF_AMINOACYLASE_ACTIVITY	3	Up	0.183978	0.427881
GOMF_FIBROBLAST_GROWTH_FACTOR_BINDING	18	Up	0.184053	0.427881
GOMF_ACYLTRANSFERASE_ACYL_GROUPS_CONVERTED_INTO_ALKYL_ON_TRANSFER	4	Down	0.184857	0.428769
GOMF_NUCLEOTIDE_PHOSPHATASE_ACTIVITY_ACTING_ON_FREE_NUCLEOTIDES	5	Up	0.184935	0.428769
GOMF_ACYL_COA_DEHYDROGENASE_ACTIVITY	10	Up	0.185854	0.430319
GOMF_ACYLTRANSFERASE_ACTIVITY	180	Up	0.187243	0.432862
GOMF_IRON_ION_TRANSMEMBRANE_TRANSPORTER_ACTIVITY	8	Down	0.187456	0.432862
GOMF_OXIDOREDUCTASE_ACTIVITY_ACTING_ON_THE_CH_NH_GROUP_OF_DONORS_NAD_OR_NADP_AS_ACCEPTOR	15	Down	0.188605	0.434931
GOMF_CLASS_I_DNA_APURINIC_OR_APYRIMIDINIC_SITE_ENDONUCLEASE_ACTIVITY	7	Up	0.189729	0.436936
GOMF_ASPARTIC_ENDOPEPTIDASE_ACTIVITY_INTRAMEMBRANE_CLEAVING	7	Down	0.190051	0.437091
GOMF_VITAMIN_TRANSMEMBRANE_TRANSPORTER_ACTIVITY	21	Down	0.19205	0.440464
GOMF_SIGNALING_ADAPTOR_ACTIVITY	65	Down	0.192057	0.440464
GOMF_NUCLEOSIDE_DIPHOSPHATASE_ACTIVITY	11	Up	0.192708	0.440464
GOMF_C_C_CHEMOKINE_BINDING	3	Down	0.192768	0.440464
GOMF_OLIGOPEPTIDE_TRANSMEMBRANE_TRANSPORTER_ACTIVITY	8	Down	0.192799	0.440464
GOMF_PROTEIN_SERINE_THREONINE_PHOSPHATASE_INHIBITOR_ACTIVITY	9	Up	0.19348	0.441432
GOMF_DNA_METHYLTRANSFERASE_ACTIVITY	6	Up	0.193957	0.441445
GOMF_GLUTATHIONE_TRANSMEMBRANE_TRANSPORTER_ACTIVITY	5	Down	0.194256	0.441445
GOMF_TRIPEPTIDE_TRANSMEMBRANE_TRANSPORTER_ACTIVITY	5	Down	0.194256	0.441445
GOMF_S_ADENOSYL_L_METHIONINE_BINDING	15	Up	0.195617	0.443815
GOMF_SOLUTE_SODIUM_SYMPORTER_ACTIVITY	22	Down	0.195816	0.443815
GOMF_ANION_CHANNEL_ACTIVITY	40	Down	0.1965	0.444473
GOMF_ALPHA_2A_ADRENERGIC_RECEPTOR_BINDING	4	Down	0.196624	0.444473
GOMF_NEUROTRANSMITTER_RECEPTOR_ACTIVITY	21	Down	0.197039	0.444827
GOMF_NUCLEOTIDE_RECEPTOR_ACTIVITY	4	Down	0.197397	0.44505
GOMF_C_X_C_CHEMOKINE_BINDING	3	Down	0.198407	0.446741
GOMF_MHC_CLASS_I_RECEPTOR_ACTIVITY	2	Down	0.198934	0.447341
GOMF_WW_DOMAIN_BINDING	22	Down	0.200106	0.449211
GOMF_DNA_BINDING_TRANSCRIPTION_FACTOR_ACTIVITY	996	Down	0.200289	0.449211
GOMF_RIBOSOMAL_SMALL_SUBUNIT_BINDING	17	Up	0.200957	0.449849
GOMF_PHOSPHOLIPASE_C_ACTIVITY	16	Down	0.201708	0.449849
GOMF_GLYCOLIPID_BINDING	19	Down	0.201749	0.449849
GOMF_OXIDOREDUCTASE_ACTIVITY_ACTING_ON_NAD_P_H_OXYGEN_AS_ACCEPTOR	6	Down	0.201967	0.449849
GOMF_IGE_BINDING	2	Down	0.202106	0.449849
GOMF_SNARE_BINDING	80	Down	0.202236	0.449849
GOMF_FOLIC_ACID_TRANSMEMBRANE_TRANSPORTER_ACTIVITY	5	Down	0.202406	0.449849
GOMF_ION_GATED_CHANNEL_ACTIVITY	20	Down	0.205056	0.455075
GOMF_PHOSPHOTYROSINE_RESIDUE_BINDING	29	Down	0.205546	0.455075
GOMF_MALATE_DEHYDROGENASE_ACTIVITY	6	Down	0.205552	0.455075
GOMF_GLIAL_CELL_DERIVED_NEUROTROPHIC_FACTOR_RECEPTOR_ACTIVITY	1	Down	0.206059	0.455405
GOMF_COMPLEMENT_BINDING	7	Down	0.206266	0.455405
GOMF_TRANSCRIPTION_COREGULATOR_ACTIVITY	444	Up	0.206496	0.455405
GOMF_CAMP_RESPONSE_ELEMENT_BINDING	15	Down	0.206995	0.455784
GOMF_ACYL_COA_BINDING	22	Down	0.207661	0.455784
GOMF_CCR3_CHEMOKINE_RECEPTOR_BINDING	2	Down	0.207856	0.455784
GOMF_OXYGEN_CARRIER_ACTIVITY	1	Down	0.207929	0.455784
GOMF_GLUTATHIONE_TRANSFERASE_ACTIVITY	15	Down	0.207994	0.455784
GOMF_N_ACETYLLACTOSAMINE_SYNTHASE_ACTIVITY	5	Down	0.208672	0.456687
GOMF_ONCOSTATIN_M_RECEPTOR_ACTIVITY	4	Down	0.210424	0.459467
GOMF_NFAT_PROTEIN_BINDING	2	Down	0.210478	0.459467
GOMF_PROTEIN_PRENYLTRANSFERASE_ACTIVITY	7	Up	0.211061	0.460156
GOMF_RDNA_BINDING	9	Up	0.21154	0.460616
GOMF_BOX_H_ACA_SNORNA_BINDING	5	Up	0.21184	0.460685
GOMF_HISTONE_H3_TRI_DI_METHYL_LYSINE_27_DEMETHYLASE_ACTIVITY	5	Down	0.212116	0.460702
GOMF_CALMODULIN_DEPENDENT_PROTEIN_KINASE_ACTIVITY	22	Down	0.213177	0.462421
GOMF_OXIDOREDUCTASE_ACTIVITY_ACTING_ON_THE_CH_NH_GROUP_OF_DONORS	20	Down	0.216317	0.468642
GOMF_INTRACELLULAR_CALCIUM_ACTIVATED_CHLORIDE_CHANNEL_ACTIVITY	8	Down	0.218551	0.472885
GOMF_TOLL_LIKE_RECEPTOR_4_BINDING	3	Down	0.218944	0.473109
GOMF_1_PHOSPHATIDYLINOSITOL_4_KINASE_ACTIVITY	4	Up	0.219205	0.473109
GOMF_CHLORIDE_ION_BINDING	6	Down	0.221188	0.476789
GOMF_NUCLEOSIDE_KINASE_ACTIVITY	9	Up	0.222776	0.47961
GOMF_BMP_RECEPTOR_BINDING	9	Down	0.22435	0.482081
GOMF_ATPASE_COUPLED_INORGANIC_ANION_TRANSMEMBRANE_TRANSPORTER_ACTIVITY	14	Down	0.224485	0.482081
GOMF_O_PALMITOYLTRANSFERASE_ACTIVITY	3	Up	0.224919	0.48241
GOMF_POLY_PURINE_TRACT_BINDING	26	Up	0.225485	0.483022
GOMF_ABC_TYPE_GLUTATHIONE_S_CONJUGATE_TRANSPORTER_ACTIVITY	6	Down	0.226178	0.483302
GOMF_NERVE_GROWTH_FACTOR_BINDING	4	Down	0.22628	0.483302
GOMF_INSULIN_RECEPTOR_BINDING	18	Down	0.22646	0.483302
GOMF_7S_RNA_BINDING	7	Up	0.227311	0.484516
GOMF_G_PROTEIN_COUPLED_NEUROTRANSMITTER_RECEPTOR_ACTIVITY	1	Up	0.228286	0.485991
GOMF_INTRACELLULAR_CAMP_ACTIVATED_CATION_CHANNEL_ACTIVITY	1	Down	0.229809	0.488454
GOMF_CYCLIC_NUCLEOTIDE_GATED_ION_CHANNEL_ACTIVITY	2	Down	0.230011	0.488454
GOMF_SODIUM_PHOSPHATE_SYMPORTER_ACTIVITY	3	Down	0.230773	0.489466
GOMF_PROTEIN_CONTAINING_COMPLEX_BINDING	981	Down	0.232017	0.489846
GOMF_LIGASE_ACTIVITY_FORMING_CARBON_SULFUR_BONDS	29	Up	0.232111	0.489846
GOMF_INSULIN_RECEPTOR_SUBSTRATE_BINDING	8	Down	0.232237	0.489846
GOMF_P_TYPE_CALCIUM_TRANSPORTER_ACTIVITY	6	Down	0.232237	0.489846
GOMF_INTERLEUKIN_1_RECEPTOR_BINDING	6	Down	0.23292	0.489846
GOMF_NUCLEOBASE_TRANSMEMBRANE_TRANSPORTER_ACTIVITY	3	Up	0.232928	0.489846
GOMF_INOSITOL_BISPHOSPHATE_PHOSPHATASE_ACTIVITY	4	Down	0.232948	0.489846
GOMF_PROTEIN_SEQUESTERING_ACTIVITY	3	Down	0.234516	0.492541
GOMF_ATP_DEPENDENT_PROTEIN_BINDING	8	Up	0.236546	0.496198
GOMF_POTASSIUM_ION_LEAK_CHANNEL_ACTIVITY	6	Down	0.237387	0.496767
GOMF_CCR5_CHEMOKINE_RECEPTOR_BINDING	4	Down	0.237395	0.496767
GOMF_PHOSPHOLIPASE_ACTIVITY	63	Down	0.237778	0.496963
GOMF_CD4_RECEPTOR_BINDING	3	Down	0.238226	0.497292
GOMF_STEROID_DEHYDROGENASE_ACTIVITY	21	Down	0.239707	0.499778
GOMF_OXIDOREDUCTASE_ACTIVITY_ACTING_ON_DIPHENOLS_AND_RELATED_SUBSTANCES_AS_DONORS	8	Up	0.241523	0.502954
GOMF_HYDROLASE_ACTIVITY_ACTING_ON_ETHER_BONDS	10	Up	0.241939	0.50321
GOMF_OPSIN_BINDING	2	Down	0.243876	0.506186
GOMF_HISTONE_DEACETYLASE_REGULATOR_ACTIVITY	5	Up	0.243959	0.506186
GOMF_LIPASE_ACTIVITY	75	Down	0.244562	0.50655
GOMF_ALDITOL_NADPPLUS_1_OXIDOREDUCTASE_ACTIVITY	8	Down	0.244887	0.50655
GOMF_PROTEIN_SERINE_THREONINE_PHOSPHATASE_ACTIVITY	87	Down	0.245319	0.50655
GOMF_DYNEIN_COMPLEX_BINDING	17	Up	0.24582	0.50655
GOMF_G_PROTEIN_COUPLED_CHEMOATTRACTANT_RECEPTOR_ACTIVITY	2	Down	0.245848	0.50655
GOMF_CIS_REGULATORY_REGION_SEQUENCE_SPECIFIC_DNA_BINDING	881	Down	0.245904	0.50655
GOMF_NAADP_SENSITIVE_CALCIUM_RELEASE_CHANNEL_ACTIVITY	4	Down	0.246499	0.506643
GOMF_FATTY_ACID_DERIVATIVE_BINDING	18	Down	0.246539	0.506643
GOMF_CERAMIDE_BINDING	16	Down	0.247291	0.507582
GOMF_HIGH_DENSITY_LIPOPROTEIN_PARTICLE_BINDING	5	Down	0.248098	0.508631
GOMF_VINCULIN_BINDING	11	Down	0.248595	0.509043
GOMF_ALKALI_METAL_ION_BINDING	12	Down	0.249383	0.510048
GOMF_HISTONE_METHYLTRANSFERASE_ACTIVITY_H3_K36_SPECIFIC	9	Up	0.2499	0.510497
GOMF_PALMITOYLTRANSFERASE_ACTIVITY	31	Up	0.250497	0.510719
GOMF_BETA_N_ACETYLHEXOSAMINIDASE_ACTIVITY	5	Up	0.250603	0.510719
GOMF_FATTY_ACID_LIGASE_ACTIVITY	10	Down	0.251819	0.512589
GOMF_GLUCURONOSYL_N_ACETYLGALACTOSAMINYL_PROTEOGLYCAN_4_BETA_N_ACETYLGALACTOSAMINYLTRANSFERASE_ACTIVITY	5	Down	0.253441	0.515281
GOMF_C2H2_ZINC_FINGER_DOMAIN_BINDING	13	Up	0.254449	0.516719
GOMF_NUCLEOTIDE_DIPHOSPHATASE_ACTIVITY	19	Up	0.258321	0.523962
GOMF_PALMITOYL_COA_HYDROLASE_ACTIVITY	13	Down	0.259404	0.525538
GOMF_PHOSPHATIDYLSERINE_BINDING	36	Down	0.260677	0.527494
GOMF_PHOSPHOLIPASE_INHIBITOR_ACTIVITY	7	Down	0.261322	0.528178
GOMF_LIGASE_ACTIVITY_FORMING_CARBON_OXYGEN_BONDS	40	Up	0.262126	0.528217
GOMF_OXIDOREDUCTASE_ACTIVITY_ACTING_ON_PAIRED_DONORS_WITH_INCORPORATION_OR_REDUCTION_OF_MOLECULAR_OXYGEN_REDUCED_IRON_SULFUR_PROTEIN_AS_ONE_DONOR_AND_INCORPORATION_OF_ONE_ATOM_OF_OXYGEN	1	Up	0.262448	0.528217
GOMF_VOLTAGE_GATED_SODIUM_CHANNEL_ACTIVITY_INVOLVED_IN_CARDIAC_MUSCLE_CELL_ACTION_POTENTIAL	3	Down	0.262461	0.528217
GOMF_S_METHYLTRANSFERASE_ACTIVITY	7	Up	0.262571	0.528217
GOMF_PALMITOYL_PROTEIN_HYDROLASE_ACTIVITY	11	Up	0.263109	0.528679
GOMF_TRANSCRIPTION_COREGULATOR_BINDING	95	Up	0.263519	0.528884
GOMF_MANNOSYLTRANSFERASE_ACTIVITY	22	Up	0.263906	0.529044
GOMF_HISTONE_METHYLTRANSFERASE_ACTIVITY_H3_K9_SPECIFIC	10	Up	0.264483	0.529583
GOMF_PATTERN_RECOGNITION_RECEPTOR_ACTIVITY	8	Down	0.265128	0.530257
GOMF_PHOSPHATIDYLINOSITOL_KINASE_ACTIVITY	14	Up	0.265572	0.530526
GOMF_MITOGEN_ACTIVATED_PROTEIN_KINASE_BINDING	26	Down	0.266144	0.531051
GOMF_GLYCOSYLTRANSFERASE_ACTIVITY	189	Down	0.267052	0.532245
GOMF_FOLIC_ACID_BINDING	8	Up	0.268003	0.532935
GOMF_AROMATASE_ACTIVITY	3	Down	0.268169	0.532935
GOMF_ESTROGEN_RECEPTOR_BINDING	35	Up	0.268329	0.532935
GOMF_NF_KAPPAB_BINDING	29	Up	0.269221	0.534089
GOMF_G_PROTEIN_COUPLED_SEROTONIN_RECEPTOR_BINDING	4	Up	0.269593	0.534159
GOMF_HISTONE_ARGININE_N_METHYLTRANSFERASE_ACTIVITY	6	Up	0.269878	0.534159
GOMF_GLUTATHIONE_HYDROLASE_ACTIVITY	2	Down	0.271932	0.536988
GOMF_HYPOGLYCIN_A_GAMMA_GLUTAMYL_TRANSPEPTIDASE_ACTIVITY	2	Down	0.271932	0.536988
GOMF_ACYL_COA_OXIDASE_ACTIVITY	5	Up	0.273879	0.540212
GOMF_RNA_POLYMERASE_III_TRANSCRIPTION_REGULATORY_REGION_SEQUENCE_SPECIFIC_DNA_BINDING	7	Down	0.274277	0.540377
GOMF_CATION_CATION_ANTIPORTER_ACTIVITY	17	Down	0.274624	0.540439
GOMF_FLAVIN_ADENINE_DINUCLEOTIDE_BINDING	66	Down	0.274963	0.540489
GOMF_FRUCTOSE_6_PHOSPHATE_BINDING	3	Up	0.275982	0.541872
GOMF_DEATH_RECEPTOR_BINDING	17	Down	0.276641	0.542544
GOMF_MHC_CLASS_I_PROTEIN_BINDING	14	Up	0.277555	0.543716
GOMF_OLIGOPEPTIDE_BINDING	8	Down	0.277997	0.543962
GOMF_THREONINE_TYPE_ENDOPEPTIDASE_ACTIVITY	12	Up	0.278428	0.544185
GOMF_TRANSMEMBRANE_RECEPTOR_PROTEIN_TYROSINE_KINASE_ACTIVITY	42	Down	0.278876	0.544442
GOMF_ANGIOTENSIN_RECEPTOR_BINDING	7	Down	0.279255	0.544563
GOMF_OXIDOREDUCTASE_ACTIVITY_ACTING_ON_PAIRED_DONORS_WITH_INCORPORATION_OR_REDUCTION_OF_MOLECULAR_OXYGEN_REDUCED_PTERIDINE_AS_ONE_DONOR_AND_INCORPORATION_OF_ONE_ATOM_OF_OXYGEN	4	Down	0.280529	0.545886
GOMF_GTPASE_ACTIVITY	255	Down	0.280569	0.545886
GOMF_EXCITATORY_EXTRACELLULAR_LIGAND_GATED_ION_CHANNEL_ACTIVITY	11	Down	0.281091	0.546019
GOMF_C_PALMITOYLTRANSFERASE_ACTIVITY	4	Up	0.281405	0.546019
GOMF_PROTEIN_KINASE_A_BINDING	42	Down	0.281591	0.546019
GOMF_PHOSPHOPROTEIN_PHOSPHATASE_ACTIVITY	148	Down	0.282067	0.546173
GOMF_STEROID_HORMONE_RECEPTOR_ACTIVITY	14	Down	0.282344	0.546173
GOMF_GPI_LINKED_EPHRIN_RECEPTOR_ACTIVITY	2	Down	0.282717	0.546173
GOMF_GLUCOSIDASE_ACTIVITY	8	Down	0.282942	0.546173
GOMF_HEME_TRANSMEMBRANE_TRANSPORTER_ACTIVITY	7	Down	0.284684	0.547308
GOMF_VIRION_BINDING	7	Down	0.284795	0.547308
GOMF_D_GLUCOSE_TRANSMEMBRANE_TRANSPORTER_ACTIVITY	6	Down	0.285001	0.547308
GOMF_PROTEIN_KINASE_C_ACTIVITY	12	Up	0.285101	0.547308
GOMF_PHOSPHATIDYLCHOLINE_BINDING	20	Down	0.285528	0.547308
GOMF_PHOSPHATIDYLINOSITOL_3_5_BISPHOSPHATE_BINDING	23	Down	0.285799	0.547308
GOMF_PROTEIN_PHOSPHATASE_2B_BINDING	7	Up	0.286113	0.547308
GOMF_INTERLEUKIN_1_RECEPTOR_ACTIVITY	3	Down	0.286393	0.547308
GOMF_COPPER_ION_BINDING	40	Down	0.286476	0.547308
GOMF_INTRAMOLECULAR_OXIDOREDUCTASE_ACTIVITY_TRANSPOSING_C_C_BONDS	10	Down	0.286715	0.547308
GOMF_TRAIL_BINDING	3	Up	0.291469	0.555765
GOMF_MAP_KINASE_KINASE_ACTIVITY	16	Up	0.291895	0.55596
GOMF_HYDROLASE_ACTIVITY_ACTING_ON_CARBON_NITROGEN_BUT_NOT_PEPTIDE_BONDS_IN_CYCLIC_AMIDES	11	Up	0.292889	0.557236
GOMF_CALCITONIN_FAMILY_RECEPTOR_ACTIVITY	3	Down	0.294507	0.559313
GOMF_GUANYLYLTRANSFERASE_ACTIVITY	6	Up	0.294632	0.559313
GOMF_STRUCTURAL_CONSTITUENT_OF_EYE_LENS	8	Down	0.296065	0.560845
GOMF_TYPE_2_FIBROBLAST_GROWTH_FACTOR_RECEPTOR_BINDING	1	Down	0.296092	0.560845
GOMF_HISTONE_ACETYLTRANSFERASE_BINDING	21	Down	0.296692	0.561362
GOMF_MISFOLDED_PROTEIN_BINDING	26	Down	0.297295	0.561885
GOMF_G_PROTEIN_COUPLED_OPIOID_RECEPTOR_ACTIVITY	3	Up	0.298129	0.562294
GOMF_PROFILIN_BINDING	10	Down	0.298534	0.562294
GOMF_THREONINE_TYPE_PEPTIDASE_ACTIVITY	16	Up	0.298732	0.562294
GOMF_GUANYL_NUCLEOTIDE_BINDING	305	Down	0.298827	0.562294
GOMF_N_ACETYLGLUCOSAMINE_6_O_SULFOTRANSFERASE_ACTIVITY	4	Down	0.299148	0.562294
GOMF_C_METHYLTRANSFERASE_ACTIVITY	5	Up	0.300206	0.563666
GOMF_TRNA_GUANINE_METHYLTRANSFERASE_ACTIVITY	13	Up	0.301787	0.565488
GOMF_DOLICHYL_PHOSPHATE_MANNOSE_PROTEIN_MANNOSYLTRANSFERASE_ACTIVITY	7	Up	0.301835	0.565488
GOMF_NUCLEOSIDE_TRIPHOSPHATASE_REGULATOR_ACTIVITY	377	Down	0.302378	0.565889
GOMF_CYTOSKELETAL_MOTOR_ACTIVITY	79	Up	0.30284	0.566136
GOMF_METALLOAMINOPEPTIDASE_ACTIVITY	22	Down	0.30377	0.567257
GOMF_STRUCTURAL_CONSTITUENT_OF_CYTOSKELETON	64	Down	0.305035	0.569001
GOMF_PROTEIN_GERANYLGERANYLTRANSFERASE_ACTIVITY	5	Up	0.306366	0.570864
GOMF_MYOSIN_V_BINDING	13	Up	0.307536	0.572423
GOMF_UDP_XYLOSYLTRANSFERASE_ACTIVITY	10	Up	0.307938	0.572551
GOMF_PROLINE_RICH_REGION_BINDING	17	Down	0.308399	0.572779
GOMF_L_ASPARTATE_TRANSMEMBRANE_TRANSPORTER_ACTIVITY	7	Down	0.30946	0.572779
GOMF_ISOPEPTIDASE_ACTIVITY	19	Up	0.30947	0.572779
GOMF_ADENYL_NUCLEOTIDE_EXCHANGE_FACTOR_ACTIVITY	11	Down	0.30971	0.572779
GOMF_BENZODIAZEPINE_RECEPTOR_ACTIVITY	2	Down	0.309815	0.572779
GOMF_ATPASE_REGULATOR_ACTIVITY	13	Down	0.310061	0.572779
GOMF_ENDONUCLEASE_ACTIVITY_ACTIVE_WITH_EITHER_RIBO_OR_DEOXYRIBONUCLEIC_ACIDS_AND_PRODUCING_3_PHOSPHOMONOESTERS	9	Up	0.312553	0.576465
GOMF_CALCIUM_CHANNEL_REGULATOR_ACTIVITY	28	Down	0.312727	0.576465
GOMF_PHOSPHATIDYLETHANOLAMINE_BINDING	9	Down	0.313221	0.576756
GOMF_ADRENERGIC_RECEPTOR_BINDING	17	Down	0.314615	0.578703
GOMF_JUN_KINASE_BINDING	9	Down	0.315092	0.578726
GOMF_MDM2_MDM4_FAMILY_PROTEIN_BINDING	10	Up	0.315301	0.578726
GOMF_STAT_FAMILY_PROTEIN_BINDING	7	Down	0.316661	0.58
GOMF_SEMAPHORIN_RECEPTOR_ACTIVITY	10	Down	0.316671	0.58
GOMF_MANNOSE_BINDING	8	Up	0.317061	0.580097
GOMF_MAGNESIUM_ION_TRANSMEMBRANE_TRANSPORTER_ACTIVITY	14	Down	0.318842	0.582735
GOMF_RIBONUCLEOTIDE_BINDING	1508	Up	0.319983	0.584199
GOMF_PEPTIDASE_ACTIVATOR_ACTIVITY	38	Down	0.320879	0.585213
GOMF_MICROTUBULE_PLUS_END_BINDING	21	Up	0.322697	0.587904
GOMF_PROTEASOME_BINDING	16	Up	0.323293	0.587931
GOMF_MOLECULAR_ADAPTOR_ACTIVITY	316	Down	0.323396	0.587931
GOMF_MODIFIED_AMINO_ACID_BINDING	58	Down	0.323858	0.588147
GOMF_CHITIN_BINDING	7	Down	0.324656	0.588974
GOMF_BICARBONATE_TRANSMEMBRANE_TRANSPORTER_ACTIVITY	10	Down	0.325489	0.589863
GOMF_U2_SNRNA_BINDING	6	Up	0.326374	0.590843
GOMF_OXYGEN_SENSOR_ACTIVITY	5	Up	0.327384	0.591246
GOMF_DELTA_CATENIN_BINDING	6	Down	0.327552	0.591246
GOMF_CALCIUM_SENSITIVE_GUANYLATE_CYCLASE_ACTIVATOR_ACTIVITY	2	Down	0.327973	0.591246
GOMF_GUANYLATE_CYCLASE_REGULATOR_ACTIVITY	2	Down	0.327973	0.591246
GOMF_AMINOACYL_TRNA_EDITING_ACTIVITY	12	Up	0.329341	0.593089
GOMF_METHYL_CPG_BINDING	21	Up	0.329802	0.593249
GOMF_SYNTAXIN_BINDING	52	Down	0.330311	0.593249
GOMF_INSULIN_BINDING	5	Down	0.330465	0.593249
GOMF_PROTEIN_SERINE_THREONINE_KINASE_INHIBITOR_ACTIVITY	29	Down	0.331265	0.593636
GOMF_SIALYLTRANSFERASE_ACTIVITY	12	Down	0.331679	0.593636
GOMF_PROTEIN_ARGININE_N_METHYLTRANSFERASE_ACTIVITY	10	Up	0.332054	0.593636
GOMF_RETINOIC_ACID_BINDING	9	Down	0.332429	0.593636
GOMF_OLEATE_TRANSMEMBRANE_TRANSPORTER_ACTIVITY	3	Down	0.332723	0.593636
GOMF_1_ACYLGLYCEROPHOSPHOCHOLINE_O_ACYLTRANSFERASE_ACTIVITY	8	Up	0.332754	0.593636
GOMF_CALCIUM_DEPENDENT_CYSTEINE_TYPE_ENDOPEPTIDASE_ACTIVITY	9	Up	0.333602	0.594531
GOMF_SOLUTE_BICARBONATE_SYMPORTER_ACTIVITY	4	Down	0.335392	0.597102
GOMF_APOLIPOPROTEIN_RECEPTOR_BINDING	3	Down	0.336346	0.597467
GOMF_PEPTIDE_TRANSMEMBRANE_TRANSPORTER_ACTIVITY	12	Down	0.336351	0.597467
GOMF_SOLUTE_PROTON_ANTIPORTER_ACTIVITY	14	Down	0.33664	0.597467
GOMF_ADENOSINE_RECEPTOR_BINDING	2	Up	0.337965	0.598558
GOMF_VASCULAR_ENDOTHELIAL_GROWTH_FACTOR_RECEPTOR_BINDING	12	Down	0.338002	0.598558
GOMF_INTRAMOLECULAR_TRANSFERASE_ACTIVITY	26	Up	0.3383	0.598558
GOMF_ENDORIBONUCLEASE_ACTIVITY_PRODUCING_3_PHOSPHOMONOESTERS	3	Up	0.340277	0.60107
GOMF_ABC_TYPE_TRANSPORTER_ACTIVITY	28	Down	0.34042	0.60107
GOMF_OXIDOREDUCTASE_ACTIVITY_ACTING_ON_A_SULFUR_GROUP_OF_DONORS_DISULFIDE_AS_ACCEPTOR	7	Down	0.341091	0.601637
GOMF_PHOSPHORIC_ESTER_HYDROLASE_ACTIVITY	282	Down	0.343355	0.604793
GOMF_PYRIMIDINE_NUCLEOTIDE_BINDING	6	Up	0.343585	0.604793
GOMF_SEROTONIN_RECEPTOR_ACTIVITY	3	Down	0.344867	0.605103
GOMF_LAMININ_1_BINDING	4	Down	0.344925	0.605103
GOMF_SODIUM_CHLORIDE_SYMPORTER_ACTIVITY	2	Up	0.345493	0.605103
GOMF_POTASSIUM_ION_BINDING	8	Down	0.345647	0.605103
GOMF_RNA_ADENYLYLTRANSFERASE_ACTIVITY	5	Down	0.345919	0.605103
GOMF_TRANSLATION_REGULATOR_ACTIVITY_NUCLEIC_ACID_BINDING	94	Up	0.346726	0.605103
GOMF_VASCULAR_ENDOTHELIAL_GROWTH_FACTOR_ACTIVATED_RECEPTOR_ACTIVITY	4	Down	0.34674	0.605103
GOMF_UBIQUITIN_LIKE_PROTEIN_TRANSFERASE_ACTIVITY	367	Up	0.346867	0.605103
GOMF_TRANSLATION_FACTOR_ACTIVITY_RNA_BINDING	79	Up	0.34693	0.605103
GOMF_ANDROSTAN_3_ALPHA_17_BETA_DIOL_DEHYDROGENASE_ACTIVITY	6	Down	0.347336	0.605196
GOMF_VASCULAR_ENDOTHELIAL_GROWTH_FACTOR_BINDING	3	Down	0.34809	0.605896
GOMF_PHOSPHATASE_ACTIVITY	225	Down	0.349773	0.608208
GOMF_PROTEIN_CARRIER_CHAPERONE	18	Up	0.351096	0.609344
GOMF_MINUS_END_DIRECTED_MICROTUBULE_MOTOR_ACTIVITY	9	Down	0.351413	0.609344
GOMF_CHLORIDE_CHANNEL_INHIBITOR_ACTIVITY	8	Up	0.35149	0.609344
GOMF_NADPH_BINDING	15	Up	0.352004	0.60962
GOMF_ADENYLATE_CYCLASE_ACTIVITY	7	Down	0.353209	0.611091
GOMF_NADP_BINDING	39	Down	0.354203	0.612194
GOMF_FATTY_ACID_TRANSMEMBRANE_TRANSPORTER_ACTIVITY	5	Down	0.355105	0.613136
GOMF_DIPHOSPHOTRANSFERASE_ACTIVITY	5	Up	0.35567	0.613495
GOMF_INTRACILIARY_TRANSPORT_PARTICLE_B_BINDING	5	Up	0.359167	0.618176
GOMF_OXIDATIVE_PHOSPHORYLATION_UNCOUPLER_ACTIVITY	4	Up	0.359825	0.618176
GOMF_S100_PROTEIN_BINDING	11	Down	0.35991	0.618176
GOMF_CAMP_RESPONSE_ELEMENT_BINDING_PROTEIN_BINDING	8	Down	0.360084	0.618176
GOMF_ORGANIC_HYDROXY_COMPOUND_TRANSMEMBRANE_TRANSPORTER_ACTIVITY	18	Down	0.360183	0.618176
GOMF_EFFLUX_TRANSMEMBRANE_TRANSPORTER_ACTIVITY	8	Down	0.360567	0.618217
GOMF_VITAMIN_BINDING	96	Down	0.363419	0.622487
GOMF_GLUTATHIONE_OXIDOREDUCTASE_ACTIVITY	6	Down	0.365259	0.625014
GOMF_COA_HYDROLASE_ACTIVITY	17	Down	0.36595	0.625374
GOMF_HYDROLASE_ACTIVITY_ACTING_ON_CARBON_NITROGEN_BUT_NOT_PEPTIDE_BONDS_IN_CYCLIC_AMIDINES	22	Down	0.366197	0.625374
GOMF_PROTEIN_HOMODIMERIZATION_ACTIVITY	516	Down	0.366741	0.625681
GOMF_ACYLGLYCEROL_O_ACYLTRANSFERASE_ACTIVITY	24	Up	0.368347	0.627798
GOMF_GLUTATHIONE_DISULFIDE_OXIDOREDUCTASE_ACTIVITY	5	Down	0.369424	0.628938
GOMF_HORMONE_RECEPTOR_BINDING	11	Down	0.369854	0.628938
GOMF_PROTEIN_TYROSINE_KINASE_INHIBITOR_ACTIVITY	5	Up	0.370114	0.628938
GOMF_GUANYLATE_CYCLASE_ACTIVITY	3	Down	0.370907	0.629111
GOMF_1_ALKYL_2_ACETYLGLYCEROPHOSPHOCHOLINE_ESTERASE_ACTIVITY	5	Up	0.371018	0.629111
GOMF_TRANSFERASE_ACTIVITY_TRANSFERRING_NITROGENOUS_GROUPS	17	Down	0.371315	0.629111
GOMF_D1_DOPAMINE_RECEPTOR_BINDING	5	Up	0.372317	0.630188
GOMF_BH3_DOMAIN_BINDING	5	Up	0.372828	0.630431
GOMF_ATP_DEPENDENT_DNA_DNA_ANNEALING_ACTIVITY	6	Up	0.373235	0.630499
GOMF_ESTROGEN_16_ALPHA_HYDROXYLASE_ACTIVITY	1	Down	0.373792	0.630748
GOMF_VOLUME_SENSITIVE_ANION_CHANNEL_ACTIVITY	8	Down	0.374116	0.630748
GOMF_CHANNEL_REGULATOR_ACTIVITY	87	Down	0.375816	0.632991
GOMF_CARBOHYDRATE_PROTON_SYMPORTER_ACTIVITY	5	Down	0.376449	0.633395
GOMF_CARBOHYDRATE_DERIVATIVE_TRANSMEMBRANE_TRANSPORTER_ACTIVITY	38	Down	0.376805	0.633395
GOMF_SEMAPHORIN_RECEPTOR_BINDING	16	Down	0.377161	0.633395
GOMF_GALACTOSYLTRANSFERASE_ACTIVITY	20	Down	0.379053	0.63595
GOMF_OXIDOREDUCTASE_ACTIVITY	534	Down	0.380439	0.637652
GOMF_ANDROGEN_RECEPTOR_BINDING	24	Down	0.380867	0.637748
GOMF_RNA_POLYMERASE_II_ACTIVITY	5	Up	0.381688	0.638501
GOMF_NEDD8_SPECIFIC_PROTEASE_ACTIVITY	6	Up	0.383253	0.640495
GOMF_LEUCINE_BINDING	7	Up	0.38654	0.64536
GOMF_GAMMA_CATENIN_BINDING	9	Down	0.38757	0.646452
GOMF_ANION_CATION_SYMPORTER_ACTIVITY	10	Down	0.389258	0.648637
GOMF_PROTEIN_CARBOXYL_O_METHYLTRANSFERASE_ACTIVITY	6	Up	0.390324	0.649575
GOMF_LIM_DOMAIN_BINDING	6	Down	0.390749	0.649575
GOMF_HISTONE_METHYLTRANSFERASE_ACTIVITY_H4_K20_SPECIFIC	7	Up	0.390959	0.649575
GOMF_CARBON_OXYGEN_LYASE_ACTIVITY	60	Up	0.391613	0.649575
GOMF_SUPEROXIDE_GENERATING_NAD_P_H_OXIDASE_ACTIVITY	3	Down	0.391798	0.649575
GOMF_TFIIB_CLASS_TRANSCRIPTION_FACTOR_BINDING	4	Down	0.392089	0.649575
GOMF_SULFURTRANSFERASE_ACTIVITY	10	Up	0.392702	0.649963
GOMF_PHOSPHODIESTERASE_I_ACTIVITY	4	Up	0.393146	0.650073
GOMF_PROTEIN_DISULFIDE_REDUCTASE_NAD_P_ACTIVITY	10	Down	0.393714	0.650386
GOMF_ELECTRON_TRANSFER_ACTIVITY	108	Up	0.394482	0.651028
GOMF_ALPHA_TUBULIN_BINDING	31	Down	0.399568	0.657688
GOMF_SIALIC_ACID_BINDING	3	Down	0.399658	0.657688
GOMF_GTPASE_ACTIVATOR_ACTIVITY	207	Down	0.399666	0.657688
GOMF_CALCIUM_ACTIVATED_CATION_CHANNEL_ACTIVITY	11	Down	0.401645	0.660312
GOMF_GLYCERALDEHYDE_3_PHOSPHATE_DEHYDROGENASE_NADPLUS_NON_PHOSPHORYLATING_ACTIVITY	6	Down	0.402733	0.661191
GOMF_PROTEIN_PHOSPHATASE_ACTIVATOR_ACTIVITY	15	Up	0.402987	0.661191
GOMF_PROTEIN_MACROMOLECULE_ADAPTOR_ACTIVITY	259	Down	0.403378	0.661191
GOMF_AMINOPEPTIDASE_ACTIVITY	32	Down	0.404573	0.661191
GOMF_GABA_RECEPTOR_ACTIVITY	5	Up	0.404598	0.661191
GOMF_DEATH_RECEPTOR_ACTIVITY	10	Down	0.404634	0.661191
GOMF_DIHYDROPYRIMIDINASE_ACTIVITY	4	Up	0.404873	0.661191
GOMF_ACETYLCHOLINE_RECEPTOR_ACTIVITY	4	Down	0.405894	0.662227
GOMF_ATP_DEPENDENT_CHROMATIN_REMODELER_ACTIVITY	7	Down	0.407475	0.664176
GOMF_TUMOR_NECROSIS_FACTOR_RECEPTOR_SUPERFAMILY_BINDING	34	Down	0.410851	0.669045
GOMF_RNA_POLYMERASE_I_GENERAL_TRANSCRIPTION_INITIATION_FACTOR_ACTIVITY	6	Up	0.412395	0.670773
GOMF_RRNA_CYTOSINE_METHYLTRANSFERASE_ACTIVITY	4	Up	0.412693	0.670773
GOMF_UBIQUITIN_LIKE_PROTEIN_LIGASE_ACTIVITY	251	Up	0.413128	0.670844
GOMF_TRANSLATION_REGULATOR_ACTIVITY	122	Up	0.414382	0.672115
GOMF_CYSTEINE_TYPE_PEPTIDASE_ACTIVITY	151	Up	0.414692	0.672115
GOMF_INOSITOL_HEXAKISPHOSPHATE_KINASE_ACTIVITY	8	Up	0.415856	0.673365
GOMF_PORIN_ACTIVITY	5	Up	0.416555	0.673748
GOMF_PROTEIN_ARGININE_DEIMINASE_ACTIVITY	2	Down	0.41746	0.673748
GOMF_HYALURONONGLUCOSAMINIDASE_ACTIVITY	5	Up	0.41806	0.673748
GOMF_PHOSPHATIDYLINOSITOL_3_4_5_TRISPHOSPHATE_5_PHOSPHATASE_ACTIVITY	5	Down	0.418123	0.673748
GOMF_ADENYLATE_CYCLASE_BINDING	10	Down	0.418567	0.673748
GOMF_PROTEIN_MEMBRANE_ADAPTOR_ACTIVITY	18	Down	0.419218	0.673748
GOMF_TRANSCRIPTION_FACTOR_BINDING	515	Up	0.419341	0.673748
GOMF_INTERLEUKIN_2_RECEPTOR_BINDING	3	Down	0.419555	0.673748
GOMF_HISTONE_H3_DI_MONOMETHYL_LYSINE_9_DEMETHYLASE_ACTIVITY	5	Down	0.419622	0.673748
GOMF_PRE_MRNA_5_SPLICE_SITE_BINDING	4	Up	0.420372	0.674323
GOMF_5S_RRNA_BINDING	10	Up	0.421335	0.675237
GOMF_ASPARTIC_TYPE_ENDOPEPTIDASE_INHIBITOR_ACTIVITY	4	Down	0.423723	0.677838
GOMF_TRIGLYCERIDE_BINDING	2	Down	0.42403	0.677838
GOMF_PURINE_NUCLEOTIDE_TRANSMEMBRANE_TRANSPORTER_ACTIVITY	18	Down	0.424142	0.677838
GOMF_SUPEROXIDE_DISMUTASE_ACTIVITY	5	Down	0.425013	0.678598
GOMF_CYTOSKELETAL_PROTEIN_BINDING	791	Down	0.42575	0.679144
GOMF_TRANSCRIPTION_COREPRESSOR_ACTIVITY	168	Up	0.426292	0.679377
GOMF_PHOSPHORIC_DIESTER_HYDROLASE_ACTIVITY	55	Down	0.427548	0.680749
GOMF_IMMUNOGLOBULIN_RECEPTOR_BINDING	2	Down	0.429471	0.681666
GOMF_PROTEIN_ARGININE_OMEGA_N_ASYMMETRIC_METHYLTRANSFERASE_ACTIVITY	5	Up	0.429699	0.681666
GOMF_MRNA_5_UTR_BINDING	26	Up	0.429712	0.681666
GOMF_LACTATE_TRANSMEMBRANE_TRANSPORTER_ACTIVITY	3	Down	0.429967	0.681666
GOMF_RETINOIC_ACID_RECEPTOR_BINDING	20	Up	0.430863	0.681666
GOMF_NAD_P_PLUS_NUCLEOSIDASE_ACTIVITY	7	Down	0.431067	0.681666
GOMF_METALLOEXOPEPTIDASE_ACTIVITY	44	Down	0.431806	0.681666
GOMF_RNA_CAP_BINDING	18	Up	0.431807	0.681666
GOMF_GLUTAMATE_BINDING	7	Up	0.431984	0.681666
GOMF_POLY_PYRIMIDINE_TRACT_BINDING	25	Up	0.432092	0.681666
GOMF_KINESIN_BINDING	33	Up	0.433749	0.683322
GOMF_CARD_DOMAIN_BINDING	8	Up	0.434286	0.683322
GOMF_LIPOPEPTIDE_BINDING	2	Down	0.434443	0.683322
GOMF_CYSTEINE_TYPE_ENDOPEPTIDASE_ACTIVITY_INVOLVED_IN_APOPTOTIC_SIGNALING_PATHWAY	6	Down	0.434934	0.683322
GOMF_GROWTH_HORMONE_RECEPTOR_BINDING	4	Down	0.43513	0.683322
GOMF_PEPTIDASE_ACTIVITY	367	Down	0.436829	0.685362
GOMF_INOSITOL_1_4_5_TRISPHOSPHATE_BINDING	6	Down	0.438073	0.686688
GOMF_ANKYRIN_REPEAT_BINDING	5	Up	0.439351	0.688063
GOMF_OXALATE_TRANSMEMBRANE_TRANSPORTER_ACTIVITY	3	Up	0.44003	0.688328
GOMF_QUATERNARY_AMMONIUM_GROUP_BINDING	25	Down	0.44102	0.688328
GOMF_CYCLASE_REGULATOR_ACTIVITY	7	Down	0.441093	0.688328
GOMF_PHOSPHATIDIC_ACID_BINDING	18	Up	0.441123	0.688328
GOMF_ALPHA_N_ACETYLNEURAMINATE_ALPHA_2_8_SIALYLTRANSFERASE_ACTIVITY	3	Down	0.442253	0.689466
GOMF_LIGAND_GATED_SODIUM_CHANNEL_ACTIVITY	8	Down	0.442892	0.689836
GOMF_METAL_DEPENDENT_DEUBIQUITINASE_ACTIVITY	9	Up	0.444854	0.690537
GOMF_CULLIN_FAMILY_PROTEIN_BINDING	24	Up	0.445014	0.690537
GOMF_STRUCTURAL_CONSTITUENT_OF_SYNAPSE	17	Down	0.445249	0.690537
GOMF_PHOSPHATIDYLSERINE_FLOPPASE_ACTIVITY	9	Down	0.445262	0.690537
GOMF_HISTONE_H3_TRI_DIMETHYL_LYSINE_9_DEMETHYLASE_ACTIVITY	4	Up	0.445352	0.690537
GOMF_GAP_JUNCTION_CHANNEL_ACTIVITY	7	Down	0.446426	0.691578
GOMF_CYCLASE_ACTIVITY	13	Down	0.447332	0.692358
GOMF_CHONDROITIN_SULFOTRANSFERASE_ACTIVITY	4	Down	0.449571	0.694173
GOMF_LIPASE_INHIBITOR_ACTIVITY	8	Down	0.449586	0.694173
GOMF_PHOSPHOLIPID_TRANSFER_ACTIVITY	22	Down	0.449834	0.694173
GOMF_NEUROPEPTIDE_BINDING	4	Down	0.45053	0.694173
GOMF_OLFACTORY_RECEPTOR_ACTIVITY	2	Down	0.45064	0.694173
GOMF_C3HC4_TYPE_RING_FINGER_DOMAIN_BINDING	6	Down	0.450929	0.694173
GOMF_SULFATE_TRANSMEMBRANE_TRANSPORTER_ACTIVITY	9	Up	0.451804	0.694753
GOMF_NUCLEOSIDE_DIPHOSPHATE_KINASE_ACTIVITY	13	Down	0.45352	0.694753
GOMF_SELENIUM_BINDING	7	Down	0.453712	0.694753
GOMF_BILE_ACID_SODIUM_SYMPORTER_ACTIVITY	1	Down	0.45389	0.694753
GOMF_MONOCARBOXYLATE_SODIUM_SYMPORTER_ACTIVITY	1	Down	0.45389	0.694753
GOMF_HISTONE_DEACETYLASE_BINDING	100	Up	0.454885	0.694753
GOMF_ARACHIDONIC_ACID_EPOXYGENASE_ACTIVITY	2	Down	0.455031	0.694753
GOMF_ARACHIDONIC_ACID_MONOOXYGENASE_ACTIVITY	2	Down	0.455031	0.694753
GOMF_FATTY_ACID_OMEGA_HYDROXYLASE_ACTIVITY	2	Up	0.455658	0.694753
GOMF_NEUROTROPHIN_TRK_RECEPTOR_BINDING	6	Down	0.455715	0.694753
GOMF_CAMP_DEPENDENT_PROTEIN_KINASE_INHIBITOR_ACTIVITY	7	Down	0.455879	0.694753
GOMF_RNA_POLYMERASE_II_INTRONIC_TRANSCRIPTION_REGULATORY_REGION_SEQUENCE_SPECIFIC_DNA_BINDING	7	Up	0.456351	0.694753
GOMF_STRUCTURAL_CONSTITUENT_OF_POSTSYNAPSE	11	Down	0.456968	0.694753
GOMF_POLYOL_TRANSMEMBRANE_TRANSPORTER_ACTIVITY	5	Up	0.456978	0.694753
GOMF_CARBON_NITROGEN_LYASE_ACTIVITY	10	Up	0.457373	0.694753
GOMF_POLYUBIQUITIN_MODIFICATION_DEPENDENT_PROTEIN_BINDING	49	Down	0.459208	0.696753
GOMF_CALCIUM_CHANNEL_INHIBITOR_ACTIVITY	10	Up	0.4595	0.696753
GOMF_LONG_CHAIN_FATTY_ACID_TRANSPORTER_ACTIVITY	10	Down	0.460481	0.697268
GOMF_FMN_BINDING	9	Up	0.460652	0.697268
GOMF_GLYCINE_BINDING	3	Up	0.462415	0.699321
GOMF_PHOSPHATIDYLINOSITOL_TRISPHOSPHATE_PHOSPHATASE_ACTIVITY	6	Down	0.464082	0.701102
GOMF_TRANSMITTER_GATED_CHANNEL_ACTIVITY	13	Down	0.464742	0.701102
GOMF_PEPTIDE_HORMONE_RECEPTOR_BINDING	8	Down	0.464816	0.701102
GOMF_CAMP_DEPENDENT_PROTEIN_KINASE_ACTIVITY	7	Up	0.467563	0.703267
GOMF_PHOSPHATE_ION_BINDING	8	Down	0.467597	0.703267
GOMF_RRNA_ADENINE_METHYLTRANSFERASE_ACTIVITY	8	Up	0.467863	0.703267
GOMF_SIGNAL_SEQUENCE_BINDING	42	Up	0.46794	0.703267
GOMF_OXIDOREDUCTASE_ACTIVITY_ACTING_ON_METAL_IONS_OXYGEN_AS_ACCEPTOR	3	Down	0.468299	0.703267
GOMF_DYNACTIN_BINDING	11	Up	0.471638	0.707663
GOMF_TRANSKETOLASE_OR_TRANSALDOLASE_ACTIVITY	3	Down	0.472731	0.708685
GOMF_INTRAMOLECULAR_OXIDOREDUCTASE_ACTIVITY_INTERCONVERTING_ALDOSES_AND_KETOSES	8	Up	0.473332	0.708967
GOMF_GUANOSINE_DIPHOSPHATASE_ACTIVITY	5	Up	0.473857	0.709134
GOMF_PYRUVATE_DEHYDROGENASE_ACTIVITY	5	Up	0.474659	0.709561
GOMF_SOMATOSTATIN_RECEPTOR_ACTIVITY	1	Up	0.474968	0.709561
GOMF_RIBOSOME_BINDING	65	Up	0.476413	0.7107
GOMF_UBIQUITIN_LIKE_PROTEIN_CONJUGATING_ENZYME_ACTIVITY	34	Down	0.476558	0.7107
GOMF_AMINE_BINDING	1	Down	0.480016	0.714618
GOMF_PROTEIN_DIMERIZATION_ACTIVITY	753	Down	0.480017	0.714618
GOMF_3_HYDROXYACYL_COA_DEHYDRATASE_ACTIVITY	4	Down	0.482223	0.71728
GOMF_UDP_GLUCOSYLTRANSFERASE_ACTIVITY	10	Down	0.483179	0.718081
GOMF_OLIGOSACCHARIDE_BINDING	3	Up	0.483843	0.718446
GOMF_AP_1_ADAPTOR_COMPLEX_BINDING	4	Down	0.484692	0.719085
GOMF_MHC_CLASS_II_PROTEIN_COMPLEX_BINDING	11	Up	0.485448	0.719586
GOMF_NEUROPEPTIDE_RECEPTOR_ACTIVITY	4	Down	0.487155	0.721494
GOMF_RACEMASE_AND_EPIMERASE_ACTIVITY_ACTING_ON_CARBOHYDRATES_AND_DERIVATIVES	9	Down	0.490407	0.725683
GOMF_PROTEIN_TRANSMEMBRANE_TRANSPORTER_ACTIVITY	20	Up	0.491348	0.725935
GOMF_BITTER_TASTE_RECEPTOR_ACTIVITY	3	Up	0.491422	0.725935
GOMF_1_PHOSPHATIDYLINOSITOL_3_KINASE_ACTIVITY	8	Up	0.493384	0.728208
GOMF_BETA_2_ADRENERGIC_RECEPTOR_BINDING	6	Down	0.496913	0.732786
GOMF_HYDROXYMETHYL_FORMYL_AND_RELATED_TRANSFERASE_ACTIVITY	6	Up	0.499415	0.735844
GOMF_PROTEASOME_ACTIVATING_ACTIVITY	6	Up	0.500249	0.73618
GOMF_HSP90_PROTEIN_BINDING	37	Up	0.5005	0.73618
GOMF_BENZODIAZEPINE_RECEPTOR_BINDING	1	Down	0.503062	0.739316
GOMF_SOLUTE_ANION_ANTIPORTER_ACTIVITY	16	Up	0.503705	0.739629
GOMF_ORGANIC_CATION_TRANSMEMBRANE_TRANSPORTER_ACTIVITY	18	Down	0.505136	0.740367
GOMF_PHOSPHATASE_INHIBITOR_ACTIVITY	35	Up	0.505178	0.740367
GOMF_ENZYME_ACTIVATOR_ACTIVITY	416	Down	0.505501	0.740367
GOMF_NEUROTROPHIN_RECEPTOR_BINDING	8	Down	0.506158	0.740698
GOMF_PROTEIN_DEMETHYLASE_ACTIVITY	29	Down	0.509103	0.743622
GOMF_HMG_BOX_DOMAIN_BINDING	9	Down	0.509155	0.743622
GOMF_VITAMIN_D_BINDING	3	Down	0.509455	0.743622
GOMF_CHANNEL_ACTIVATOR_ACTIVITY	1	Down	0.51059	0.744113
GOMF_N_ACYLSPHINGOSINE_AMIDOHYDROLASE_ACTIVITY	4	Down	0.511162	0.744113
GOMF_TOXIN_TRANSMEMBRANE_TRANSPORTER_ACTIVITY	5	Down	0.511731	0.744113
GOMF_PROSTANOID_RECEPTOR_ACTIVITY	4	Down	0.511892	0.744113
GOMF_L_PROLINE_TRANSMEMBRANE_TRANSPORTER_ACTIVITY	3	Down	0.511956	0.744113
GOMF_EUKARYOTIC_INITIATION_FACTOR_4E_BINDING	9	Up	0.51239	0.744113
GOMF_ATP_ACTIVATED_INWARD_RECTIFIER_POTASSIUM_CHANNEL_ACTIVITY	2	Down	0.514514	0.746317
GOMF_PYRIMIDINE_NUCLEOSIDE_TRANSMEMBRANE_TRANSPORTER_ACTIVITY	2	Up	0.514776	0.746317
GOMF_L_LYSINE_TRANSMEMBRANE_TRANSPORTER_ACTIVITY	5	Down	0.516445	0.748105
GOMF_PROTEIN_HETERODIMERIZATION_ACTIVITY	228	Down	0.517863	0.7489
GOMF_BHLH_TRANSCRIPTION_FACTOR_BINDING	24	Down	0.518065	0.7489
GOMF_BETA_1_3_GALACTOSYLTRANSFERASE_ACTIVITY	8	Up	0.518301	0.7489
GOMF_OXIDOREDUCTASE_ACTIVITY_ACTING_ON_A_SULFUR_GROUP_OF_DONORS_OXYGEN_AS_ACCEPTOR	11	Up	0.519269	0.749667
GOMF_NEDD8_TRANSFERASE_ACTIVITY	6	Down	0.520055	0.750172
GOMF_UBIQUITIN_LIKE_PROTEIN_SPECIFIC_ISOPEPTIDASE_ACTIVITY	6	Up	0.521096	0.750722
GOMF_UBIQUITINATION_LIKE_MODIFICATION_DEPENDENT_PROTEIN_BINDING	14	Down	0.521311	0.750722
GOMF_CALCIUM_CATION_ANTIPORTER_ACTIVITY	7	Down	0.521925	0.750978
GOMF_CARBOXYPEPTIDASE_ACTIVITY	25	Down	0.522589	0.751304
GOMF_MACROMOLECULE_TRANSMEMBRANE_TRANSPORTER_ACTIVITY	24	Up	0.523757	0.752353
GOMF_TRANSCRIPTION_COREPRESSOR_BINDING	42	Up	0.524874	0.753328
GOMF_NON_MEMBRANE_SPANNING_PROTEIN_TYROSINE_PHOSPHATASE_ACTIVITY	7	Up	0.525327	0.753349
GOMF_RACEMASE_AND_EPIMERASE_ACTIVITY	15	Down	0.525886	0.753521
GOMF_N_N_DIMETHYLANILINE_MONOOXYGENASE_ACTIVITY	1	Down	0.527331	0.754963
GOMF_TETRAPYRROLE_BINDING	67	Down	0.530029	0.757671
GOMF_PROTON_TRANSMEMBRANE_TRANSPORTER_ACTIVITY	96	Down	0.530105	0.757671
GOMF_OXIDOREDUCTASE_ACTIVITY_ACTING_ON_SINGLE_DONORS_WITH_INCORPORATION_OF_MOLECULAR_OXYGEN	10	Down	0.532793	0.759976
GOMF_NUCLEOTIDASE_ACTIVITY	11	Up	0.532802	0.759976
GOMF_UBIQUITIN_LIKE_PROTEIN_LIGASE_BINDING	284	Up	0.533045	0.759976
GOMF_O_METHYLTRANSFERASE_ACTIVITY	21	Up	0.534285	0.760597
GOMF_ISOMERASE_ACTIVITY	135	Up	0.534624	0.760597
GOMF_DYNEIN_LIGHT_CHAIN_BINDING	8	Down	0.535398	0.760597
GOMF_CADHERIN_BINDING	290	Down	0.535464	0.760597
GOMF_PHOSPHOLIPASE_D_ACTIVITY	5	Down	0.536187	0.760597
GOMF_LONG_CHAIN_ACYL_COA_DEHYDROGENASE_ACTIVITY	3	Up	0.53637	0.760597
GOMF_CATALYTIC_ACTIVITY_ACTING_ON_A_GLYCOPROTEIN	14	Down	0.53658	0.760597
GOMF_HYDROLASE_ACTIVITY_ACTING_ON_ESTER_BONDS	570	Up	0.538973	0.76336
GOMF_NADPLUS_BINDING	16	Up	0.539699	0.763413
GOMF_DISORDERED_DOMAIN_SPECIFIC_BINDING	32	Up	0.540623	0.763413
GOMF_GAMMA_AMINOBUTYRIC_ACID_TRANSMEMBRANE_TRANSPORTER_ACTIVITY	2	Down	0.540774	0.763413
GOMF_PHOSPHATE_ION_TRANSMEMBRANE_TRANSPORTER_ACTIVITY	4	Up	0.540788	0.763413
GOMF_GLUTAMATE_GATED_CALCIUM_ION_CHANNEL_ACTIVITY	1	Down	0.541562	0.763878
GOMF_PHOSPHATIDYLINOSITOL_PHOSPHATE_5_PHOSPHATASE_ACTIVITY	11	Down	0.542812	0.765013
GOMF_DEHYDROASCORBIC_ACID_TRANSMEMBRANE_TRANSPORTER_ACTIVITY	5	Down	0.543992	0.766048
GOMF_MOLECULAR_FUNCTION_INHIBITOR_ACTIVITY	48	Down	0.545705	0.76783
GOMF_OXIDOREDUCTASE_ACTIVITY_ACTING_ON_THE_ALDEHYDE_OR_OXO_GROUP_OF_DONORS_DISULFIDE_AS_ACCEPTOR	5	Up	0.546691	0.767887
GOMF_CYSTEINE_TYPE_ENDOPEPTIDASE_ACTIVITY	79	Up	0.546859	0.767887
GOMF_PROTEIN_TAG	12	Up	0.547086	0.767887
GOMF_S_ACYLTRANSFERASE_ACTIVITY	27	Up	0.548201	0.768155
GOMF_SALT_TRANSMEMBRANE_TRANSPORTER_ACTIVITY	1	Down	0.548361	0.768155
GOMF_CHLORIDE_CHANNEL_REGULATOR_ACTIVITY	12	Up	0.548618	0.768155
GOMF_INOSITOL_1_4_5_TRISPHOSPHATE_5_PHOSPHATASE_ACTIVITY	5	Down	0.550266	0.768964
GOMF_UBIQUITIN_LIGASE_SUBSTRATE_ADAPTOR_ACTIVITY	26	Up	0.550621	0.768964
GOMF_CARBOHYDRATE_TRANSMEMBRANE_TRANSPORTER_ACTIVITY	20	Down	0.551122	0.768964
GOMF_VOLTAGE_GATED_CHLORIDE_CHANNEL_ACTIVITY	7	Down	0.551518	0.768964
GOMF_ATP_DEPENDENT_PEPTIDASE_ACTIVITY	7	Up	0.551684	0.768964
GOMF_UREA_TRANSMEMBRANE_TRANSPORTER_ACTIVITY	1	Up	0.551882	0.768964
GOMF_DIACYLGLYCEROL_BINDING	8	Down	0.553839	0.771066
GOMF_CARBOXY_LYASE_ACTIVITY	24	Down	0.555228	0.771245
GOMF_1_PHOSPHATIDYLINOSITOL_BINDING	11	Down	0.55535	0.771245
GOMF_ENDODEOXYRIBONUCLEASE_ACTIVITY_PRODUCING_3_PHOSPHOMONOESTERS	6	Up	0.555478	0.771245
GOMF_COA_TRANSFERASE_ACTIVITY	3	Up	0.555919	0.771245
GOMF_PIRNA_BINDING	2	Down	0.556517	0.771245
GOMF_LBD_DOMAIN_BINDING	4	Up	0.556792	0.771245
GOMF_LAMIN_BINDING	16	Up	0.55711	0.771245
GOMF_WATER_CHANNEL_ACTIVITY	4	Down	0.557658	0.771382
GOMF_SPHINGOSINE_N_ACYLTRANSFERASE_ACTIVITY	4	Up	0.562741	0.777787
GOMF_L_ORNITHINE_TRANSMEMBRANE_TRANSPORTER_ACTIVITY	3	Down	0.564908	0.780154
GOMF_ATPASE_BINDING	70	Up	0.566953	0.781851
GOMF_MAGNESIUM_ION_BINDING	184	Up	0.567047	0.781851
GOMF_ACETYL_COA_C_ACYLTRANSFERASE_ACTIVITY	7	Down	0.567915	0.782421
GOMF_PHOSPHATIDYLINOSITOL_4_5_BISPHOSPHATE_5_PHOSPHATASE_ACTIVITY	8	Down	0.568437	0.782512
GOMF_TYPE_5_METABOTROPIC_GLUTAMATE_RECEPTOR_BINDING	4	Down	0.571191	0.785673
GOMF_STRUCTURAL_CONSTITUENT_OF_TOOTH_ENAMEL	1	Down	0.573736	0.788543
GOMF_RETINOL_BINDING	5	Down	0.575069	0.789724
GOMF_PHOSPHATIDYLINOSITOL_4_5_BISPHOSPHATE_PHOSPHATASE_ACTIVITY	12	Down	0.575515	0.789724
GOMF_RIBOFLAVIN_TRANSMEMBRANE_TRANSPORTER_ACTIVITY	2	Down	0.577427	0.791715
GOMF_UDP_GALACTOSE_BETA_N_ACETYLGLUCOSAMINE_BETA_1_3_GALACTOSYLTRANSFERASE_ACTIVITY	6	Up	0.578411	0.792022
GOMF_TRIPLET_CODON_AMINO_ACID_ADAPTOR_ACTIVITY	1	Up	0.578573	0.792022
GOMF_GLYCOLIPID_MANNOSYLTRANSFERASE_ACTIVITY	5	Up	0.579219	0.792125
GOMF_BETA_CATENIN_BINDING	67	Down	0.580022	0.792125
GOMF_GALACTOSIDASE_ACTIVITY	4	Up	0.58075	0.792125
GOMF_PHOSPHATASE_REGULATOR_ACTIVITY	93	Down	0.580893	0.792125
GOMF_SYNTAXIN_1_BINDING	13	Down	0.581018	0.792125
GOMF_ORGANIC_ACID_BINDING	82	Down	0.581414	0.792125
GOMF_TRNA_CYTOSINE_METHYLTRANSFERASE_ACTIVITY	9	Up	0.582662	0.793196
GOMF_ENZYME_INHIBITOR_ACTIVITY	233	Down	0.583506	0.793716
GOMF_IDENTICAL_PROTEIN_BINDING	1457	Down	0.585583	0.795621
GOMF_SEQUENCE_SPECIFIC_MRNA_BINDING	11	Up	0.587974	0.795621
GOMF_PROTEIN_DISULFIDE_ISOMERASE_ACTIVITY	17	Down	0.588028	0.795621
GOMF_CO_SMAD_BINDING	7	Down	0.588406	0.795621
GOMF_NEUROTRANSMITTER_RECEPTOR_REGULATOR_ACTIVITY	8	Up	0.588485	0.795621
GOMF_SUMO_SPECIFIC_PROTEASE_ACTIVITY	9	Up	0.588852	0.795621
GOMF_MITOGEN_ACTIVATED_PROTEIN_KINASE_KINASE_BINDING	8	Down	0.588937	0.795621
GOMF_FATTY_ACID_SYNTHASE_ACTIVITY	10	Up	0.589061	0.795621
GOMF_CYTOSKELETON_NUCLEAR_MEMBRANE_ANCHOR_ACTIVITY	5	Up	0.589074	0.795621
GOMF_ACID_AMINO_ACID_LIGASE_ACTIVITY	17	Up	0.590481	0.796285
GOMF_HEPARAN_SULFATE_GLUCOSAMINE_3_SULFOTRANSFERASE_1_ACTIVITY	2	Down	0.590493	0.796285
GOMF_PHOSPHATIDYLINOSITOL_3_KINASE_ACTIVITY	9	Up	0.591128	0.796515
GOMF_CDP_ALCOHOL_PHOSPHATIDYLTRANSFERASE_ACTIVITY	7	Up	0.592286	0.79745
GOMF_PHOSPHOTRANSFERASE_ACTIVITY_PHOSPHATE_GROUP_AS_ACCEPTOR	32	Down	0.593678	0.798635
GOMF_RNA_POLYMERASE_III_GENERAL_TRANSCRIPTION_INITIATION_FACTOR_ACTIVITY	6	Up	0.594282	0.798635
GOMF_ARYL_HYDROCARBON_RECEPTOR_BINDING	9	Up	0.59456	0.798635
GOMF_TAT_PROTEIN_BINDING	10	Up	0.599453	0.804578
GOMF_NODAL_BINDING	1	Up	0.601889	0.806808
GOMF_ALPHA_1_3_FUCOSYLTRANSFERASE_ACTIVITY	3	Down	0.602053	0.806808
GOMF_LYSOPHOSPHATIDIC_ACID_PHOSPHATASE_ACTIVITY	3	Up	0.603081	0.80717
GOMF_PHOSPHATIDYLINOSITOL_3_5_BISPHOSPHATE_PHOSPHATASE_ACTIVITY	12	Up	0.603781	0.80717
GOMF_CARBON_SULFUR_LYASE_ACTIVITY	13	Down	0.603988	0.80717
GOMF_SPHINGOLIPID_TRANSFER_ACTIVITY	8	Up	0.604203	0.80717
GOMF_PENTOSYLTRANSFERASE_ACTIVITY	47	Up	0.605669	0.808315
GOMF_RETINOIC_ACID_4_HYDROXYLASE_ACTIVITY	1	Down	0.606001	0.808315
GOMF_CARBONATE_DEHYDRATASE_ACTIVITY	5	Down	0.608793	0.810991
GOMF_UBIQUITIN_BINDING	96	Down	0.609002	0.810991
GOMF_RETINAL_BINDING	7	Down	0.609423	0.810991
GOMF_INOSITOL_POLYPHOSPHATE_5_PHOSPHATASE_ACTIVITY	4	Down	0.610384	0.811449
GOMF_NF_KAPPAB_INDUCING_KINASE_ACTIVITY	4	Down	0.611357	0.811449
GOMF_ADP_BINDING	30	Up	0.611362	0.811449
GOMF_DYSTROGLYCAN_BINDING	9	Down	0.612259	0.811449
GOMF_APOLIPOPROTEIN_A_I_BINDING	4	Up	0.613037	0.811449
GOMF_GDP_DISSOCIATION_INHIBITOR_ACTIVITY	15	Up	0.613237	0.811449
GOMF_INTRACELLULAR_CGMP_ACTIVATED_CATION_CHANNEL_ACTIVITY	1	Down	0.613507	0.811449
GOMF_QUINONE_BINDING	15	Up	0.613693	0.811449
GOMF_PRIMARY_ACTIVE_TRANSMEMBRANE_TRANSPORTER_ACTIVITY	131	Down	0.614018	0.811449
GOMF_RAGE_RECEPTOR_BINDING	5	Up	0.615874	0.813276
GOMF_ANTIPORTER_ACTIVITY	57	Down	0.617559	0.814566
GOMF_CLATHRIN_LIGHT_CHAIN_BINDING	4	Down	0.6178	0.814566
GOMF_GAP_JUNCTION_CHANNEL_ACTIVITY_INVOLVED_IN_CARDIAC_CONDUCTION_ELECTRICAL_COUPLING	2	Up	0.619135	0.815497
GOMF_CHAPERONE_BINDING	92	Down	0.619455	0.815497
GOMF_CARGO_ADAPTOR_ACTIVITY	19	Up	0.620342	0.81604
GOMF_CYSTEINE_TYPE_ENDOPEPTIDASE_ACTIVITY_INVOLVED_IN_APOPTOTIC_PROCESS	9	Down	0.622434	0.818085
GOMF_PHOSPHATIDYLINOSITOL_3_KINASE_REGULATORY_SUBUNIT_BINDING	6	Down	0.62285	0.818085
GOMF_SULFATE_BINDING	4	Up	0.624593	0.819257
GOMF_STEROID_HYDROXYLASE_ACTIVITY	8	Down	0.624695	0.819257
GOMF_MANNOSYL_OLIGOSACCHARIDE_1_2_ALPHA_MANNOSIDASE_ACTIVITY	7	Up	0.625866	0.820166
GOMF_GLUCURONOSYLTRANSFERASE_ACTIVITY	10	Down	0.629078	0.82269
GOMF_POTASSIUM_CHANNEL_REGULATOR_ACTIVITY	35	Down	0.629636	0.82269
GOMF_4_GALACTOSYL_N_ACETYLGLUCOSAMINIDE_3_ALPHA_L_FUCOSYLTRANSFERASE_ACTIVITY	1	Down	0.629911	0.82269
GOMF_PROTEIN_SERINE_KINASE_ACTIVITY	302	Up	0.630191	0.82269
GOMF_CYTIDINE_DEAMINASE_ACTIVITY	6	Down	0.630314	0.82269
GOMF_ZINC_ION_BINDING	595	Up	0.631131	0.82269
GOMF_MIRNA_BINDING	28	Up	0.631501	0.82269
GOMF_PROSTAGLANDIN_E_RECEPTOR_ACTIVITY	2	Down	0.631623	0.82269
GOMF_JUN_KINASE_KINASE_KINASE_ACTIVITY	11	Down	0.632378	0.823049
GOMF_RNA_2_O_METHYLTRANSFERASE_ACTIVITY	7	Up	0.633836	0.824322
GOMF_ORNITHINE_DECARBOXYLASE_REGULATOR_ACTIVITY	5	Down	0.634698	0.82433
GOMF_SUGAR_TRANSMEMBRANE_TRANSPORTER_ACTIVITY	13	Down	0.635146	0.82433
GOMF_SECONDARY_ACTIVE_SULFATE_TRANSMEMBRANE_TRANSPORTER_ACTIVITY	5	Down	0.635891	0.82433
GOMF_TRANSFERASE_ACTIVITY_TRANSFERRING_SULPHUR_CONTAINING_GROUPS	39	Down	0.635995	0.82433
GOMF_MHC_CLASS_IB_PROTEIN_BINDING	4	Down	0.63624	0.82433
GOMF_PEPTIDE_ALPHA_N_ACETYLTRANSFERASE_ACTIVITY	10	Up	0.636845	0.824491
GOMF_DICARBOXYLIC_ACID_TRANSMEMBRANE_TRANSPORTER_ACTIVITY	18	Up	0.63806	0.825442
GOMF_DYNEIN_HEAVY_CHAIN_BINDING	11	Down	0.638921	0.825934
GOMF_OXO_ACID_LYASE_ACTIVITY	5	Up	0.639518	0.826084
GOMF_NEUREXIN_FAMILY_PROTEIN_BINDING	10	Up	0.640484	0.82612
GOMF_CCR2_CHEMOKINE_RECEPTOR_BINDING	1	Down	0.640887	0.82612
GOMF_POTASSIUM_PROTON_ANTIPORTER_ACTIVITY	6	Down	0.640989	0.82612
GOMF_PROTEIN_KINASE_ACTIVITY	459	Down	0.641989	0.826789
GOMF_ENZYME_REGULATOR_ACTIVITY	890	Down	0.642879	0.827315
GOMF_ANION_SODIUM_SYMPORTER_ACTIVITY	3	Up	0.643636	0.827406
GOMF_RETINOIC_ACID_RESPONSIVE_ELEMENT_BINDING	5	Down	0.643912	0.827406
GOMF_DOPAMINE_RECEPTOR_BINDING	12	Up	0.644963	0.828137
GOMF_GUANYLATE_KINASE_ACTIVITY	7	Down	0.646848	0.828942
GOMF_MHC_PROTEIN_COMPLEX_BINDING	14	Up	0.646882	0.828942
GOMF_MONOAMINE_TRANSMEMBRANE_TRANSPORTER_ACTIVITY	2	Up	0.647038	0.828942
GOMF_INTRONIC_TRANSCRIPTION_REGULATORY_REGION_SEQUENCE_SPECIFIC_DNA_BINDING	8	Up	0.647568	0.829003
GOMF_OXIDOREDUCTASE_ACTIVITY_ACTING_ON_OTHER_NITROGENOUS_COMPOUNDS_AS_DONORS	7	Down	0.648475	0.829545
GOMF_RNA_POLYMERASE_II_SPECIFIC_DNA_BINDING_TRANSCRIPTION_FACTOR_BINDING	296	Down	0.651884	0.833032
GOMF_VITAMIN_B6_BINDING	37	Down	0.65217	0.833032
GOMF_DEACETYLASE_ACTIVITY	34	Down	0.652929	0.833381
GOMF_FUCOSYLTRANSFERASE_ACTIVITY	6	Up	0.653793	0.833738
GOMF_N_ACETYLLACTOSAMINIDE_BETA_1_3_N_ACETYLGLUCOSAMINYLTRANSFERASE_ACTIVITY	2	Up	0.654196	0.833738
GOMF_SERINE_TYPE_EXOPEPTIDASE_ACTIVITY	7	Down	0.655709	0.833738
GOMF_HEXOKINASE_ACTIVITY	3	Down	0.656715	0.833738
GOMF_CAMP_DEPENDENT_PROTEIN_KINASE_REGULATOR_ACTIVITY	8	Down	0.656853	0.833738
GOMF_LYS48_SPECIFIC_DEUBIQUITINASE_ACTIVITY	15	Up	0.656885	0.833738
GOMF_SPHINGOSINE_1_PHOSPHATE_RECEPTOR_ACTIVITY	5	Down	0.656889	0.833738
GOMF_CALMODULIN_DEPENDENT_PROTEIN_PHOSPHATASE_ACTIVITY	5	Up	0.65709	0.833738
GOMF_PHOSPHATIDYLSERINE_FLIPPASE_ACTIVITY	5	Down	0.657859	0.834097
GOMF_GLYCEROL_CHANNEL_ACTIVITY	2	Up	0.660116	0.836341
GOMF_OXIDOREDUCTASE_ACTIVITY_ACTING_ON_CH_OH_GROUP_OF_DONORS	97	Down	0.66141	0.837066
GOMF_ATP_TRANSMEMBRANE_TRANSPORTER_ACTIVITY	9	Up	0.661662	0.837066
GOMF_TYPE_1_FIBROBLAST_GROWTH_FACTOR_RECEPTOR_BINDING	1	Up	0.664401	0.839912
GOMF_TAU_PROTEIN_BINDING	40	Up	0.667115	0.842148
GOMF_HYDROLASE_ACTIVITY_ACTING_ON_CARBON_NITROGEN_BUT_NOT_PEPTIDE_BONDS_IN_LINEAR_AMIDINES	5	Down	0.66715	0.842148
GOMF_SODIUM_INDEPENDENT_ORGANIC_ANION_TRANSMEMBRANE_TRANSPORTER_ACTIVITY	2	Down	0.668722	0.842581
GOMF_INOSITOL_TRISPHOSPHATE_PHOSPHATASE_ACTIVITY	8	Down	0.669155	0.842581
GOMF_INTRAMOLECULAR_TRANSFERASE_ACTIVITY_PHOSPHOTRANSFERASES	10	Down	0.669167	0.842581
GOMF_1_4_ALPHA_OLIGOGLUCAN_PHOSPHORYLASE_ACTIVITY	5	Down	0.669455	0.842581
GOMF_MANNOSYL_OLIGOSACCHARIDE_MANNOSIDASE_ACTIVITY	9	Up	0.671332	0.843889
GOMF_DISULFIDE_OXIDOREDUCTASE_ACTIVITY	38	Down	0.671624	0.843889
GOMF_G_PROTEIN_BETA_SUBUNIT_BINDING	10	Down	0.671968	0.843889
GOMF_INORGANIC_ANION_EXCHANGER_ACTIVITY	7	Down	0.67289	0.84411
GOMF_COBALAMIN_BINDING	8	Down	0.673126	0.84411
GOMF_MICROTUBULE_SEVERING_ATPASE_ACTIVITY	7	Up	0.674177	0.844812
GOMF_URIDINE_TRANSMEMBRANE_TRANSPORTER_ACTIVITY	1	Up	0.676034	0.845412
GOMF_UBIQUITIN_CONJUGATING_ENZYME_BINDING	29	Down	0.676083	0.845412
GOMF_G_PROTEIN_BETA_GAMMA_SUBUNIT_COMPLEX_BINDING	13	Down	0.676133	0.845412
GOMF_LYASE_ACTIVITY	141	Up	0.681224	0.850593
GOMF_STRUCTURAL_CONSTITUENT_OF_PRESYNAPTIC_ACTIVE_ZONE	5	Down	0.681529	0.850593
GOMF_GTPASE_ACTIVATING_PROTEIN_BINDING	14	Up	0.681761	0.850593
GOMF_PHOSPHATIDYL_PHOSPHOLIPASE_B_ACTIVITY	8	Up	0.682299	0.850645
GOMF_OXIDOREDUCTASE_ACTIVITY_ACTING_ON_A_SULFUR_GROUP_OF_DONORS_NAD_P_AS_ACCEPTOR	12	Down	0.684112	0.852189
GOMF_AMMONIA_LYASE_ACTIVITY	2	Up	0.685026	0.852189
GOMF_PROTEIN_ADP_RIBOSYLASE_ACTIVITY	16	Down	0.685749	0.852189
GOMF_TRANSCRIPTION_REGULATOR_ACTIVITY	1441	Down	0.685901	0.852189
GOMF_THIAMINE_PYROPHOSPHATE_BINDING	5	Up	0.686397	0.852189
GOMF_2_IRON_2_SULFUR_CLUSTER_BINDING	19	Up	0.686513	0.852189
GOMF_AMINOPHOSPHOLIPID_FLIPPASE_ACTIVITY	6	Down	0.688649	0.853936
GOMF_PHOSPHATIDYLINOSITOL_N_ACETYLGLUCOSAMINYLTRANSFERASE_ACTIVITY	4	Up	0.689313	0.853936
GOMF_3_PHOSPHOADENOSINE_5_PHOSPHOSULFATE_BINDING	5	Up	0.689518	0.853936
GOMF_PROTEIN_GLUTAMIC_ACID_LIGASE_ACTIVITY	6	Up	0.689909	0.853936
GOMF_INTERLEUKIN_17_RECEPTOR_ACTIVITY	6	Down	0.690648	0.854235
GOMF_CHROMATIN_INSULATOR_SEQUENCE_BINDING	4	Down	0.691385	0.854416
GOMF_SPHINGOMYELIN_PHOSPHODIESTERASE_ACTIVITY	4	Up	0.692194	0.854416
GOMF_BIOTIN_BINDING	5	Up	0.692286	0.854416
GOMF_TRANSFERASE_ACTIVITY_TRANSFERRING_PHOSPHORUS_CONTAINING_GROUPS	734	Up	0.698266	0.861157
GOMF_RNA_STEM_LOOP_BINDING	15	Up	0.69875	0.861157
GOMF_GLUCOCORTICOID_RECEPTOR_BINDING	10	Down	0.699491	0.861165
GOMF_POTASSIUM_CHANNEL_INHIBITOR_ACTIVITY	8	Up	0.69998	0.861165
GOMF_BETA_TUBULIN_BINDING	35	Up	0.70026	0.861165
GOMF_CHITINASE_ACTIVITY	5	Down	0.700955	0.861403
GOMF_BUTYRATE_COA_LIGASE_ACTIVITY	3	Up	0.704053	0.86376
GOMF_RETINOID_X_RECEPTOR_BINDING	12	Up	0.704386	0.86376
GOMF_GAP_JUNCTION_HEMI_CHANNEL_ACTIVITY	4	Down	0.70442	0.86376
GOMF_AXON_GUIDANCE_RECEPTOR_ACTIVITY	5	Up	0.704885	0.86376
GOMF_ACETYLGLUCOSAMINYLTRANSFERASE_ACTIVITY	31	Down	0.707658	0.866541
GOMF_1_PHOSPHATIDYLINOSITOL_4_PHOSPHATE_3_KINASE_ACTIVITY	5	Down	0.709356	0.868001
GOMF_REGULATORY_RNA_BINDING	35	Up	0.710951	0.869334
GOMF_CHANNEL_INHIBITOR_ACTIVITY	27	Down	0.712297	0.87036
GOMF_PROTEIN_TRANSPORTER_ACTIVITY	27	Up	0.714955	0.872987
GOMF_CERAMIDE_1_PHOSPHATE_BINDING	6	Up	0.716466	0.873308
GOMF_CERAMIDE_1_PHOSPHATE_TRANSFER_ACTIVITY	6	Up	0.716466	0.873308
GOMF_NAD_BINDING	49	Down	0.717073	0.873308
GOMF_OXIDOREDUCTASE_ACTIVITY_ACTING_ON_THE_CH_CH_GROUP_OF_DONORS	51	Up	0.717251	0.873308
GOMF_VERY_LONG_CHAIN_3_KETOACYL_COA_SYNTHASE_ACTIVITY	5	Up	0.71911	0.874951
GOMF_PHOSPHATIDYLGLYCEROL_BINDING	11	Up	0.720077	0.875508
GOMF_GABA_GATED_CHLORIDE_ION_CHANNEL_ACTIVITY	3	Up	0.721281	0.876074
GOMF_CYSTEINE_TYPE_ENDOPEPTIDASE_REGULATOR_ACTIVITY_INVOLVED_IN_APOPTOTIC_PROCESS	29	Up	0.721998	0.876074
GOMF_PRE_MRNA_3_SPLICE_SITE_BINDING	5	Up	0.722233	0.876074
GOMF_POLY_G_BINDING	8	Up	0.722583	0.876074
GOMF_INORGANIC_PHOSPHATE_TRANSMEMBRANE_TRANSPORTER_ACTIVITY	4	Down	0.723235	0.876247
GOMF_PROTEIN_DISAGGREGASE_ACTIVITY	5	Up	0.724178	0.876771
GOMF_NUCLEAR_RECEPTOR_BINDING	121	Up	0.725174	0.876887
GOMF_1_PHOSPHATIDYLINOSITOL_3_KINASE_REGULATOR_ACTIVITY	11	Up	0.725295	0.876887
GOMF_SERINE_TYPE_CARBOXYPEPTIDASE_ACTIVITY	5	Down	0.726032	0.877161
GOMF_CALCIUM_DEPENDENT_PROTEIN_KINASE_ACTIVITY	18	Up	0.727635	0.878038
GOMF_NAD_P_PLUS_PROTEIN_ARGININE_ADP_RIBOSYLTRANSFERASE_ACTIVITY	1	Up	0.728009	0.878038
GOMF_PEROXIREDOXIN_ACTIVITY	8	Down	0.728291	0.878038
GOMF_FRUCTOSE_BINDING	4	Down	0.729061	0.87835
GOMF_INTERMEDIATE_FILAMENT_BINDING	7	Up	0.730808	0.879133
GOMF_ALCOHOL_DEHYDROGENASE_NAD_P_PLUS_ACTIVITY	2	Up	0.731107	0.879133
GOMF_C_ACETYLTRANSFERASE_ACTIVITY	6	Down	0.731288	0.879133
GOMF_DYNEIN_LIGHT_INTERMEDIATE_CHAIN_BINDING	18	Up	0.731856	0.879133
GOMF_TRANSLATION_TERMINATION_FACTOR_ACTIVITY	7	Up	0.732286	0.879133
GOMF_ACROSIN_BINDING	3	Up	0.732781	0.879133
GOMF_TUMOR_NECROSIS_FACTOR_RECEPTOR_BINDING	20	Down	0.734649	0.88039
GOMF_POLYSOME_BINDING	4	Up	0.734854	0.88039
GOMF_PHOSPHATIDYLINOSITOL_3_5_BISPHOSPHATE_3_PHOSPHATASE_ACTIVITY	9	Up	0.73662	0.881311
GOMF_LIGASE_ACTIVITY_FORMING_CARBON_CARBON_BONDS	7	Up	0.737617	0.881311
GOMF_IMMUNOGLOBULIN_RECEPTOR_ACTIVITY	1	Down	0.73767	0.881311
GOMF_TRANSLATION_ELONGATION_FACTOR_ACTIVITY	18	Up	0.737675	0.881311
GOMF_OXYGEN_BINDING	10	Down	0.738394	0.881557
GOMF_ARGININE_BINDING	4	Down	0.739545	0.882318
GOMF_MRNA_3_UTR_AU_RICH_REGION_BINDING	23	Up	0.741348	0.883855
GOMF_KINASE_ACTIVITY	598	Down	0.742522	0.884642
GOMF_TRANSCRIPTION_COACTIVATOR_BINDING	35	Up	0.744633	0.886542
GOMF_CALCIUM_ACTIVATED_POTASSIUM_CHANNEL_ACTIVITY	4	Down	0.745467	0.886918
GOMF_MITOGEN_ACTIVATED_PROTEIN_KINASE_KINASE_KINASE_BINDING	14	Down	0.745981	0.886918
GOMF_CARBOHYDRATE_PHOSPHATASE_ACTIVITY	5	Down	0.746922	0.887382
GOMF_PRENYLTRANSFERASE_ACTIVITY	17	Up	0.747405	0.887382
GOMF_CYSTEINE_TYPE_ENDOPEPTIDASE_INHIBITOR_ACTIVITY_INVOLVED_IN_APOPTOTIC_PROCESS	13	Up	0.749032	0.888387
GOMF_VOLTAGE_GATED_CALCIUM_CHANNEL_ACTIVITY_INVOLVED_IN_REGULATION_OF_CYTOSOLIC_CALCIUM_LEVELS	1	Down	0.74972	0.888387
GOMF_NEUROTRANSMITTER_TRANSMEMBRANE_TRANSPORTER_ACTIVITY	5	Up	0.749803	0.888387
GOMF_C4_DICARBOXYLATE_TRANSMEMBRANE_TRANSPORTER_ACTIVITY	12	Up	0.750664	0.888627
GOMF_POTASSIUM_ION_ANTIPORTER_ACTIVITY	8	Down	0.75133	0.888627
GOMF_UBIQUITIN_LIKE_PROTEIN_SPECIFIC_ENDOPEPTIDASE_ACTIVITY	5	Up	0.751557	0.888627
GOMF_PROTEIN_CYSTEINE_S_STEAROYLTRANSFERASE_ACTIVITY	7	Down	0.75275	0.888839
GOMF_N_FORMYL_PEPTIDE_RECEPTOR_ACTIVITY	1	Down	0.752771	0.888839
GOMF_PHOSPHOPROTEIN_BINDING	67	Up	0.756034	0.891325
GOMF_3_HYDROXYACYL_COA_DEHYDROGENASE_ACTIVITY	7	Up	0.756076	0.891325
GOMF_HISTONE_H3_METHYL_LYSINE_36_DEMETHYLASE_ACTIVITY	10	Up	0.756433	0.891325
GOMF_DOPAMINE_BINDING	3	Down	0.759824	0.894105
GOMF_ACETYL_COA_HYDROLASE_ACTIVITY	4	Up	0.760107	0.894105
GOMF_FATTY_ACYL_COA_SYNTHASE_ACTIVITY	1	Down	0.760353	0.894105
GOMF_BETA_GALACTOSIDASE_ACTIVITY	2	Down	0.761046	0.894307
GOMF_MELANOCORTIN_RECEPTOR_BINDING	1	Up	0.763079	0.895618
GOMF_7SK_SNRNA_BINDING	8	Up	0.763204	0.895618
GOMF_ICOSANOID_RECEPTOR_ACTIVITY	6	Down	0.765102	0.897232
GOMF_HYDROLASE_ACTIVITY_ACTING_ON_CARBON_NITROGEN_BUT_NOT_PEPTIDE_BONDS	90	Down	0.7664	0.898142
GOMF_THIOLESTER_HYDROLASE_ACTIVITY	33	Down	0.767697	0.898212
GOMF_ENOYL_COA_HYDRATASE_ACTIVITY	10	Up	0.768131	0.898212
GOMF_LIGAND_GATED_ANION_CHANNEL_ACTIVITY	4	Up	0.768348	0.898212
GOMF_DEOXYRIBONUCLEASE_I_ACTIVITY	4	Down	0.768552	0.898212
GOMF_AMINO_ACID_PROTON_SYMPORTER_ACTIVITY	2	Down	0.770968	0.899221
GOMF_MHC_CLASS_I_PROTEIN_COMPLEX_BINDING	2	Up	0.771657	0.899221
GOMF_LIGASE_ACTIVITY_FORMING_PHOSPHORIC_ESTER_BONDS	5	Up	0.771908	0.899221
GOMF_PROTEIN_PHOSPHATASE_BINDING	118	Up	0.771936	0.899221
GOMF_PHOSPHATIDYLINOSITOL_3_4_5_TRISPHOSPHATE_3_PHOSPHATASE_ACTIVITY	2	Up	0.772327	0.899221
GOMF_WATER_TRANSMEMBRANE_TRANSPORTER_ACTIVITY	5	Down	0.773393	0.899221
GOMF_PEROXISOME_TARGETING_SEQUENCE_BINDING	5	Up	0.773512	0.899221
GOMF_CARDIOLIPIN_BINDING	8	Up	0.774072	0.899221
GOMF_OXIDOREDUCTASE_ACTIVITY_ACTING_ON_NAD_P_H	74	Up	0.774126	0.899221
GOMF_PROTEIN_PHOSPHATASE_1_BINDING	20	Down	0.775022	0.899398
GOMF_DEMETHYLASE_ACTIVITY	37	Down	0.775912	0.899398
GOMF_PHOSPHATIDYLINOSITOL_PHOSPHATE_4_PHOSPHATASE_ACTIVITY	10	Down	0.776255	0.899398
GOMF_PHOSPHATASE_BINDING	157	Up	0.776849	0.899398
GOMF_SH2_DOMAIN_BINDING	28	Down	0.776896	0.899398
GOMF_1_PHOSPHATIDYLINOSITOL_4_PHOSPHATE_5_KINASE_ACTIVITY	8	Up	0.777564	0.899565
GOMF_NUCLEOBASE_CONTAINING_COMPOUND_KINASE_ACTIVITY	35	Up	0.778182	0.899674
GOMF_KINASE_ACTIVATOR_ACTIVITY	83	Up	0.779975	0.900668
GOMF_OXIDOREDUCTASE_ACTIVITY_ACTING_ON_PAIRED_DONORS_WITH_INCORPORATION_OR_REDUCTION_OF_MOLECULAR_OXYGEN_REDUCED_ASCORBATE_AS_ONE_DONOR_AND_INCORPORATION_OF_ONE_ATOM_OF_OXYGEN	2	Down	0.780477	0.900668
GOMF_METALLOCARBOXYPEPTIDASE_ACTIVITY	12	Up	0.780614	0.900668
GOMF_PHOSPHATIDYLCHOLINE_STEROL_O_ACYLTRANSFERASE_ACTIVATOR_ACTIVITY	2	Up	0.782023	0.901689
GOMF_VERY_LONG_CHAIN_FATTY_ACID_COA_LIGASE_ACTIVITY	6	Down	0.783034	0.902249
GOMF_ADENYLYLTRANSFERASE_ACTIVITY	25	Up	0.784075	0.902347
GOMF_CHLORIDE_TRANSMEMBRANE_TRANSPORTER_ACTIVITY	7	Up	0.78417	0.902347
GOMF_PHOSPHATIDIC_ACID_TRANSFER_ACTIVITY	7	Up	0.785003	0.902701
GOMF_RIBOSOMAL_PROTEIN_S6_KINASE_ACTIVITY	7	Up	0.787504	0.904897
GOMF_PHOSPHATIDYLINOSITOL_4_5_BISPHOSPHATE_3_KINASE_ACTIVITY	5	Up	0.787966	0.904897
GOMF_OXIDOREDUCTASE_ACTIVITY_ACTING_ON_A_SULFUR_GROUP_OF_DONORS	52	Down	0.788843	0.90511
GOMF_DNA_BINDING_TRANSCRIPTION_FACTOR_BINDING	403	Up	0.789205	0.90511
GOMF_CHONDROITIN_SULFATE_BINDING	8	Up	0.790411	0.905888
GOMF_SPHINGOLIPID_TRANSPORTER_ACTIVITY	13	Down	0.791996	0.906408
GOMF_PHOSPHOLIPASE_A2_ACTIVITY	15	Down	0.792542	0.906408
GOMF_ENONE_REDUCTASE_ACTIVITY	3	Up	0.792795	0.906408
GOMF_SCAFFOLD_PROTEIN_BINDING	45	Up	0.793277	0.906408
GOMF_HYDROLASE_ACTIVITY_HYDROLYZING_N_GLYCOSYL_COMPOUNDS	35	Down	0.793659	0.906408
GOMF_DYNEIN_INTERMEDIATE_CHAIN_BINDING	24	Up	0.794031	0.906408
GOMF_BETA_GALACTOSIDE_CMP_ALPHA_2_3_SIALYLTRANSFERASE_ACTIVITY	6	Down	0.796351	0.908453
GOMF_L_ARGININE_TRANSMEMBRANE_TRANSPORTER_ACTIVITY	4	Up	0.797208	0.908827
GOMF_PRIMARY_AMINE_OXIDASE_ACTIVITY	3	Up	0.799429	0.910755
GOMF_OXIDATIVE_RNA_DEMETHYLASE_ACTIVITY	5	Up	0.80019	0.910917
GOMF_N_ACETYLGALACTOSAMINE_4_O_SULFOTRANSFERASE_ACTIVITY	2	Up	0.801424	0.910917
GOMF_TRANSFERASE_ACTIVITY_TRANSFERRING_ALKYL_OR_ARYL_OTHER_THAN_METHYL_GROUPS	47	Down	0.801488	0.910917
GOMF_T_CELL_RECEPTOR_BINDING	5	Up	0.802221	0.910917
GOMF_NUCLEOTIDE_TRANSMEMBRANE_TRANSPORTER_ACTIVITY	23	Down	0.802688	0.910917
GOMF_PROTEIN_LYSINE_6_OXIDASE_ACTIVITY	5	Down	0.802753	0.910917
GOMF_HEAT_SHOCK_PROTEIN_BINDING	109	Up	0.803624	0.911305
GOMF_INOSITOL_PHOSPHATE_PHOSPHATASE_ACTIVITY	14	Down	0.804732	0.911958
GOMF_TRANSCRIPTION_REGULATOR_INHIBITOR_ACTIVITY	17	Up	0.806881	0.913791
GOMF_CADMIUM_ION_BINDING	2	Down	0.808316	0.914217
GOMF_HYDROLASE_ACTIVITY_ACTING_ON_CARBON_NITROGEN_BUT_NOT_PEPTIDE_BONDS_IN_LINEAR_AMIDES	51	Down	0.808321	0.914217
GOMF_G_PROTEIN_COUPLED_PURINERGIC_NUCLEOTIDE_RECEPTOR_ACTIVITY	1	Up	0.809309	0.91449
GOMF_PROTEIN_C_TERMINUS_BINDING	158	Up	0.809627	0.91449
GOMF_METAL_ION_PROTON_ANTIPORTER_ACTIVITY	9	Down	0.811614	0.914901
GOMF_FRUCTOSE_2_6_BISPHOSPHATE_2_PHOSPHATASE_ACTIVITY	4	Down	0.81205	0.914901
GOMF_NITRIC_OXIDE_SYNTHASE_BINDING	11	Up	0.813051	0.914901
GOMF_MHC_PROTEIN_BINDING	19	Up	0.813058	0.914901
GOMF_ALCOHOL_DEHYDROGENASE_ACTIVITY_ZINC_DEPENDENT	1	Up	0.813145	0.914901
GOMF_OXIDOREDUCTASE_ACTIVITY_ACTING_ON_A_HEME_GROUP_OF_DONORS	17	Up	0.813186	0.914901
GOMF_KINASE_BINDING	596	Down	0.816727	0.917591
GOMF_ACETYLCHOLINE_GATED_CATION_SELECTIVE_CHANNEL_ACTIVITY	6	Down	0.817419	0.917591
GOMF_HYDRO_LYASE_ACTIVITY	45	Down	0.818185	0.917591
GOMF_METALLOCHAPERONE_ACTIVITY	8	Up	0.818232	0.917591
GOMF_K48_LINKED_POLYUBIQUITIN_MODIFICATION_DEPENDENT_PROTEIN_BINDING	9	Down	0.818248	0.917591
GOMF_FERRIC_IRON_BINDING	5	Up	0.820076	0.918542
GOMF_POLYNUCLEOTIDE_ADENYLYLTRANSFERASE_ACTIVITY	10	Up	0.820165	0.918542
GOMF_TOXIC_SUBSTANCE_BINDING	5	Up	0.82194	0.91993
GOMF_ACETYLCHOLINE_RECEPTOR_INHIBITOR_ACTIVITY	4	Down	0.823356	0.920915
GOMF_TAP_BINDING	8	Down	0.82556	0.92278
GOMF_TAU_PROTEIN_KINASE_ACTIVITY	21	Up	0.826388	0.923104
GOMF_UBIQUITIN_LIKE_PROTEIN_CONJUGATING_ENZYME_BINDING	35	Up	0.827917	0.924211
GOMF_FERROUS_IRON_BINDING	20	Down	0.829982	0.925915
GOMF_PHOSPHATIDYLETHANOLAMINE_FLIPPASE_ACTIVITY	5	Up	0.831349	0.926838
GOMF_HYDROLASE_ACTIVITY_HYDROLYZING_O_GLYCOSYL_COMPOUNDS	61	Down	0.832928	0.927996
GOMF_CALCIUM_DEPENDENT_PHOSPHOLIPASE_A2_ACTIVITY	2	Down	0.833903	0.928119
GOMF_PEPTIDOGLYCAN_IMMUNE_RECEPTOR_ACTIVITY	1	Down	0.834118	0.928119
GOMF_ACYLGLYCEROL_LIPASE_ACTIVITY	9	Up	0.835384	0.928925
GOMF_PHOSPHOFRUCTOKINASE_ACTIVITY	6	Up	0.836382	0.929433
GOMF_UDP_N_ACETYLGLUCOSAMINE_TRANSMEMBRANE_TRANSPORTER_ACTIVITY	4	Down	0.837413	0.929632
GOMF_LIPID_KINASE_ACTIVITY	4	Up	0.838095	0.929632
GOMF_DEATH_DOMAIN_BINDING	9	Up	0.838263	0.929632
GOMF_INTERLEUKIN_12_RECEPTOR_BINDING	2	Down	0.838725	0.929632
GOMF_PHOSPHATIDYLSERINE_1_ACYLHYDROLASE_ACTIVITY	7	Up	0.840584	0.931092
GOMF_GTPASE_INHIBITOR_ACTIVITY	10	Down	0.841664	0.931687
GOMF_HISTONE_DEACETYLASE_ACTIVITY_H3_K14_SPECIFIC	10	Down	0.842469	0.931978
GOMF_PHOSPHATASE_ACTIVATOR_ACTIVITY	22	Down	0.843279	0.932139
GOMF_G_QUADRUPLEX_RNA_BINDING	5	Up	0.8437	0.932139
GOMF_11_CIS_RETINAL_BINDING	3	Down	0.847657	0.935308
GOMF_ALL_TRANS_RETINAL_BINDING	3	Down	0.847657	0.935308
GOMF_ALKALINE_PHOSPHATASE_ACTIVITY	2	Down	0.850742	0.937346
GOMF_ENDOPEPTIDASE_ACTIVATOR_ACTIVITY	11	Down	0.851253	0.937346
GOMF_COPPER_CHAPERONE_ACTIVITY	6	Down	0.851396	0.937346
GOMF_MAP_KINASE_KINASE_KINASE_ACTIVITY	24	Up	0.851687	0.937346
GOMF_PROTEIN_PHOSPHORYLATED_AMINO_ACID_BINDING	40	Down	0.852444	0.937579
GOMF_RNA_STRAND_ANNEALING_ACTIVITY	5	Up	0.853339	0.937889
GOMF_NUCLEOTIDE_SUGAR_TRANSMEMBRANE_TRANSPORTER_ACTIVITY	11	Down	0.853818	0.937889
GOMF_NADPLUS_ADP_RIBOSYLTRANSFERASE_ACTIVITY	22	Down	0.858765	0.94174
GOMF_AMIDINE_LYASE_ACTIVITY	7	Up	0.859896	0.94174
GOMF_UBIQUITIN_LIKE_PROTEIN_BINDING	115	Up	0.859901	0.94174
GOMF_OXIDOREDUCTASE_ACTIVITY_ACTING_ON_THE_CH_NH2_GROUP_OF_DONORS	13	Down	0.860293	0.94174
GOMF_EPHRIN_RECEPTOR_ACTIVITY	11	Down	0.86046	0.94174
GOMF_MAP_KINASE_ACTIVITY	13	Up	0.860613	0.94174
GOMF_MANNOSIDASE_ACTIVITY	15	Up	0.861614	0.942149
GOMF_RNA_POLYMERASE_I_CORE_BINDING	5	Up	0.862083	0.942149
GOMF_CALCIUM_POTASSIUM_SODIUM_ANTIPORTER_ACTIVITY	2	Up	0.864053	0.943255
GOMF_AP_2_ADAPTOR_COMPLEX_BINDING	9	Down	0.864743	0.943255
GOMF_PHOSPHATIDYLINOSITOL_PHOSPHATE_PHOSPHATASE_ACTIVITY	28	Down	0.864993	0.943255
GOMF_ORGANOPHOSPHATE_ESTER_TRANSMEMBRANE_TRANSPORTER_ACTIVITY	26	Down	0.865531	0.943255
GOMF_DIACYLGLYCEROL_O_ACYLTRANSFERASE_ACTIVITY	2	Down	0.86584	0.943255
GOMF_ACID_THIOL_LIGASE_ACTIVITY	19	Up	0.86793	0.944925
GOMF_GALACTOSIDE_BINDING	3	Up	0.868473	0.944925
GOMF_PHOSPHORUS_OXYGEN_LYASE_ACTIVITY	13	Down	0.869547	0.945495
GOMF_ROUNDABOUT_BINDING	3	Down	0.872411	0.94726
GOMF_PHOSPHATIDYLINOSITOL_BISPHOSPHATE_PHOSPHATASE_ACTIVITY	21	Up	0.874155	0.94726
GOMF_G_PROTEIN_COUPLED_GLUTAMATE_RECEPTOR_BINDING	9	Down	0.874356	0.94726
GOMF_G_PROTEIN_COUPLED_RECEPTOR_KINASE_ACTIVITY	5	Down	0.875123	0.94726
GOMF_HYDROLASE_ACTIVITY_ACTING_ON_GLYCOSYL_BONDS	95	Down	0.875286	0.94726
GOMF_POSTSYNAPTIC_NEUROTRANSMITTER_RECEPTOR_ACTIVITY	14	Down	0.875396	0.94726
GOMF_FK506_BINDING	9	Up	0.875592	0.94726
GOMF_MACROLIDE_BINDING	9	Up	0.875592	0.94726
GOMF_CARBOHYDRATE_KINASE_ACTIVITY	17	Up	0.876289	0.94726
GOMF_PEPTIDOGLYCAN_BINDING	2	Up	0.87727	0.94726
GOMF_TRANSLATION_REPRESSOR_ACTIVITY	22	Up	0.878377	0.94726
GOMF_NUCLEOSIDE_BINDING	8	Down	0.878578	0.94726
GOMF_MOLECULAR_FUNCTION_ACTIVATOR_ACTIVITY	26	Down	0.878706	0.94726
GOMF_LYSOPHOSPHOLIPASE_ACTIVITY	18	Up	0.878889	0.94726
GOMF_PROTEIN_SERINE_THREONINE_TYROSINE_KINASE_ACTIVITY	351	Up	0.885957	0.954278
GOMF_MOLYBDOPTERIN_COFACTOR_BINDING	5	Down	0.889478	0.957471
GOMF_NAD_DEPENDENT_PROTEIN_DEACETYLASE_ACTIVITY	17	Up	0.890657	0.958139
GOMF_ACETYL_COA_C_ACETYLTRANSFERASE_ACTIVITY	5	Down	0.892735	0.959098
GOMF_RNA_BINDING_INVOLVED_IN_POSTTRANSCRIPTIONAL_GENE_SILENCING	5	Down	0.894078	0.959098
GOMF_UBIQUITIN_SPECIFIC_PROTEASE_BINDING	20	Down	0.894274	0.959098
GOMF_NUCLEOBASE_CONTAINING_COMPOUND_TRANSMEMBRANE_TRANSPORTER_ACTIVITY	39	Down	0.894291	0.959098
GOMF_RNA_POLYMERASE_II_CTD_HEPTAPEPTIDE_REPEAT_PHOSPHATASE_ACTIVITY	7	Down	0.894572	0.959098
GOMF_OXIDOREDUCTASE_ACTIVITY_ACTING_ON_PAIRED_DONORS_WITH_INCORPORATION_OR_REDUCTION_OF_MOLECULAR_OXYGEN_REDUCED_FLAVIN_OR_FLAVOPROTEIN_AS_ONE_DONOR_AND_INCORPORATION_OF_ONE_ATOM_OF_OXYGEN	9	Down	0.895419	0.959098
GOMF_GPI_ANCHOR_BINDING	5	Up	0.895474	0.959098
GOMF_NUCLEOSIDE_TRANSMEMBRANE_TRANSPORTER_ACTIVITY	4	Up	0.896535	0.959098
GOMF_KINASE_INHIBITOR_ACTIVITY	64	Down	0.896572	0.959098
GOMF_FRUCTOSE_TRANSMEMBRANE_TRANSPORTER_ACTIVITY	3	Down	0.897394	0.959379
GOMF_THROMBIN_ACTIVATED_RECEPTOR_ACTIVITY	1	Down	0.898399	0.959402
GOMF_TRIGLYCERIDE_LIPASE_ACTIVITY	12	Down	0.898532	0.959402
GOMF_2_ACYLGLYCEROL_O_ACYLTRANSFERASE_ACTIVITY	3	Down	0.89977	0.959937
GOMF_SEQUENCE_SPECIFIC_DNA_BINDING	1237	Up	0.900632	0.959937
GOMF_NEUROTRANSMITTER_RECEPTOR_ACTIVITY_INVOLVED_IN_REGULATION_OF_POSTSYNAPTIC_MEMBRANE_POTENTIAL	12	Down	0.900709	0.959937
GOMF_PROTEIN_KINASE_A_CATALYTIC_SUBUNIT_BINDING	11	Down	0.901308	0.959979
GOMF_PROTEIN_SERINE_THREONINE_KINASE_ACTIVITY	364	Down	0.903809	0.960238
GOMF_PHOSPHATIDYLINOSITOL_3_5_BISPHOSPHATE_5_PHOSPHATASE_ACTIVITY	5	Down	0.904469	0.960238
GOMF_CYTIDYLYLTRANSFERASE_ACTIVITY	8	Down	0.90513	0.960238
GOMF_TRANSITION_METAL_ION_BINDING	759	Down	0.905161	0.960238
GOMF_SPECTRIN_BINDING	18	Down	0.905384	0.960238
GOMF_DOPAMINE_NEUROTRANSMITTER_RECEPTOR_ACTIVITY	2	Down	0.905774	0.960238
GOMF_PEPTIDASE_ACTIVATOR_ACTIVITY_INVOLVED_IN_APOPTOTIC_PROCESS	18	Up	0.906332	0.960238
GOMF_PROTEIN_PHOSPHATASE_2A_BINDING	26	Down	0.906807	0.960238
GOMF_POTASSIUM_CHLORIDE_SYMPORTER_ACTIVITY	6	Down	0.907212	0.960238
GOMF_MHC_CLASS_IB_RECEPTOR_ACTIVITY	1	Down	0.907328	0.960238
GOMF_STORE_OPERATED_CALCIUM_CHANNEL_ACTIVITY	5	Down	0.907934	0.960238
GOMF_GAP_JUNCTION_CHANNEL_ACTIVITY_INVOLVED_IN_CELL_COMMUNICATION_BY_ELECTRICAL_COUPLING	3	Down	0.908626	0.960238
GOMF_MANGANESE_ION_BINDING	52	Down	0.908923	0.960238
GOMF_THIOESTERASE_BINDING	11	Down	0.909375	0.960238
GOMF_MYRISTOYLTRANSFERASE_ACTIVITY	11	Down	0.909993	0.9603
GOMF_OXIDOREDUCTASE_ACTIVITY_ACTING_ON_THE_CH_NH2_GROUP_OF_DONORS_OXYGEN_AS_ACCEPTOR	11	Up	0.91134	0.961131
GOMF_PROTEIN_PHOSPHATASE_REGULATOR_ACTIVITY	76	Down	0.912385	0.961643
GOMF_CYSTEINE_TYPE_ENDOPEPTIDASE_INHIBITOR_ACTIVITY	23	Up	0.913645	0.96238
GOMF_SHORT_CHAIN_CARBOXYLESTERASE_ACTIVITY	5	Down	0.915243	0.962999
GOMF_NEUROPEPTIDE_HORMONE_ACTIVITY	5	Down	0.915354	0.962999
GOMF_CARBOXYLIC_ESTER_HYDROLASE_ACTIVITY	87	Up	0.917778	0.964959
GOMF_HSP70_PROTEIN_BINDING	37	Up	0.91847	0.965095
GOMF_INHIBITORY_EXTRACELLULAR_LIGAND_GATED_ION_CHANNEL_ACTIVITY	3	Up	0.919203	0.965275
GOMF_PYRIMIDINE_NUCLEOTIDE_SUGAR_TRANSMEMBRANE_TRANSPORTER_ACTIVITY	9	Up	0.919786	0.965298
GOMF_ATPASE_ACTIVATOR_ACTIVITY	22	Down	0.920807	0.965684
GOMF_QUATERNARY_AMMONIUM_GROUP_TRANSMEMBRANE_TRANSPORTER_ACTIVITY	7	Up	0.921279	0.965684
GOMF_VASCULAR_ENDOTHELIAL_GROWTH_FACTOR_RECEPTOR_2_BINDING	8	Down	0.921981	0.965831
GOMF_TUMOR_NECROSIS_FACTOR_BINDING	4	Down	0.922643	0.965936
GOMF_GLUTAMATE_SODIUM_SYMPORTER_ACTIVITY	2	Down	0.92541	0.968243
GOMF_CARBOHYDRATE_CATION_SYMPORTER_ACTIVITY	7	Down	0.9262	0.96848
GOMF_LYSOZYME_ACTIVITY	1	Down	0.928693	0.969905
GOMF_PEPTIDOGLYCAN_MURALYTIC_ACTIVITY	1	Down	0.928693	0.969905
GOMF_GLUCOSYLTRANSFERASE_ACTIVITY	19	Up	0.931002	0.971389
GOMF_HISTONE_H3_METHYL_LYSINE_4_DEMETHYLASE_ACTIVITY	9	Down	0.931244	0.971389
GOMF_MHC_CLASS_II_PROTEIN_BINDING	1	Up	0.933025	0.972132
GOMF_NADPLUS_KINASE_ACTIVITY	14	Up	0.933089	0.972132
GOMF_LYS63_SPECIFIC_DEUBIQUITINASE_ACTIVITY	12	Up	0.934363	0.97287
GOMF_INOSITOL_TETRAKISPHOSPHATE_PHOSPHATASE_ACTIVITY	6	Up	0.935481	0.973444
GOMF_CATION_CHLORIDE_SYMPORTER_ACTIVITY	7	Up	0.936953	0.974386
GOMF_NETRIN_RECEPTOR_ACTIVITY	1	Down	0.9388	0.975716
GOMF_PROTEIN_DEACETYLASE_ACTIVITY	23	Up	0.93957	0.975925
GOMF_MITOCHONDRION_TARGETING_SEQUENCE_BINDING	4	Up	0.942158	0.978023
GOMF_VOLTAGE_GATED_ANION_CHANNEL_ACTIVITY	12	Up	0.94383	0.978568
GOMF_UBIQUINONE_BINDING	6	Up	0.944028	0.978568
GOMF_CALCIUM_INDEPENDENT_PHOSPHOLIPASE_A2_ACTIVITY	6	Up	0.945255	0.978568
GOMF_GLYCEROL_TRANSMEMBRANE_TRANSPORTER_ACTIVITY	3	Up	0.945345	0.978568
GOMF_BH_DOMAIN_BINDING	8	Up	0.946094	0.978568
GOMF_MELANOCORTIN_RECEPTOR_ACTIVITY	1	Up	0.946436	0.978568
GOMF_LIPOPOLYSACCHARIDE_BINDING	14	Down	0.946694	0.978568
GOMF_GTP_DEPENDENT_PROTEIN_BINDING	17	Up	0.94724	0.978568
GOMF_SIGNAL_RECOGNITION_PARTICLE_BINDING	7	Down	0.94886	0.979653
GOMF_CUPROUS_ION_BINDING	6	Down	0.950264	0.979924
GOMF_INTERFERON_RECEPTOR_ACTIVITY	4	Up	0.950939	0.979924
GOMF_WIDE_PORE_CHANNEL_ACTIVITY	12	Down	0.951645	0.979924
GOMF_HISTONE_H3_TRI_DI_MONOMETHYL_LYSINE_4_DEMETHYLASE_ACTIVITY	6	Down	0.951961	0.979924
GOMF_C_ACYLTRANSFERASE_ACTIVITY	13	Down	0.952203	0.979924
GOMF_GTPASE_BINDING	260	Up	0.952968	0.979924
GOMF_TAP1_BINDING	5	Down	0.953116	0.979924
GOMF_PROTEIN_DOMAIN_SPECIFIC_BINDING	549	Down	0.954688	0.980395
GOMF_HEXOSAMINIDASE_ACTIVITY	12	Up	0.954716	0.980395
GOMF_COMPLEMENT_RECEPTOR_ACTIVITY	3	Up	0.956903	0.98104
GOMF_ALDEHYDE_LYASE_ACTIVITY	6	Up	0.957031	0.98104
GOMF_SULFATIDE_BINDING	5	Up	0.957057	0.98104
GOMF_LIPOPROTEIN_LIPASE_ACTIVITY	4	Down	0.958228	0.981464
GOMF_AMP_BINDING	12	Up	0.958702	0.981464
GOMF_NERVE_GROWTH_FACTOR_RECEPTOR_BINDING	2	Down	0.959184	0.981464
GOMF_PHOSPHATIDYLINOSITOL_BISPHOSPHATE_KINASE_ACTIVITY	7	Up	0.959903	0.981615
GOMF_DEOXYCYTIDINE_DEAMINASE_ACTIVITY	5	Down	0.96172	0.982888
GOMF_PHOSPHATIDYLINOSITOL_3_KINASE_REGULATOR_ACTIVITY	13	Up	0.96355	0.98383
GOMF_NOTCH_BINDING	18	Up	0.963787	0.98383
GOMF_DIACYLGLYCEROL_KINASE_ACTIVITY	9	Up	0.964984	0.984467
GOMF_PHOSPHATIDYLINOSITOL_MONOPHOSPHATE_PHOSPHATASE_ACTIVITY	17	Up	0.967059	0.985998
GOMF_PHOSPHATIDYLCHOLINE_TRANSFER_ACTIVITY	4	Up	0.968987	0.986794
GOMF_PHOSPHOTRANSFERASE_ACTIVITY_FOR_OTHER_SUBSTITUTED_PHOSPHATE_GROUPS	21	Up	0.968988	0.986794
GOMF_AMYLASE_ACTIVITY	1	Up	0.971628	0.988094
GOMF_PROTON_CHANNEL_ACTIVITY	19	Up	0.972297	0.988094
GOMF_ARRESTIN_FAMILY_PROTEIN_BINDING	5	Up	0.972794	0.988094
GOMF_GLYCEROPHOSPHODIESTER_PHOSPHODIESTERASE_ACTIVITY	2	Up	0.972908	0.988094
GOMF_ADP_RIBOSE_DIPHOSPHATASE_ACTIVITY	5	Up	0.973647	0.988094
GOMF_PHOSPHOLIPASE_BINDING	13	Up	0.973716	0.988094
GOMF_CALCIUM_DEPENDENT_PROTEIN_SERINE_THREONINE_PHOSPHATASE_ACTIVITY	7	Down	0.974923	0.988736
GOMF_LYSOPHOSPHOLIPID_ACYLTRANSFERASE_ACTIVITY	22	Up	0.976511	0.989487
GOMF_TASTE_RECEPTOR_ACTIVITY	4	Up	0.976875	0.989487
GOMF_ACYL_CARNITINE_TRANSMEMBRANE_TRANSPORTER_ACTIVITY	3	Down	0.977522	0.989487
GOMF_ACETYLESTERASE_ACTIVITY	4	Up	0.977967	0.989487
GOMF_AMMONIUM_TRANSMEMBRANE_TRANSPORTER_ACTIVITY	5	Down	0.982659	0.993648
GOMF_THIOL_OXIDASE_ACTIVITY	6	Down	0.983846	0.994264
GOMF_TYPE_I_INTERFERON_RECEPTOR_BINDING	1	Down	0.986042	0.995897
GOMF_TRANSFERRIN_RECEPTOR_BINDING	8	Down	0.986877	0.996155
GOMF_SNAP_RECEPTOR_ACTIVITY	31	Up	0.988844	0.997554
GOMF_PHOSPHOLIPASE_A1_ACTIVITY	9	Down	0.990282	0.997625
GOMF_MAP_KINASE_KINASE_KINASE_KINASE_ACTIVITY	4	Up	0.990286	0.997625
GOMF_HISTONE_H3_METHYL_LYSINE_9_DEMETHYLASE_ACTIVITY	12	Up	0.990657	0.997625
GOMF_INORGANIC_DIPHOSPHATASE_ACTIVITY	5	Up	0.991405	0.997794
GOMF_KERATIN_FILAMENT_BINDING	3	Up	0.992763	0.998078
GOMF_MAP_KINASE_SCAFFOLD_ACTIVITY	10	Down	0.992898	0.998078
GOMF_TRANSLATION_REPRESSOR_ACTIVITY_MRNA_REGULATORY_ELEMENT_BINDING	13	Down	0.993431	0.998078
GOMF_CYCLIC_NUCLEOTIDE_DEPENDENT_PROTEIN_KINASE_ACTIVITY	8	Down	0.994268	0.998335
GOMF_PHOSPHATIDYLINOSITOL_PHOSPHATE_KINASE_ACTIVITY	13	Down	0.995082	0.99857
GOMF_PROTEIN_KINASE_B_BINDING	10	Up	0.996102	0.999009
GOMF_SIRNA_BINDING	8	Up	0.997254	0.999582
GOMF_CARBON_CARBON_LYASE_ACTIVITY	38	Up	0.999082	0.999745
GOMF_PROTON_TRANSPORTING_ATP_SYNTHASE_ACTIVITY_ROTATIONAL_MECHANISM	16	Down	0.999597	0.999745
GOMF_ARYLESTERASE_ACTIVITY	2	Up	0.999723	0.999745
GOMF_PYRUVATE_DEHYDROGENASE_ACETYL_TRANSFERRING_KINASE_ACTIVITY	5	Down	0.999745	0.999745

## Sheet: NAM-PN_Hallmarks
	NGenes	Direction	PValue	FDR
HALLMARK_E2F_TARGETS	200	Up	3.53668e-39	1.76834e-37
HALLMARK_G2M_CHECKPOINT	199	Up	9.44198e-26	2.36049e-24
HALLMARK_MYOGENESIS	179	Down	1.95485e-21	3.25808e-20
HALLMARK_EPITHELIAL_MESENCHYMAL_TRANSITION	188	Down	1.10384e-17	1.3798e-16
HALLMARK_MYC_TARGETS_V1	199	Up	7.26568e-11	7.26568e-10
HALLMARK_CHOLESTEROL_HOMEOSTASIS	64	Down	8.83044e-11	7.3587e-10
HALLMARK_COAGULATION	83	Down	1.39555e-07	9.96821e-07
HALLMARK_TNFA_SIGNALING_VIA_NFKB	166	Down	1.08133e-06	6.75832e-06
HALLMARK_INTERFERON_ALPHA_RESPONSE	79	Down	1.75963e-06	9.77571e-06
HALLMARK_UV_RESPONSE_DN	141	Down	2.55495e-06	1.27747e-05
HALLMARK_SPERMATOGENESIS	73	Up	4.23897e-06	1.92681e-05
HALLMARK_HYPOXIA	173	Down	1.08518e-05	4.52159e-05
HALLMARK_INFLAMMATORY_RESPONSE	112	Down	3.86597e-05	0.000148691
HALLMARK_ANGIOGENESIS	27	Down	6.38875e-05	0.000212103
HALLMARK_MYC_TARGETS_V2	57	Up	6.62331e-05	0.000212103
HALLMARK_ESTROGEN_RESPONSE_EARLY	159	Down	6.86825e-05	0.000212103
HALLMARK_ANDROGEN_RESPONSE	88	Down	7.2115e-05	0.000212103
HALLMARK_IL6_JAK_STAT3_SIGNALING	53	Down	0.000111722	0.000310338
HALLMARK_MITOTIC_SPINDLE	197	Up	0.000122331	0.000321923
HALLMARK_DNA_REPAIR	146	Up	0.000145667	0.000364166
HALLMARK_TGF_BETA_SIGNALING	52	Down	0.000231554	0.000551319
HALLMARK_APICAL_JUNCTION	154	Down	0.000278663	0.000633326
HALLMARK_KRAS_SIGNALING_DN	92	Down	0.000375749	0.000816846
HALLMARK_INTERFERON_GAMMA_RESPONSE	147	Down	0.000489398	0.00101958
HALLMARK_COMPLEMENT	138	Down	0.000922836	0.00184567
HALLMARK_IL2_STAT5_SIGNALING	148	Down	0.00367862	0.00707426
HALLMARK_APOPTOSIS	135	Down	0.00492814	0.00912619
HALLMARK_PROTEIN_SECRETION	92	Down	0.0160231	0.0286127
HALLMARK_MTORC1_SIGNALING	194	Down	0.0186532	0.0321606
HALLMARK_HEDGEHOG_SIGNALING	28	Down	0.0490296	0.081716
HALLMARK_OXIDATIVE_PHOSPHORYLATION	197	Up	0.0590153	0.0948114
HALLMARK_BILE_ACID_METABOLISM	73	Down	0.0606793	0.0948114
HALLMARK_ALLOGRAFT_REJECTION	100	Down	0.0728847	0.108542
HALLMARK_XENOBIOTIC_METABOLISM	141	Down	0.0738085	0.108542
HALLMARK_REACTIVE_OXYGEN_SPECIES_PATHWAY	47	Down	0.0945266	0.135038
HALLMARK_KRAS_SIGNALING_UP	132	Down	0.103813	0.144184
HALLMARK_P53_PATHWAY	184	Down	0.106698	0.144187
HALLMARK_ESTROGEN_RESPONSE_LATE	147	Down	0.126124	0.161962
HALLMARK_WNT_BETA_CATENIN_SIGNALING	37	Down	0.12633	0.161962
HALLMARK_APICAL_SURFACE	29	Down	0.241895	0.302369
HALLMARK_HEME_METABOLISM	154	Down	0.308133	0.375772
HALLMARK_UV_RESPONSE_UP	137	Up	0.354464	0.421981
HALLMARK_PEROXISOME	84	Down	0.405935	0.472018
HALLMARK_NOTCH_SIGNALING	30	Down	0.513596	0.583631
HALLMARK_ADIPOGENESIS	181	Down	0.590467	0.656075
HALLMARK_PANCREAS_BETA_CELLS	13	Down	0.784569	0.835816
HALLMARK_FATTY_ACID_METABOLISM	128	Down	0.785667	0.835816
HALLMARK_UNFOLDED_PROTEIN_RESPONSE	112	Down	0.911676	0.949662
HALLMARK_GLYCOLYSIS	171	Down	0.949571	0.950824
HALLMARK_PI3K_AKT_MTOR_SIGNALING	90	Down	0.950824	0.950824

## Sheet: NAM-PN_KEGG
	NGenes	Direction	PValue	FDR
KEGG_DNA_REPLICATION	36	Up	2.34395e-16	4.35974e-14
KEGG_SPLICEOSOME	125	Up	2.48464e-11	2.31071e-09
KEGG_ECM_RECEPTOR_INTERACTION	58	Down	5.30935e-11	3.2918e-09
KEGG_MISMATCH_REPAIR	23	Up	4.39519e-10	2.04376e-08
KEGG_CELL_CYCLE	120	Up	5.01172e-09	1.86436e-07
KEGG_HYPERTROPHIC_CARDIOMYOPATHY_HCM	61	Down	1.54315e-08	4.78376e-07
KEGG_HOMOLOGOUS_RECOMBINATION	27	Up	4.99616e-08	1.32755e-06
KEGG_DILATED_CARDIOMYOPATHY	64	Down	6.99815e-08	1.62707e-06
KEGG_STEROID_BIOSYNTHESIS	16	Down	4.8856e-07	1.00969e-05
KEGG_ARRHYTHMOGENIC_RIGHT_VENTRICULAR_CARDIOMYOPATHY_ARVC	52	Down	9.84402e-07	1.83099e-05
KEGG_FOCAL_ADHESION	159	Down	1.05179e-05	0.000177848
KEGG_TERPENOID_BACKBONE_BIOSYNTHESIS	13	Down	1.23742e-05	0.0001918
KEGG_CYTOKINE_CYTOKINE_RECEPTOR_INTERACTION	96	Down	3.53196e-05	0.000505343
KEGG_COMPLEMENT_AND_COAGULATION_CASCADES	30	Down	4.13637e-05	0.000549546
KEGG_BASE_EXCISION_REPAIR	33	Up	4.88467e-05	0.000605699
KEGG_NUCLEOTIDE_EXCISION_REPAIR	43	Up	5.75154e-05	0.000668617
KEGG_OOCYTE_MEIOSIS	94	Up	7.02033e-05	0.000768107
KEGG_PYRIMIDINE_METABOLISM	87	Up	0.00017562	0.00181474
KEGG_VIRAL_MYOCARDITIS	47	Down	0.000249497	0.00244245
KEGG_TGF_BETA_SIGNALING_PATHWAY	74	Down	0.000312848	0.00290948
KEGG_PROGESTERONE_MEDIATED_OOCYTE_MATURATION	69	Up	0.000330427	0.00292664
KEGG_RNA_DEGRADATION	55	Up	0.000418912	0.00354171
KEGG_NEUROACTIVE_LIGAND_RECEPTOR_INTERACTION	65	Down	0.00046649	0.00367643
KEGG_CELL_ADHESION_MOLECULES_CAMS	66	Down	0.000474379	0.00367643
KEGG_RIBOSOME	85	Up	0.00245012	0.0182289
KEGG_PPAR_SIGNALING_PATHWAY	36	Down	0.00492706	0.0352474
KEGG_RNA_POLYMERASE	29	Up	0.00516962	0.0356129
KEGG_STEROID_HORMONE_BIOSYNTHESIS	16	Down	0.00764218	0.0507659
KEGG_LEUKOCYTE_TRANSENDOTHELIAL_MIGRATION	74	Down	0.00900148	0.0577336
KEGG_P53_SIGNALING_PATHWAY	61	Up	0.00943369	0.0584889
KEGG_CALCIUM_SIGNALING_PATHWAY	99	Down	0.0103629	0.0621774
KEGG_LYSOSOME	107	Down	0.0119122	0.0671537
KEGG_NON_HOMOLOGOUS_END_JOINING	12	Up	0.0119144	0.0671537
KEGG_HUNTINGTONS_DISEASE	161	Up	0.0133727	0.0731563
KEGG_TIGHT_JUNCTION	99	Down	0.0156516	0.0831773
KEGG_LEISHMANIA_INFECTION	36	Down	0.0186242	0.096001
KEGG_PURINE_METABOLISM	121	Up	0.019097	0.096001
KEGG_TASTE_TRANSDUCTION	14	Down	0.0226789	0.111007
KEGG_ARACHIDONIC_ACID_METABOLISM	23	Down	0.0244042	0.116389
KEGG_REGULATION_OF_ACTIN_CYTOSKELETON	159	Down	0.0257797	0.117901
KEGG_GLYCOSYLPHOSPHATIDYLINOSITOL_GPI_ANCHOR_BIOSYNTHESIS	24	Up	0.0259889	0.117901
KEGG_RIBOFLAVIN_METABOLISM	10	Up	0.0298993	0.132411
KEGG_ONE_CARBON_POOL_BY_FOLATE	14	Up	0.0343053	0.14839
KEGG_METABOLISM_OF_XENOBIOTICS_BY_CYTOCHROME_P450	22	Down	0.0365551	0.154529
KEGG_PROXIMAL_TUBULE_BICARBONATE_RECLAMATION	15	Down	0.0458207	0.188414
KEGG_VASCULAR_SMOOTH_MUSCLE_CONTRACTION	69	Down	0.0465969	0.188414
KEGG_PARKINSONS_DISEASE	115	Up	0.0501477	0.198457
KEGG_BIOSYNTHESIS_OF_UNSATURATED_FATTY_ACIDS	19	Down	0.0529343	0.20512
KEGG_VIBRIO_CHOLERAE_INFECTION	43	Down	0.0711967	0.270257
KEGG_MELANOGENESIS	72	Down	0.0812899	0.298552
KEGG_AXON_GUIDANCE	96	Down	0.0818609	0.298552
KEGG_JAK_STAT_SIGNALING_PATHWAY	80	Down	0.0876906	0.311334
KEGG_BASAL_CELL_CARCINOMA	41	Down	0.0903571	0.311334
KEGG_HEMATOPOIETIC_CELL_LINEAGE	26	Down	0.0915936	0.311334
KEGG_BETA_ALANINE_METABOLISM	16	Up	0.0920612	0.311334
KEGG_GLYCOSPHINGOLIPID_BIOSYNTHESIS_GANGLIO_SERIES	11	Down	0.0975966	0.32416
KEGG_CYSTEINE_AND_METHIONINE_METABOLISM	24	Up	0.102291	0.331389
KEGG_SPHINGOLIPID_METABOLISM	27	Down	0.103336	0.331389
KEGG_ARGININE_AND_PROLINE_METABOLISM	39	Down	0.105368	0.332178
KEGG_LYSINE_DEGRADATION	41	Up	0.10887	0.337498
KEGG_MAPK_SIGNALING_PATHWAY	190	Down	0.111975	0.341431
KEGG_CIRCADIAN_RHYTHM_MAMMAL	13	Down	0.119543	0.357598
KEGG_DRUG_METABOLISM_CYTOCHROME_P450	20	Down	0.121122	0.357598
KEGG_GAP_JUNCTION	64	Down	0.136835	0.397677
KEGG_OXIDATIVE_PHOSPHORYLATION	117	Up	0.142305	0.407211
KEGG_CARDIAC_MUSCLE_CONTRACTION	57	Down	0.147374	0.415327
KEGG_AMINOACYL_TRNA_BIOSYNTHESIS	40	Up	0.16118	0.447454
KEGG_LIMONENE_AND_PINENE_DEGRADATION	10	Up	0.164079	0.448804
KEGG_ADIPOCYTOKINE_SIGNALING_PATHWAY	50	Down	0.183549	0.494784
KEGG_CITRATE_CYCLE_TCA_CYCLE	27	Up	0.189594	0.503617
KEGG_DRUG_METABOLISM_OTHER_ENZYMES	19	Up	0.196643	0.503617
KEGG_RIG_I_LIKE_RECEPTOR_SIGNALING_PATHWAY	47	Down	0.198101	0.503617
KEGG_O_GLYCAN_BIOSYNTHESIS	19	Down	0.19985	0.503617
KEGG_ENDOCYTOSIS	150	Down	0.202788	0.503617
KEGG_NON_SMALL_CELL_LUNG_CANCER	47	Up	0.203071	0.503617
KEGG_VALINE_LEUCINE_AND_ISOLEUCINE_BIOSYNTHESIS	9	Down	0.20833	0.504415
KEGG_ADHERENS_JUNCTION	68	Down	0.208817	0.504415
KEGG_GLYOXYLATE_AND_DICARBOXYLATE_METABOLISM	14	Up	0.215124	0.512989
KEGG_PATHWAYS_IN_CANCER	255	Down	0.221063	0.520477
KEGG_WNT_SIGNALING_PATHWAY	122	Down	0.226613	0.526876
KEGG_ABC_TRANSPORTERS	23	Down	0.230098	0.528374
KEGG_DORSO_VENTRAL_AXIS_FORMATION	20	Down	0.238742	0.541121
KEGG_UBIQUITIN_MEDIATED_PROTEOLYSIS	130	Up	0.241468	0.541121
KEGG_GLYCOSAMINOGLYCAN_DEGRADATION	17	Down	0.245346	0.541546
KEGG_GLYCOSAMINOGLYCAN_BIOSYNTHESIS_CHONDROITIN_SULFATE	18	Down	0.247481	0.541546
KEGG_PRIMARY_BILE_ACID_BIOSYNTHESIS	8	Down	0.263953	0.570874
KEGG_SYSTEMIC_LUPUS_ERYTHEMATOSUS	46	Up	0.270449	0.572179
KEGG_CHEMOKINE_SIGNALING_PATHWAY	106	Down	0.272495	0.572179
KEGG_ERBB_SIGNALING_PATHWAY	70	Down	0.273785	0.572179
KEGG_GNRH_SIGNALING_PATHWAY	70	Down	0.28934	0.596865
KEGG_FOLATE_BIOSYNTHESIS	8	Up	0.296735	0.596865
KEGG_PROTEASOME	41	Up	0.300205	0.596865
KEGG_GLYCOSPHINGOLIPID_BIOSYNTHESIS_LACTO_AND_NEOLACTO_SERIES	13	Down	0.303382	0.596865
KEGG_PROPANOATE_METABOLISM	29	Up	0.305094	0.596865
KEGG_AMINO_SUGAR_AND_NUCLEOTIDE_SUGAR_METABOLISM	40	Down	0.306762	0.596865
KEGG_RENIN_ANGIOTENSIN_SYSTEM	8	Down	0.308626	0.596865
KEGG_FATTY_ACID_METABOLISM	30	Up	0.311269	0.596865
KEGG_PATHOGENIC_ESCHERICHIA_COLI_INFECTION	43	Down	0.320676	0.598004
KEGG_ALDOSTERONE_REGULATED_SODIUM_REABSORPTION	24	Down	0.321218	0.598004
KEGG_RETINOL_METABOLISM	12	Down	0.321508	0.598004
KEGG_NATURAL_KILLER_CELL_MEDIATED_CYTOTOXICITY	70	Down	0.331759	0.605702
KEGG_LONG_TERM_DEPRESSION	40	Down	0.332159	0.605702
KEGG_NITROGEN_METABOLISM	11	Down	0.343429	0.618601
KEGG_PRIMARY_IMMUNODEFICIENCY	12	Up	0.345884	0.618601
KEGG_SULFUR_METABOLISM	7	Down	0.352911	0.625157
KEGG_TYROSINE_METABOLISM	23	Down	0.364354	0.639338
KEGG_EPITHELIAL_CELL_SIGNALING_IN_HELICOBACTER_PYLORI_INFECTION	56	Down	0.389721	0.66848
KEGG_MTOR_SIGNALING_PATHWAY	46	Up	0.392305	0.66848
KEGG_GLYCOLYSIS_GLUCONEOGENESIS	40	Up	0.393988	0.66848
KEGG_BASAL_TRANSCRIPTION_FACTORS	32	Up	0.395337	0.66848
KEGG_BLADDER_CANCER	37	Down	0.407657	0.683101
KEGG_PROSTATE_CANCER	76	Up	0.417808	0.688869
KEGG_LINOLEIC_ACID_METABOLISM	5	Down	0.42079	0.688869
KEGG_PORPHYRIN_AND_CHLOROPHYLL_METABOLISM	20	Down	0.42221	0.688869
KEGG_SMALL_CELL_LUNG_CANCER	74	Down	0.439763	0.711269
KEGG_PANTOTHENATE_AND_COA_BIOSYNTHESIS	11	Down	0.455196	0.726195
KEGG_RENAL_CELL_CARCINOMA	62	Down	0.457814	0.726195
KEGG_ALPHA_LINOLENIC_ACID_METABOLISM	5	Down	0.463227	0.726195
KEGG_GLYCEROPHOSPHOLIPID_METABOLISM	55	Up	0.46539	0.726195
KEGG_HEDGEHOG_SIGNALING_PATHWAY	34	Down	0.469632	0.726195
KEGG_PENTOSE_AND_GLUCURONATE_INTERCONVERSIONS	8	Up	0.472417	0.726195
KEGG_STARCH_AND_SUCROSE_METABOLISM	19	Down	0.478945	0.727964
KEGG_PHENYLALANINE_METABOLISM	10	Down	0.483376	0.727964
KEGG_INSULIN_SIGNALING_PATHWAY	109	Down	0.486133	0.727964
KEGG_HISTIDINE_METABOLISM	17	Down	0.489335	0.727964
KEGG_AUTOIMMUNE_THYROID_DISEASE	10	Down	0.494781	0.727964
KEGG_GLYCINE_SERINE_AND_THREONINE_METABOLISM	17	Down	0.49787	0.727964
KEGG_PENTOSE_PHOSPHATE_PATHWAY	20	Up	0.501665	0.727964
KEGG_PEROXISOME	65	Up	0.509518	0.727964
KEGG_VEGF_SIGNALING_PATHWAY	51	Down	0.509605	0.727964
KEGG_ETHER_LIPID_METABOLISM	16	Down	0.514156	0.727964
KEGG_TOLL_LIKE_RECEPTOR_SIGNALING_PATHWAY	61	Down	0.51662	0.727964
KEGG_TYPE_I_DIABETES_MELLITUS	12	Up	0.524691	0.733779
KEGG_GLYCOSAMINOGLYCAN_BIOSYNTHESIS_HEPARAN_SULFATE	18	Down	0.547067	0.759361
KEGG_OTHER_GLYCAN_DEGRADATION	14	Down	0.563987	0.777049
KEGG_PHOSPHATIDYLINOSITOL_SIGNALING_SYSTEM	61	Down	0.579148	0.787879
KEGG_GRAFT_VERSUS_HOST_DISEASE	9	Down	0.580784	0.787879
KEGG_GALACTOSE_METABOLISM	19	Down	0.584716	0.787879
KEGG_GLYCOSAMINOGLYCAN_BIOSYNTHESIS_KERATAN_SULFATE	12	Down	0.588791	0.787879
KEGG_OLFACTORY_TRANSDUCTION	19	Down	0.61061	0.80781
KEGG_MELANOMA	48	Down	0.612372	0.80781
KEGG_PRION_DISEASES	20	Up	0.634559	0.831182
KEGG_GLYCEROLIPID_METABOLISM	37	Down	0.64454	0.838353
KEGG_ALLOGRAFT_REJECTION	9	Down	0.655229	0.846337
KEGG_SELENOAMINO_ACID_METABOLISM	22	Down	0.669037	0.853636
KEGG_ACUTE_MYELOID_LEUKEMIA	50	Down	0.676296	0.853636
KEGG_GLUTATHIONE_METABOLISM	37	Up	0.676469	0.853636
KEGG_INOSITOL_PHOSPHATE_METABOLISM	47	Down	0.679237	0.853636
KEGG_CHRONIC_MYELOID_LEUKEMIA	68	Down	0.686483	0.856952
KEGG_B_CELL_RECEPTOR_SIGNALING_PATHWAY	49	Down	0.695548	0.862479
KEGG_INTESTINAL_IMMUNE_NETWORK_FOR_IGA_PRODUCTION	11	Up	0.708512	0.872737
KEGG_NOD_LIKE_RECEPTOR_SIGNALING_PATHWAY	39	Down	0.720559	0.880272
KEGG_NICOTINATE_AND_NICOTINAMIDE_METABOLISM	20	Up	0.728756	0.880272
KEGG_ASTHMA	4	Up	0.728828	0.880272
KEGG_VALINE_LEUCINE_AND_ISOLEUCINE_DEGRADATION	40	Down	0.744277	0.893132
KEGG_GLIOMA	54	Down	0.755137	0.900356
KEGG_FC_EPSILON_RI_SIGNALING_PATHWAY	48	Up	0.766301	0.904268
KEGG_N_GLYCAN_BIOSYNTHESIS	43	Down	0.768142	0.904268
KEGG_ASCORBATE_AND_ALDARATE_METABOLISM	6	Up	0.807033	0.941678
KEGG_COLORECTAL_CANCER	58	Up	0.810046	0.941678
KEGG_REGULATION_OF_AUTOPHAGY	19	Up	0.822685	0.94752
KEGG_NEUROTROPHIN_SIGNALING_PATHWAY	112	Down	0.830515	0.94752
KEGG_PROTEIN_EXPORT	23	Up	0.830857	0.94752
KEGG_FC_GAMMA_R_MEDIATED_PHAGOCYTOSIS	73	Up	0.84282	0.94752
KEGG_MATURITY_ONSET_DIABETES_OF_THE_YOUNG	3	Down	0.843974	0.94752
KEGG_FRUCTOSE_AND_MANNOSE_METABOLISM	27	Up	0.845636	0.94752
KEGG_THYROID_CANCER	24	Up	0.864209	0.954063
KEGG_LONG_TERM_POTENTIATION	51	Up	0.872439	0.954063
KEGG_SNARE_INTERACTIONS_IN_VESICULAR_TRANSPORT	33	Down	0.875367	0.954063
KEGG_T_CELL_RECEPTOR_SIGNALING_PATHWAY	67	Down	0.876128	0.954063
KEGG_NOTCH_SIGNALING_PATHWAY	41	Up	0.877122	0.954063
KEGG_GLYCOSPHINGOLIPID_BIOSYNTHESIS_GLOBO_SERIES	10	Up	0.882844	0.954363
KEGG_BUTANOATE_METABOLISM	25	Down	0.88766	0.954363
KEGG_CYTOSOLIC_DNA_SENSING_PATHWAY	27	Down	0.898696	0.959375
KEGG_APOPTOSIS	69	Up	0.902638	0.959375
KEGG_VASOPRESSIN_REGULATED_WATER_REABSORPTION	38	Up	0.910466	0.960778
KEGG_ALANINE_ASPARTATE_AND_GLUTAMATE_METABOLISM	23	Down	0.915577	0.960778
KEGG_TYPE_II_DIABETES_MELLITUS	27	Down	0.92091	0.960778
KEGG_PANCREATIC_CANCER	63	Up	0.92462	0.960778
KEGG_TRYPTOPHAN_METABOLISM	23	Up	0.971754	0.995249
KEGG_ENDOMETRIAL_CANCER	46	Down	0.972614	0.995249
KEGG_AMYOTROPHIC_LATERAL_SCLEROSIS_ALS	41	Up	0.984	0.995249
KEGG_ALZHEIMERS_DISEASE	142	Up	0.986198	0.995249
KEGG_ANTIGEN_PROCESSING_AND_PRESENTATION	37	Up	0.987878	0.995249
KEGG_PYRUVATE_METABOLISM	32	Up	0.989899	0.995249
KEGG_TAURINE_AND_HYPOTAURINE_METABOLISM	5	Up	0.999451	0.999451

## Sheet: PN_GOBP
	NGenes	Direction	PValue	FDR
GOBP_STEROL_BIOSYNTHETIC_PROCESS	48	Down	2.39435e-09	1.8245e-05
GOBP_COLLAGEN_CATABOLIC_PROCESS	21	Down	4.46276e-08	0.000137237
GOBP_STEROL_METABOLIC_PROCESS	103	Down	6.71306e-08	0.000137237
GOBP_COLLAGEN_METABOLIC_PROCESS	60	Down	7.20402e-08	0.000137237
GOBP_SECONDARY_ALCOHOL_METABOLIC_PROCESS	100	Down	2.11467e-07	0.000322275
GOBP_CELLULAR_RESPONSE_TO_LOW_DENSITY_LIPOPROTEIN_PARTICLE_STIMULUS	11	Down	6.28733e-07	0.000798491
GOBP_MITOCHONDRIAL_TRANSLATION	70	Up	1.13595e-06	0.00123657
GOBP_NEGATIVE_REGULATION_OF_FAT_CELL_DIFFERENTIATION	44	Down	1.66506e-06	0.00158597
GOBP_IRON_IMPORT_INTO_CELL	9	Down	2.17255e-06	0.00183943
GOBP_COMPLEMENT_ACTIVATION	19	Down	3.70668e-06	0.00282449
GOBP_RRNA_METABOLIC_PROCESS	254	Up	5.94697e-06	0.00367244
GOBP_TENDON_DEVELOPMENT	5	Down	5.9688e-06	0.00367244
GOBP_DNA_DEPENDENT_DNA_REPLICATION	150	Up	6.26532e-06	0.00367244
GOBP_COLLAGEN_FIBRIL_ORGANIZATION	52	Down	6.81833e-06	0.00371112
GOBP_NCRNA_PROCESSING	369	Up	9.84774e-06	0.00500265
GOBP_COMPLEMENT_ACTIVATION_ALTERNATIVE_PATHWAY	3	Down	1.38797e-05	0.00627175
GOBP_ACUTE_PHASE_RESPONSE	16	Down	1.39921e-05	0.00627175
GOBP_ENDODERM_FORMATION	41	Down	1.53691e-05	0.00650626
GOBP_NEGATIVE_REGULATION_OF_EXTRACELLULAR_MATRIX_DISASSEMBLY	4	Down	2.09573e-05	0.00802234
GOBP_POSITIVE_REGULATION_OF_PROTEIN_CATABOLIC_PROCESS_IN_THE_VACUOLE	4	Down	2.18303e-05	0.00802234
GOBP_ENDODERMAL_CELL_DIFFERENTIATION	35	Down	2.34954e-05	0.00802234
GOBP_RIBOSOME_BIOGENESIS	293	Up	2.37715e-05	0.00802234
GOBP_MITOCHONDRIAL_GENE_EXPRESSION	102	Up	2.42144e-05	0.00802234
GOBP_NCRNA_METABOLIC_PROCESS	490	Up	2.5552e-05	0.00811277
GOBP_CELL_ADHESION_MEDIATED_BY_INTEGRIN	56	Down	2.86745e-05	0.00873998
GOBP_ALPHA_LINOLENIC_ACID_METABOLIC_PROCESS	9	Down	3.13547e-05	0.00891782
GOBP_STEROID_METABOLIC_PROCESS	191	Down	3.15986e-05	0.00891782
GOBP_RIBONUCLEOPROTEIN_COMPLEX_BIOGENESIS	410	Up	3.46435e-05	0.00942798
GOBP_CELLULAR_RESPONSE_TO_LIPOPROTEIN_PARTICLE_STIMULUS	21	Down	3.61161e-05	0.00948982
GOBP_REGULATION_OF_CHROMOSOME_ORGANIZATION	200	Up	3.75552e-05	0.00953902
GOBP_FARNESYL_DIPHOSPHATE_METABOLIC_PROCESS	5	Down	6.61292e-05	0.016255
GOBP_REGULATION_OF_PHOSPHOLIPID_BIOSYNTHETIC_PROCESS	12	Down	7.20544e-05	0.0166703
GOBP_BONE_MORPHOGENESIS	71	Down	7.29348e-05	0.0166703
GOBP_LINOLEIC_ACID_METABOLIC_PROCESS	10	Down	7.55066e-05	0.0166703
GOBP_TRNA_PROCESSING	122	Up	7.93024e-05	0.0166703
GOBP_EXTERNAL_ENCAPSULATING_STRUCTURE_ORGANIZATION	207	Down	8.08383e-05	0.0166703
GOBP_ISOPENTENYL_DIPHOSPHATE_BIOSYNTHETIC_PROCESS	4	Down	8.0945e-05	0.0166703
GOBP_AMYLOID_BETA_CLEARANCE_BY_CELLULAR_CATABOLIC_PROCESS	6	Down	9.64078e-05	0.0183671
GOBP_MATURATION_OF_LSU_RRNA	28	Up	9.71875e-05	0.0183671
GOBP_SKELETAL_SYSTEM_MORPHOGENESIS	167	Down	0.000100028	0.0183671
GOBP_CELL_CELL_ADHESION_MEDIATED_BY_INTEGRIN	13	Down	0.000102219	0.0183671
GOBP_MITOTIC_SISTER_CHROMATID_SEGREGATION	163	Up	0.000105836	0.0183671
GOBP_TRNA_METABOLIC_PROCESS	180	Up	0.000106096	0.0183671
GOBP_CELL_CYCLE_CHECKPOINT_SIGNALING	160	Up	0.000107719	0.0183671
GOBP_ELASTIN_CATABOLIC_PROCESS	2	Down	0.000108467	0.0183671
GOBP_EXTRACELLULAR_MATRIX_ASSEMBLY	35	Down	0.00011414	0.018641
GOBP_RNA_METHYLATION	81	Up	0.000114977	0.018641
GOBP_MITOTIC_CELL_CYCLE_CHECKPOINT_SIGNALING	122	Up	0.00011827	0.0187753
GOBP_ENDODERM_DEVELOPMENT	58	Down	0.000123051	0.0191357
GOBP_ISOPRENOID_METABOLIC_PROCESS	68	Down	0.000126687	0.0193071
GOBP_FORMATION_OF_PRIMARY_GERM_LAYER	88	Down	0.000131981	0.0197195
GOBP_REGULATION_OF_COMPLEMENT_ACTIVATION_ALTERNATIVE_PATHWAY	1	Down	0.000136362	0.0199823
GOBP_REGULATION_OF_COLLAGEN_METABOLIC_PROCESS	28	Down	0.000142862	0.0205398
GOBP_NUCLEAR_CHROMOSOME_SEGREGATION	246	Up	0.000151247	0.0211898
GOBP_METANEPHROS_DEVELOPMENT	61	Down	0.000152944	0.0211898
GOBP_TERPENOID_METABOLIC_PROCESS	50	Down	0.00018922	0.0257475
GOBP_RESPONSE_TO_MANGANESE_ION	17	Down	0.000198999	0.026603
GOBP_REGULATION_OF_MITOTIC_RECOMBINATION	6	Up	0.000210547	0.0276615
GOBP_SERINE_TRANSPORT	10	Down	0.000222958	0.0287957
GOBP_MEIOTIC_CELL_CYCLE	179	Up	0.000229226	0.0291117
GOBP_CHROMOSOME_SEGREGATION	303	Up	0.000236649	0.0295618
GOBP_DNA_REPLICATION	264	Up	0.000247204	0.0303822
GOBP_REGULATION_OF_FAT_CELL_DIFFERENTIATION	105	Down	0.000252642	0.0305576
GOBP_GASTRULATION	135	Down	0.00027436	0.032666
GOBP_ACUTE_INFLAMMATORY_RESPONSE	45	Down	0.000284644	0.0328945
GOBP_SISTER_CHROMATID_SEGREGATION	190	Up	0.000284913	0.0328945
GOBP_CLEAVAGE_INVOLVED_IN_RRNA_PROCESSING	27	Up	0.000292796	0.033288
GOBP_INTEGRIN_MEDIATED_SIGNALING_PATHWAY	80	Down	0.000297058	0.033288
GOBP_DNA_REPAIR	491	Up	0.000320316	0.035374
GOBP_NEGATIVE_REGULATION_OF_MUSCLE_TISSUE_DEVELOPMENT	11	Down	0.000332572	0.035968
GOBP_TRNA_PSEUDOURIDINE_SYNTHESIS	6	Up	0.000335135	0.035968
GOBP_NEGATIVE_REGULATION_OF_TYPE_2_IMMUNE_RESPONSE	7	Down	0.000352405	0.0372962
GOBP_NEGATIVE_REGULATION_OF_ALPHA_BETA_T_CELL_ACTIVATION	25	Down	0.000361089	0.0376918
GOBP_TELOMERE_MAINTENANCE	122	Up	0.000373712	0.0384823
GOBP_RECOMBINATIONAL_REPAIR	152	Up	0.000385468	0.0391636
GOBP_METAPHASE_PLATE_CONGRESSION	63	Up	0.00042412	0.041651
GOBP_STEROID_BIOSYNTHETIC_PROCESS	112	Down	0.000425494	0.041651
GOBP_NEGATIVE_REGULATION_OF_PEPTIDASE_ACTIVITY	119	Down	0.000435692	0.041651
GOBP_NEGATIVE_REGULATION_OF_PHOSPHOLIPID_METABOLIC_PROCESS	7	Down	0.000436701	0.041651
GOBP_NEGATIVE_REGULATION_OF_EXTRACELLULAR_MATRIX_ORGANIZATION	10	Down	0.000442854	0.041651
GOBP_NEGATIVE_REGULATION_OF_CELL_ACTIVATION	111	Down	0.000446059	0.041651
GOBP_MUSCLE_ORGAN_MORPHOGENESIS	58	Down	0.000448213	0.041651
GOBP_IRON_ION_TRANSPORT	40	Down	0.000464562	0.0426501
GOBP_L_SERINE_METABOLIC_PROCESS	8	Down	0.000470768	0.0427054
GOBP_L_SERINE_TRANSPORT	8	Down	0.000533597	0.0471491
GOBP_DNA_STRAND_ELONGATION	36	Up	0.00053706	0.0471491
GOBP_RNA_MODIFICATION	152	Up	0.000538317	0.0471491
GOBP_EXTRACELLULAR_MATRIX_DISASSEMBLY	38	Down	0.000574367	0.049735
GOBP_ASTROCYTE_ACTIVATION	11	Down	0.000582332	0.0498581
GOBP_DOUBLE_STRAND_BREAK_REPAIR	255	Up	0.000595797	0.0500108
GOBP_MEIOSIS_I_CELL_CYCLE_PROCESS	89	Up	0.000597242	0.0500108
GOBP_PROSTATE_GLAND_DEVELOPMENT	35	Down	0.000608202	0.050375
GOBP_CHROMOSOME_ORGANIZATION	878	Up	0.000618388	0.0503765
GOBP_LONG_CHAIN_FATTY_ACYL_COA_METABOLIC_PROCESS	16	Down	0.000623799	0.0503765
GOBP_BASEMENT_MEMBRANE_ORGANIZATION	24	Down	0.000628054	0.0503765
GOBP_VASCULAR_TRANSPORT	62	Down	0.000650073	0.0510923
GOBP_ARTERY_MORPHOGENESIS	56	Down	0.000652594	0.0510923
GOBP_NEGATIVE_REGULATION_OF_CHROMOSOME_ORGANIZATION	82	Up	0.0006579	0.0510923
GOBP_PATHWAY_RESTRICTED_SMAD_PROTEIN_PHOSPHORYLATION	44	Down	0.000670637	0.0510923
GOBP_MORPHOGENESIS_OF_AN_EPITHELIAL_BUD	8	Down	0.000673875	0.0510923
GOBP_MITOTIC_DNA_INTEGRITY_CHECKPOINT_SIGNALING	80	Up	0.000690991	0.0510923
GOBP_REGULATION_OF_TELOMERE_MAINTENANCE	74	Up	0.000694015	0.0510923
GOBP_MELANOCYTE_PROLIFERATION	3	Down	0.000697017	0.0510923
GOBP_MEIOTIC_CELL_CYCLE_PROCESS	140	Up	0.000697322	0.0510923
GOBP_UNSATURATED_FATTY_ACID_BIOSYNTHETIC_PROCESS	32	Down	0.000714547	0.0514525
GOBP_RNA_PROCESSING	881	Up	0.000715743	0.0514525
GOBP_DNA_INTEGRITY_CHECKPOINT_SIGNALING	117	Up	0.000722782	0.0514729
GOBP_EMBRYONIC_SKELETAL_SYSTEM_MORPHOGENESIS	70	Down	0.000734232	0.0518041
GOBP_LONG_CHAIN_FATTY_ACYL_COA_BIOSYNTHETIC_PROCESS	13	Down	0.000749749	0.0524137
GOBP_IRON_ION_TRANSMEMBRANE_TRANSPORT	15	Down	0.000768918	0.0532651
GOBP_NEURON_PROJECTION_MAINTENANCE	7	Down	0.000786345	0.0535437
GOBP_REGULATION_OF_LIPASE_ACTIVITY	46	Down	0.000786995	0.0535437
GOBP_REGULATION_OF_FIBRINOLYSIS	7	Down	0.00080639	0.0537191
GOBP_PROTEIN_FOLDING_IN_ENDOPLASMIC_RETICULUM	11	Down	0.000807454	0.0537191
GOBP_DNA_GEOMETRIC_CHANGE	88	Up	0.000810721	0.0537191
GOBP_FIBRINOLYSIS	11	Down	0.000839076	0.0548566
GOBP_POSITIVE_REGULATION_OF_OSTEOBLAST_DIFFERENTIATION	49	Down	0.000842286	0.0548566
GOBP_MITOTIC_G2_M_TRANSITION_CHECKPOINT	47	Up	0.000857149	0.0553515
GOBP_TELOMERE_MAINTENANCE_VIA_TELOMERE_LENGTHENING	72	Up	0.00087405	0.0559686
GOBP_MUSCLE_ORGAN_DEVELOPMENT	267	Down	0.000929106	0.0579275
GOBP_REGULATION_OF_PHOSPHOLIPASE_A2_ACTIVITY	8	Down	0.00093007	0.0579275
GOBP_L_SERINE_BIOSYNTHETIC_PROCESS	5	Down	0.000933948	0.0579275
GOBP_BARBED_END_ACTIN_FILAMENT_CAPPING	22	Down	0.00093505	0.0579275
GOBP_CIRCADIAN_SLEEP_WAKE_CYCLE	9	Down	0.00094422	0.0580238
GOBP_STEROL_HOMEOSTASIS	49	Down	0.000959108	0.0584672
GOBP_AMINO_ACID_IMPORT	34	Down	0.000999272	0.0600565
GOBP_LIPID_IMPORT_INTO_CELL	14	Down	0.00100094	0.0600565
GOBP_RESPONSE_TO_INTERFERON_BETA	20	Down	0.00101343	0.0601025
GOBP_INTRACELLULAR_STEROL_TRANSPORT	24	Down	0.00102532	0.0601025
GOBP_TRANSITION_METAL_ION_TRANSPORT	70	Down	0.00103516	0.0601025
GOBP_LONG_CHAIN_FATTY_ACID_TRANSPORT	36	Down	0.00104534	0.0601025
GOBP_RIBOSOMAL_SMALL_SUBUNIT_BIOGENESIS	72	Up	0.0010467	0.0601025
GOBP_ISOPRENOID_BIOSYNTHETIC_PROCESS	22	Down	0.00104903	0.0601025
GOBP_FIBROBLAST_GROWTH_FACTOR_PRODUCTION	3	Down	0.00106021	0.0602897
GOBP_REGULATION_OF_PHOSPHOLIPASE_ACTIVITY	34	Down	0.00110473	0.0623561
GOBP_ATTACHMENT_OF_SPINDLE_MICROTUBULES_TO_KINETOCHORE	36	Up	0.00111448	0.0624438
GOBP_RRNA_MODIFICATION	35	Up	0.00112567	0.0626101
GOBP_APPENDAGE_DEVELOPMENT	133	Down	0.00115226	0.0636059
GOBP_REGULATION_OF_CELL_CYCLE_G2_M_PHASE_TRANSITION	97	Up	0.00116027	0.0636059
GOBP_CELLULAR_AMINO_ACID_BIOSYNTHETIC_PROCESS	60	Down	0.00117037	0.0637016
GOBP_AMINO_ACID_IMPORT_ACROSS_PLASMA_MEMBRANE	28	Down	0.00118954	0.0640188
GOBP_REGULATION_OF_CELL_CELL_ADHESION_MEDIATED_BY_INTEGRIN	7	Down	0.00120052	0.0640188
GOBP_TRNA_MODIFICATION	87	Up	0.0012141	0.0640188
GOBP_MITOTIC_RECOMBINATION	25	Up	0.00121824	0.0640188
GOBP_DNA_CONFORMATION_CHANGE	271	Up	0.00121834	0.0640188
GOBP_CELL_CELL_ADHESION	511	Down	0.00123064	0.0640188
GOBP_RESPONSE_TO_STEROL	20	Down	0.00123535	0.0640188
GOBP_TELOMERE_ORGANIZATION	135	Up	0.00124421	0.0640188
GOBP_VASCULAR_PROCESS_IN_CIRCULATORY_SYSTEM	157	Down	0.00125181	0.0640188
GOBP_RNA_EXPORT_FROM_NUCLEUS	72	Up	0.00126734	0.0641201
GOBP_CELL_MATRIX_ADHESION	171	Down	0.00127062	0.0641201
GOBP_DNA_RECOMBINATION	270	Up	0.00128787	0.064425
GOBP_POSITIVE_REGULATION_OF_CHROMOSOME_ORGANIZATION	82	Up	0.00129357	0.064425
GOBP_REGULATION_OF_T_HELPER_2_CELL_DIFFERENTIATION	7	Down	0.00134944	0.066771
GOBP_ENDOCHONDRAL_BONE_MORPHOGENESIS	46	Down	0.00136838	0.0670478
GOBP_POSITIVE_REGULATION_OF_MITOCHONDRIAL_TRANSLATION	15	Up	0.00137263	0.0670478
GOBP_MUSCLE_STRUCTURE_DEVELOPMENT	493	Down	0.00141565	0.0687068
GOBP_NEUTRAL_AMINO_ACID_TRANSPORT	33	Down	0.00142463	0.0687068
GOBP_REGULATION_OF_CARDIAC_EPITHELIAL_TO_MESENCHYMAL_TRANSITION	11	Down	0.00143864	0.0689453
GOBP_CIRCULATORY_SYSTEM_PROCESS	358	Down	0.00144767	0.0689453
GOBP_MATURATION_OF_SSU_RRNA	49	Up	0.00148199	0.0701415
GOBP_PSEUDOURIDINE_SYNTHESIS	18	Up	0.00150363	0.0707263
GOBP_AMYLOID_BETA_CLEARANCE	25	Down	0.00153358	0.0714845
GOBP_PLATELET_AGGREGATION	45	Down	0.00154133	0.0714845
GOBP_CHROMOSOME_SEPARATION	86	Up	0.00154789	0.0714845
GOBP_DNA_METABOLIC_PROCESS	781	Up	0.00156781	0.071968
GOBP_REGULATION_OF_SYNAPTIC_TRANSMISSION_CHOLINERGIC	2	Down	0.00160827	0.0733834
GOBP_DNA_DEPENDENT_DNA_REPLICATION_MAINTENANCE_OF_FIDELITY	45	Up	0.00164253	0.0736329
GOBP_BIOLOGICAL_ADHESION	894	Down	0.00165219	0.0736329
GOBP_POSITIVE_REGULATION_OF_TELOMERE_MAINTENANCE	47	Up	0.00165347	0.0736329
GOBP_INTRACELLULAR_LIPID_TRANSPORT	36	Down	0.00167478	0.0736329
GOBP_NEGATIVE_REGULATION_OF_LYMPHOCYTE_ACTIVATION	83	Down	0.00167553	0.0736329
GOBP_TRNA_METHYLATION	41	Up	0.00168838	0.0736329
GOBP_REGULATION_OF_PHOSPHOLIPID_METABOLIC_PROCESS	28	Down	0.00169296	0.0736329
GOBP_SERINE_FAMILY_AMINO_ACID_BIOSYNTHETIC_PROCESS	14	Down	0.00169772	0.0736329
GOBP_REGULATION_OF_CIRCADIAN_SLEEP_WAKE_CYCLE	5	Down	0.00170374	0.0736329
GOBP_REGULATION_OF_MITOCHONDRIAL_GENE_EXPRESSION	27	Up	0.00171847	0.0736329
GOBP_EXOCRINE_SYSTEM_DEVELOPMENT	34	Down	0.00172003	0.0736329
GOBP_RESPONSE_TO_FLUID_SHEAR_STRESS	27	Down	0.00177161	0.0747626
GOBP_REGULATION_OF_SYSTEMIC_ARTERIAL_BLOOD_PRESSURE_MEDIATED_BY_A_CHEMICAL_SIGNAL	22	Down	0.00178269	0.0747626
GOBP_NEGATIVE_REGULATION_OF_LOW_DENSITY_LIPOPROTEIN_RECEPTOR_ACTIVITY	6	Down	0.00178555	0.0747626
GOBP_CELLULAR_RESPONSE_TO_ACID_CHEMICAL	71	Down	0.00179214	0.0747626
GOBP_DNA_REPLICATION_INITIATION	36	Up	0.00179548	0.0747626
GOBP_EPITHELIAL_TUBE_BRANCHING_INVOLVED_IN_LUNG_MORPHOGENESIS	18	Down	0.00183066	0.0757673
GOBP_RETINAL_BLOOD_VESSEL_MORPHOGENESIS	6	Down	0.0018395	0.0757673
GOBP_LONG_CHAIN_FATTY_ACID_METABOLIC_PROCESS	57	Down	0.00187169	0.076679
GOBP_NEGATIVE_REGULATION_OF_CELL_PROLIFERATION_INVOLVED_IN_KIDNEY_DEVELOPMENT	3	Down	0.00192171	0.0777168
GOBP_PROTEIN_ACTIVATION_CASCADE	6	Down	0.00193392	0.0777168
GOBP_ASTROCYTE_DEVELOPMENT	23	Down	0.00193733	0.0777168
GOBP_MRNA_PROCESSING	430	Up	0.00193782	0.0777168
GOBP_COLLAGEN_BIOSYNTHETIC_PROCESS	30	Down	0.00200046	0.0798049
GOBP_MATURATION_OF_SSU_RRNA_FROM_TRICISTRONIC_RRNA_TRANSCRIPT_SSU_RRNA_5_8S_RRNA_LSU_RRNA	36	Up	0.00201921	0.0798049
GOBP_NEGATIVE_REGULATION_OF_TRIGLYCERIDE_BIOSYNTHETIC_PROCESS	2	Down	0.00202225	0.0798049
GOBP_NEGATIVE_REGULATION_OF_LEUKOCYTE_CELL_CELL_ADHESION	73	Down	0.00203512	0.0798049
GOBP_SNO_S_RNA_METABOLIC_PROCESS	16	Up	0.00204225	0.0798049
GOBP_CHONDROCYTE_DIFFERENTIATION	89	Down	0.00205898	0.0800302
GOBP_APPENDAGE_MORPHOGENESIS	105	Down	0.00206902	0.0800302
GOBP_CELLULAR_RESPONSE_TO_MANGANESE_ION	10	Down	0.00209865	0.0800318
GOBP_REGULATION_OF_LIPID_BIOSYNTHETIC_PROCESS	111	Down	0.00210116	0.0800318
GOBP_REGULATION_OF_SYSTEMIC_ARTERIAL_BLOOD_PRESSURE_BY_RENIN_ANGIOTENSIN	11	Down	0.00210385	0.0800318
GOBP_POSITIVE_REGULATION_OF_HORMONE_METABOLIC_PROCESS	10	Down	0.0021127	0.0800318
GOBP_TELOMERE_CAPPING	36	Up	0.00212998	0.0800318
GOBP_RIBOSOMAL_LARGE_SUBUNIT_BIOGENESIS	70	Up	0.00213208	0.0800318
GOBP_MATURATION_OF_LSU_RRNA_FROM_TRICISTRONIC_RRNA_TRANSCRIPT_SSU_RRNA_5_8S_RRNA_LSU_RRNA	15	Up	0.00215686	0.0801939
GOBP_CENTROMERE_COMPLEX_ASSEMBLY	31	Up	0.00215977	0.0801939
GOBP_FATTY_ACID_DERIVATIVE_BIOSYNTHETIC_PROCESS	27	Down	0.00217319	0.0801939
GOBP_SCHWANN_CELL_DIFFERENTIATION	32	Down	0.0021785	0.0801939
GOBP_NOREPINEPHRINE_METABOLIC_PROCESS	9	Down	0.0022674	0.0830652
GOBP_TYPE_2_IMMUNE_RESPONSE	16	Down	0.0023192	0.084521
GOBP_REGULATION_OF_CELL_ADHESION	475	Down	0.00232932	0.084521
GOBP_REGULATION_OF_SREBP_SIGNALING_PATHWAY	7	Down	0.00236899	0.085553
GOBP_ENDONUCLEOLYTIC_CLEAVAGE_INVOLVED_IN_RRNA_PROCESSING	15	Up	0.00241584	0.0868335
GOBP_ALCOHOL_BIOSYNTHETIC_PROCESS	99	Down	0.00245901	0.0873385
GOBP_GLIAL_CELL_DEVELOPMENT	72	Down	0.00246238	0.0873385
GOBP_REGULATION_OF_TRANSLATION_INITIATION_IN_RESPONSE_TO_ENDOPLASMIC_RETICULUM_STRESS	8	Down	0.00246428	0.0873385
GOBP_NEUROINFLAMMATORY_RESPONSE	15	Down	0.00248073	0.0874077
GOBP_MEIOTIC_CHROMOSOME_SEGREGATION	64	Up	0.00248917	0.0874077
GOBP_CELL_SUBSTRATE_ADHESION	269	Down	0.00251235	0.0878171
GOBP_RIBOSOMAL_SUBUNIT_EXPORT_FROM_NUCLEUS	14	Up	0.00253248	0.0881164
GOBP_CARDIOCYTE_DIFFERENTIATION	110	Down	0.0025627	0.088591
GOBP_POSITIVE_REGULATION_OF_T_CELL_TOLERANCE_INDUCTION	3	Down	0.00258787	0.088591
GOBP_CYCLIC_NUCLEOTIDE_MEDIATED_SIGNALING	43	Down	0.00261211	0.088591
GOBP_POSITIVE_REGULATION_OF_RESPONSE_TO_WOUNDING	45	Down	0.00261368	0.088591
GOBP_METHYLATION	317	Up	0.00262395	0.088591
GOBP_BLASTOCYST_DEVELOPMENT	87	Up	0.00262536	0.088591
GOBP_REGULATION_OF_MITOTIC_SISTER_CHROMATID_SEGREGATION	43	Up	0.00263204	0.088591
GOBP_REGULATION_OF_IRON_ION_TRANSPORT	5	Down	0.00267538	0.088591
GOBP_ORGANIC_ACID_BIOSYNTHETIC_PROCESS	200	Down	0.00267836	0.088591
GOBP_LATERAL_SPROUTING_FROM_AN_EPITHELIUM	5	Down	0.00268258	0.088591
GOBP_PROSTATIC_BUD_FORMATION	5	Down	0.00268258	0.088591
GOBP_POSITIVE_REGULATION_OF_LYMPHOCYTE_ANERGY	2	Down	0.00269265	0.088591
GOBP_IMPORT_INTO_CELL	133	Down	0.00269726	0.088591
GOBP_UNSATURATED_FATTY_ACID_METABOLIC_PROCESS	59	Down	0.00277014	0.0905942
GOBP_POSITIVE_REGULATION_OF_LEUKOCYTE_ADHESION_TO_VASCULAR_ENDOTHELIAL_CELL	12	Down	0.00279244	0.0909332
GOBP_NEGATIVE_REGULATION_OF_IMMUNE_RESPONSE	98	Down	0.00282294	0.0909663
GOBP_EXOCRINE_PANCREAS_DEVELOPMENT	4	Down	0.00283714	0.0909663
GOBP_MATURATION_OF_5_8S_RRNA	35	Up	0.00283723	0.0909663
GOBP_NUCLEOSOME_ORGANIZATION	117	Up	0.00285215	0.0909663
GOBP_REGULATION_OF_DNA_DEPENDENT_DNA_REPLICATION	47	Up	0.00285314	0.0909663
GOBP_RNA_DEPENDENT_DNA_BIOSYNTHETIC_PROCESS	65	Up	0.00287116	0.0910134
GOBP_LEUKOCYTE_CELL_CELL_ADHESION	202	Down	0.00287851	0.0910134
GOBP_EMBRYONIC_CRANIAL_SKELETON_MORPHOGENESIS	36	Down	0.00290179	0.0913705
GOBP_REGULATION_OF_DNA_REPAIR	145	Up	0.00293381	0.0919148
GOBP_ESTABLISHMENT_OF_PROTEIN_LOCALIZATION_TO_TELOMERE	16	Up	0.0029432	0.0919148
GOBP_PROTEIN_LOCALIZATION_TO_CHROMOSOME	89	Up	0.00295606	0.0919395
GOBP_L_CYSTINE_TRANSPORT	2	Down	0.00298386	0.092427
GOBP_NEGATIVE_REGULATION_OF_HYDROLASE_ACTIVITY	198	Down	0.00302466	0.0931268
GOBP_REPLICATION_FORK_PROTECTION	9	Up	0.00303292	0.0931268
GOBP_T_HELPER_2_CELL_DIFFERENTIATION	9	Down	0.00304312	0.0931268
GOBP_RNA_SPLICING_VIA_TRANSESTERIFICATION_REACTIONS	272	Up	0.00311269	0.0948663
GOBP_REGULATION_OF_LIPID_TRANSPORT	81	Down	0.00312486	0.0948663
GOBP_POSITIVE_CHEMOTAXIS	33	Down	0.00316564	0.0955453
GOBP_CELLULAR_RESPONSE_TO_FLUID_SHEAR_STRESS	18	Down	0.00319493	0.0955453
GOBP_NEGATIVE_REGULATION_OF_LEUKOCYTE_PROLIFERATION	41	Down	0.00319603	0.0955453
GOBP_POSITIVE_REGULATION_OF_CELL_ADHESION	269	Down	0.00320625	0.0955453
GOBP_HOMOTYPIC_CELL_CELL_ADHESION	58	Down	0.00323234	0.0955453
GOBP_GLOMERULUS_DEVELOPMENT	47	Down	0.00323497	0.0955453
GOBP_CELLULAR_RESPONSE_TO_DNA_DAMAGE_STIMULUS	741	Up	0.00324027	0.0955453
GOBP_LIPID_DIGESTION	7	Down	0.00324754	0.0955453
GOBP_CHOLESTEROL_EFFLUX	32	Down	0.0032808	0.0960938
GOBP_REGULATION_OF_METALLOPEPTIDASE_ACTIVITY	11	Down	0.00331733	0.0960938
GOBP_ACTIVATION_OF_PHOSPHOLIPASE_C_ACTIVITY	12	Down	0.00332891	0.0960938
GOBP_RECEPTOR_TRANSACTIVATION	4	Down	0.00336421	0.0960938
GOBP_NEGATIVE_REGULATION_OF_RECEPTOR_RECYCLING	4	Down	0.00336687	0.0960938
GOBP_ENDOPLASMIC_RETICULUM_UNFOLDED_PROTEIN_RESPONSE	69	Down	0.00336841	0.0960938
GOBP_MUSCLE_CELL_DIFFERENTIATION	290	Down	0.00339951	0.0960938
GOBP_PROTEIN_LOCALIZATION_TO_PERINUCLEAR_REGION_OF_CYTOPLASM	7	Down	0.00340964	0.0960938
GOBP_REGULATION_OF_FEMALE_GONAD_DEVELOPMENT	3	Down	0.00341446	0.0960938
GOBP_RNA_LOCALIZATION	177	Up	0.00342281	0.0960938
GOBP_CELL_CELL_ADHESION_VIA_PLASMA_MEMBRANE_ADHESION_MOLECULES	125	Down	0.00342587	0.0960938
GOBP_NEGATIVE_REGULATION_OF_T_HELPER_CELL_DIFFERENTIATION	12	Down	0.00343518	0.0960938
GOBP_MITOTIC_METAPHASE_PLATE_CONGRESSION	51	Up	0.00343821	0.0960938
GOBP_REGULATION_OF_TELOMERE_MAINTENANCE_VIA_TELOMERE_LENGTHENING	55	Up	0.00344273	0.0960938
GOBP_ACTIVIN_RECEPTOR_SIGNALING_PATHWAY	29	Down	0.00350693	0.0975171
GOBP_POSITIVE_REGULATION_OF_CHONDROCYTE_DIFFERENTIATION	16	Down	0.00353242	0.0975171
GOBP_NEGATIVE_REGULATION_OF_STEROL_TRANSPORT	5	Down	0.00357769	0.0975171
GOBP_METAPHASE_ANAPHASE_TRANSITION_OF_CELL_CYCLE	61	Up	0.00358666	0.0975171
GOBP_HYALURONAN_BIOSYNTHETIC_PROCESS	9	Down	0.00359634	0.0975171
GOBP_NEGATIVE_REGULATION_OF_ADAPTIVE_IMMUNE_RESPONSE	25	Down	0.00360381	0.0975171
GOBP_CHROMOSOME_ORGANIZATION_INVOLVED_IN_MEIOTIC_CELL_CYCLE	46	Up	0.00361235	0.0975171
GOBP_MITOTIC_NUCLEAR_DIVISION	265	Up	0.00362038	0.0975171
GOBP_REGULATION_OF_CELL_CELL_ADHESION	253	Down	0.00362059	0.0975171
GOBP_REGULATION_OF_DOUBLE_STRAND_BREAK_REPAIR	105	Up	0.0036217	0.0975171
GOBP_NEGATIVE_REGULATION_OF_CELL_CYCLE_G2_M_PHASE_TRANSITION	58	Up	0.00367727	0.0986648
GOBP_RRNA_METHYLATION	24	Up	0.0037129	0.0992711
GOBP_ALCOHOL_METABOLIC_PROCESS	233	Down	0.00375049	0.0996818
GOBP_SNRNA_METABOLIC_PROCESS	52	Up	0.00376789	0.0996818
GOBP_LIPID_LOCALIZATION	275	Down	0.00376817	0.0996818
GOBP_OUTFLOW_TRACT_MORPHOGENESIS	59	Down	0.00378058	0.0996818
GOBP_RESPONSE_TO_INSULIN	193	Down	0.00380234	0.0999098
GOBP_SKELETAL_SYSTEM_DEVELOPMENT	380	Down	0.00395697	0.103616
GOBP_REGULATION_OF_CHONDROCYTE_DIFFERENTIATION	43	Down	0.00399875	0.104351
GOBP_LONG_CHAIN_FATTY_ACID_BIOSYNTHETIC_PROCESS	10	Down	0.00403716	0.104994
GOBP_MAINTENANCE_OF_BLOOD_BRAIN_BARRIER	25	Down	0.00405406	0.105075
GOBP_SERINE_FAMILY_AMINO_ACID_METABOLIC_PROCESS	27	Down	0.00410033	0.105914
GOBP_MYOTUBE_DIFFERENTIATION	90	Down	0.00418017	0.107611
GOBP_STEROL_TRANSPORT	79	Down	0.00428678	0.109984
GOBP_MATURATION_OF_5_8S_RRNA_FROM_TRICISTRONIC_RRNA_TRANSCRIPT_SSU_RRNA_5_8S_RRNA_LSU_RRNA	24	Up	0.00432822	0.110675
GOBP_SCHWANN_CELL_DEVELOPMENT	26	Down	0.00436224	0.110678
GOBP_NEGATIVE_REGULATION_OF_IMMUNE_EFFECTOR_PROCESS	56	Down	0.00436286	0.110678
GOBP_STRIATED_MUSCLE_CELL_DIFFERENTIATION	214	Down	0.00437195	0.110678
GOBP_PLATELET_ACTIVATION	82	Down	0.00438987	0.110764
GOBP_POSITIVE_REGULATION_OF_STEROID_HORMONE_BIOSYNTHETIC_PROCESS	3	Down	0.00441988	0.111132
GOBP_SUBSTRATE_ADHESION_DEPENDENT_CELL_SPREADING	92	Down	0.00444175	0.111132
GOBP_REGULATION_OF_WOUND_HEALING	76	Down	0.00446957	0.111132
GOBP_NEGATIVE_REGULATION_OF_ACTIN_FILAMENT_POLYMERIZATION	54	Down	0.00449401	0.111132
GOBP_MITOTIC_G2_DNA_DAMAGE_CHECKPOINT_SIGNALING	35	Up	0.00449536	0.111132
GOBP_REGULATION_OF_CELL_PROLIFERATION_INVOLVED_IN_KIDNEY_DEVELOPMENT	9	Down	0.00449539	0.111132
GOBP_REGULATION_OF_SYSTEMIC_ARTERIAL_BLOOD_PRESSURE	49	Down	0.00451708	0.111132
GOBP_REGULATION_OF_LEUKOCYTE_ADHESION_TO_VASCULAR_ENDOTHELIAL_CELL	16	Down	0.0045323	0.111132
GOBP_ORGANELLE_FISSION	402	Up	0.0045357	0.111132
GOBP_ENSHEATHMENT_OF_NEURONS	100	Down	0.00456234	0.111426
GOBP_REGULATION_OF_PROTEIN_LOCALIZATION_TO_CELL_PERIPHERY	99	Down	0.00458131	0.111532
GOBP_PHOSPHOLIPID_TRANSPORT	66	Down	0.00462063	0.112131
GOBP_REGULATION_OF_CHROMOSOME_SEPARATION	67	Up	0.00468531	0.11334
GOBP_REGULATION_OF_EXTRACELLULAR_MATRIX_DISASSEMBLY	14	Down	0.00475176	0.114584
GOBP_CELLULAR_RESPONSE_TO_INSULIN_STIMULUS	158	Down	0.00479785	0.115314
GOBP_MRNA_EXPORT_FROM_NUCLEUS	54	Up	0.00482324	0.115314
GOBP_NUCLEIC_ACID_PHOSPHODIESTER_BOND_HYDROLYSIS	222	Up	0.00482743	0.115314
GOBP_POSITIVE_REGULATION_OF_EPITHELIAL_TO_MESENCHYMAL_TRANSITION	41	Down	0.00485686	0.115625
GOBP_NEGATIVE_REGULATION_OF_WOUND_HEALING	39	Down	0.00487081	0.115625
GOBP_NEGATIVE_REGULATION_OF_ALPHA_BETA_T_CELL_DIFFERENTIATION	17	Down	0.00491	0.116193
GOBP_CARDIAC_MUSCLE_TISSUE_DEVELOPMENT	162	Down	0.00493472	0.116417
GOBP_ASTROCYTE_CELL_MIGRATION	5	Down	0.00496515	0.116773
GOBP_IRON_ION_HOMEOSTASIS	61	Down	0.0049943	0.117097
GOBP_REGULATION_OF_EPITHELIAL_TO_MESENCHYMAL_TRANSITION_INVOLVED_IN_ENDOCARDIAL_CUSHION_FORMATION	8	Down	0.00503486	0.117686
GOBP_MYOBLAST_FATE_COMMITMENT	5	Down	0.00508854	0.118071
GOBP_POSITIVE_REGULATION_OF_CARDIAC_EPITHELIAL_TO_MESENCHYMAL_TRANSITION	8	Down	0.00509011	0.118071
GOBP_CENTRIOLE_CENTRIOLE_COHESION	14	Up	0.0050978	0.118071
GOBP_SIGNAL_TRANSDUCTION_IN_RESPONSE_TO_DNA_DAMAGE	163	Up	0.00514585	0.118822
GOBP_CENP_A_CONTAINING_CHROMATIN_ORGANIZATION	7	Up	0.00518235	0.119304
GOBP_MUSCLE_TISSUE_DEVELOPMENT	306	Down	0.00521491	0.119692
GOBP_LONG_TERM_MEMORY	24	Down	0.00524409	0.12
GOBP_VASCULAR_ASSOCIATED_SMOOTH_MUSCLE_CELL_MIGRATION	18	Down	0.00534562	0.121957
GOBP_CELLULAR_RESPONSE_TO_UNFOLDED_PROTEIN	88	Down	0.00537114	0.122173
GOBP_RESPONSE_TO_IRON_ION	21	Down	0.00540153	0.122298
GOBP_REGULATION_OF_SYNAPTIC_VESICLE_RECYCLING	15	Up	0.00540872	0.122298
GOBP_FAT_CELL_DIFFERENTIATION	183	Down	0.00548395	0.12313
GOBP_RESPONSE_TO_BMP	117	Down	0.00552424	0.12313
GOBP_EMBRYONIC_SKELETAL_JOINT_MORPHOGENESIS	8	Down	0.00555221	0.12313
GOBP_BONE_DEVELOPMENT	162	Down	0.00556381	0.12313
GOBP_NEGATIVE_REGULATION_OF_TRANSMEMBRANE_RECEPTOR_PROTEIN_SERINE_THREONINE_KINASE_SIGNALING_PATHWAY	90	Down	0.00558694	0.12313
GOBP_TRIPEPTIDE_TRANSMEMBRANE_TRANSPORT	6	Down	0.00561152	0.12313
GOBP_RESPONSE_TO_ACID_CHEMICAL	102	Down	0.00561297	0.12313
GOBP_HOMOLOGOUS_CHROMOSOME_SEGREGATION	39	Up	0.00563062	0.12313
GOBP_REGULATION_OF_HYALURONAN_BIOSYNTHETIC_PROCESS	6	Down	0.00565872	0.12313
GOBP_CRANIAL_SKELETAL_SYSTEM_DEVELOPMENT	51	Down	0.00566569	0.12313
GOBP_REGULATION_OF_RESPONSE_TO_DNA_DAMAGE_STIMULUS	235	Up	0.00569551	0.12313
GOBP_ORGANIC_HYDROXY_COMPOUND_BIOSYNTHETIC_PROCESS	157	Down	0.00569991	0.12313
GOBP_REGULATION_OF_BLOOD_PRESSURE	97	Down	0.00571412	0.12313
GOBP_CELLULAR_IRON_ION_HOMEOSTASIS	45	Down	0.00573091	0.12313
GOBP_EMBRYONIC_APPENDAGE_MORPHOGENESIS	87	Down	0.00573866	0.12313
GOBP_NEGATIVE_REGULATION_OF_PRODUCTION_OF_MOLECULAR_MEDIATOR_OF_IMMUNE_RESPONSE	16	Down	0.00574352	0.12313
GOBP_TISSUE_REMODELING	104	Down	0.0057468	0.12313
GOBP_RNA_SPLICING	376	Up	0.00575637	0.12313
GOBP_REGULATION_OF_RESPONSE_TO_WOUNDING	97	Down	0.00577392	0.12313
GOBP_MAINTENANCE_OF_DNA_METHYLATION	7	Up	0.00578354	0.12313
GOBP_RENAL_SYSTEM_PROCESS_INVOLVED_IN_REGULATION_OF_SYSTEMIC_ARTERIAL_BLOOD_PRESSURE	15	Down	0.00578485	0.12313
GOBP_POSITIVE_REGULATION_OF_PHOSPHOLIPASE_ACTIVITY	27	Down	0.00585087	0.123683
GOBP_DIACYLGLYCEROL_BIOSYNTHETIC_PROCESS	7	Down	0.00585554	0.123683
GOBP_ENDOCARDIAL_CUSHION_TO_MESENCHYMAL_TRANSITION	5	Down	0.00585954	0.123683
GOBP_SULFUR_COMPOUND_TRANSPORT	37	Down	0.00589412	0.123749
GOBP_FATTY_ACID_BIOSYNTHETIC_PROCESS	97	Down	0.00590968	0.123749
GOBP_RESPONSE_TO_STEROL_DEPLETION	17	Down	0.00591138	0.123749
GOBP_RRNA_CATABOLIC_PROCESS	18	Up	0.00610094	0.127015
GOBP_POSITIVE_REGULATION_OF_DNA_REPAIR	90	Up	0.00611027	0.127015
GOBP_REGULATION_OF_DNA_METABOLIC_PROCESS	351	Up	0.00611737	0.127015
GOBP_CELL_CYCLE_DNA_REPLICATION	40	Up	0.00616584	0.127673
GOBP_DNA_BIOSYNTHETIC_PROCESS	170	Up	0.00620662	0.127681
GOBP_POSITIVE_REGULATION_OF_DNA_METABOLIC_PROCESS	203	Up	0.00620663	0.127681
GOBP_UROGENITAL_SYSTEM_DEVELOPMENT	264	Down	0.00622992	0.127681
GOBP_VASCULATURE_DEVELOPMENT	534	Down	0.00623325	0.127681
GOBP_NEGATIVE_REGULATION_OF_CYTOKINE_PRODUCTION_INVOLVED_IN_IMMUNE_RESPONSE	12	Down	0.0063006	0.128715
GOBP_OLEFINIC_COMPOUND_METABOLIC_PROCESS	78	Down	0.00646038	0.131364
GOBP_N_ACETYLGLUCOSAMINE_METABOLIC_PROCESS	13	Down	0.00646476	0.131364
GOBP_REGULATION_OF_HISTONE_METHYLATION	70	Up	0.00649879	0.131704
GOBP_HEMOSTASIS	142	Down	0.00655514	0.132494
GOBP_NOREPINEPHRINE_SECRETION	6	Down	0.00659378	0.132922
GOBP_NEGATIVE_REGULATION_OF_METALLOPEPTIDASE_ACTIVITY	6	Down	0.00667228	0.13415
GOBP_RESPONSE_TO_PEPTIDE	339	Down	0.00670464	0.134446
GOBP_PEPTIDE_CROSS_LINKING	16	Down	0.006764	0.134698
GOBP_METANEPHRIC_NEPHRON_DEVELOPMENT	25	Down	0.00676631	0.134698
GOBP_NEGATIVE_REGULATION_OF_DNA_REPLICATION	27	Up	0.00679296	0.134698
GOBP_REGULATION_OF_DOUBLE_STRAND_BREAK_REPAIR_VIA_HOMOLOGOUS_RECOMBINATION	66	Up	0.0068027	0.134698
GOBP_RESPONSE_TO_PEPTIDE_HORMONE	284	Down	0.00682084	0.134698
GOBP_CELL_CYCLE_G2_M_PHASE_TRANSITION	139	Up	0.00683459	0.134698
GOBP_PROTEIN_LOCALIZATION_TO_CONDENSED_CHROMOSOME	19	Up	0.00690466	0.134698
GOBP_SPINDLE_ORGANIZATION	182	Up	0.00690754	0.134698
GOBP_PHARYNGEAL_SYSTEM_DEVELOPMENT	20	Down	0.00692823	0.134698
GOBP_NEGATIVE_REGULATION_OF_LIPID_LOCALIZATION	28	Down	0.00693375	0.134698
GOBP_POSITIVE_REGULATION_OF_LIPID_METABOLIC_PROCESS	92	Down	0.00693415	0.134698
GOBP_REGULATION_OF_TRANSMEMBRANE_RECEPTOR_PROTEIN_SERINE_THREONINE_KINASE_SIGNALING_PATHWAY	185	Down	0.00696545	0.134698
GOBP_CIRCULATORY_SYSTEM_DEVELOPMENT	819	Down	0.00697486	0.134698
GOBP_RESPONSE_TO_HORMONE	585	Down	0.00697886	0.134698
GOBP_GLUCOSAMINE_CONTAINING_COMPOUND_METABOLIC_PROCESS	19	Down	0.00699416	0.134698
GOBP_SMOOTH_MUSCLE_CELL_DIFFERENTIATION	46	Down	0.00700006	0.134698
GOBP_RIBONUCLEOPROTEIN_COMPLEX_SUBUNIT_ORGANIZATION	176	Up	0.00708351	0.135815
GOBP_NEGATIVE_REGULATION_OF_TRIGLYCERIDE_METABOLIC_PROCESS	4	Down	0.00709375	0.135815
GOBP_TRANSFORMING_GROWTH_FACTOR_BETA_PRODUCTION	29	Down	0.00714624	0.136246
GOBP_MITOTIC_DNA_REPLICATION_CHECKPOINT_SIGNALING	9	Up	0.00717004	0.136246
GOBP_TRNA_AMINOACYLATION_FOR_MITOCHONDRIAL_PROTEIN_TRANSLATION	8	Up	0.00717224	0.136246
GOBP_REGULATION_OF_PHOSPHOLIPASE_C_ACTIVITY	21	Down	0.0071878	0.136246
GOBP_SYNAPTIC_TRANSMISSION_CHOLINERGIC	12	Down	0.00730209	0.137861
GOBP_RESPIRATORY_SYSTEM_DEVELOPMENT	147	Down	0.00732202	0.137861
GOBP_NORADRENERGIC_NEURON_DEVELOPMENT	2	Up	0.007345	0.137861
GOBP_NEGATIVE_REGULATION_OF_NOREPINEPHRINE_SECRETION	2	Down	0.00734533	0.137861
GOBP_REGULATION_OF_CHROMOSOME_SEGREGATION	82	Up	0.00737547	0.138086
GOBP_POSITIVE_REGULATION_OF_LIPID_BIOSYNTHETIC_PROCESS	49	Down	0.00741085	0.138409
GOBP_WOUND_HEALING	280	Down	0.00746708	0.138843
GOBP_POSITIVE_REGULATION_OF_DOUBLE_STRAND_BREAK_REPAIR	62	Up	0.00748235	0.138843
GOBP_REGULATION_OF_SMAD_PROTEIN_SIGNAL_TRANSDUCTION	22	Down	0.00751599	0.138843
GOBP_POSITIVE_REGULATION_OF_LEUKOCYTE_TETHERING_OR_ROLLING	4	Down	0.00751916	0.138843
GOBP_CELL_MIGRATION_INVOLVED_IN_KIDNEY_DEVELOPMENT	5	Down	0.00754281	0.138843
GOBP_HUMORAL_IMMUNE_RESPONSE_MEDIATED_BY_CIRCULATING_IMMUNOGLOBULIN	15	Down	0.00754753	0.138843
GOBP_GLUTAMINE_TRANSPORT	9	Down	0.00756605	0.138843
GOBP_METANEPHROS_MORPHOGENESIS	21	Down	0.0075799	0.138843
GOBP_TRIPEPTIDE_TRANSPORT	8	Down	0.00763771	0.139371
GOBP_NEGATIVE_REGULATION_OF_VOLTAGE_GATED_POTASSIUM_CHANNEL_ACTIVITY	8	Up	0.00764531	0.139371
GOBP_REGULATION_OF_BMP_SIGNALING_PATHWAY	70	Down	0.00770372	0.140013
GOBP_REGULATION_OF_CARTILAGE_DEVELOPMENT	57	Down	0.00774297	0.140013
GOBP_CELLULAR_COMPONENT_ASSEMBLY_INVOLVED_IN_MORPHOGENESIS	85	Down	0.0077516	0.140013
GOBP_COLLAGEN_ACTIVATED_SIGNALING_PATHWAY	11	Down	0.00775399	0.140013
GOBP_POSITIVE_REGULATION_OF_CELL_SUBSTRATE_ADHESION	90	Down	0.00780409	0.140165
GOBP_HAIR_FOLLICLE_MATURATION	11	Up	0.00781418	0.140165
GOBP_RNA_3_END_PROCESSING	102	Up	0.00781759	0.140165
GOBP_MRNA_CIS_SPLICING_VIA_SPLICEOSOME	26	Up	0.00787187	0.140604
GOBP_NCRNA_TRANSCRIPTION	54	Up	0.00787898	0.140604
GOBP_NEGATIVE_REGULATION_OF_COAGULATION	29	Down	0.00790233	0.140639
GOBP_REGULATION_OF_TELOMERE_CAPPING	23	Up	0.00791788	0.140639
GOBP_SYNAPTIC_ASSEMBLY_AT_NEUROMUSCULAR_JUNCTION	7	Down	0.007944	0.140775
GOBP_EMBRYONIC_SKELETAL_SYSTEM_DEVELOPMENT	94	Down	0.00799603	0.141368
GOBP_PROTEIN_LOCALIZATION_TO_CHROMOSOME_TELOMERIC_REGION	29	Up	0.00809365	0.142473
GOBP_REGULATION_OF_DNA_REPLICATION	119	Up	0.00813	0.142473
GOBP_BLOOD_VESSEL_MORPHOGENESIS	445	Down	0.00814915	0.142473
GOBP_GLUTAMATE_METABOLIC_PROCESS	20	Down	0.00816252	0.142473
GOBP_POSITIVE_REGULATION_OF_OSSIFICATION	36	Down	0.00816781	0.142473
GOBP_PROTEIN_DNA_COMPLEX_SUBUNIT_ORGANIZATION	190	Up	0.00817071	0.142473
GOBP_REGULATION_OF_IRON_ION_TRANSMEMBRANE_TRANSPORT	3	Down	0.00823333	0.142877
GOBP_RRNA_BASE_METHYLATION	10	Up	0.00824134	0.142877
GOBP_REGULATION_OF_MEMBRANE_REPOLARIZATION_DURING_VENTRICULAR_CARDIAC_MUSCLE_CELL_ACTION_POTENTIAL	3	Up	0.00825717	0.142877
GOBP_EMBRYONIC_EYE_MORPHOGENESIS	26	Down	0.00826889	0.142877
GOBP_POSITIVE_REGULATION_OF_SMALL_MOLECULE_METABOLIC_PROCESS	79	Down	0.00830209	0.143126
GOBP_POSITIVE_REGULATION_OF_RNA_EXPORT_FROM_NUCLEUS	5	Up	0.00833968	0.14345
GOBP_CELL_DIVISION	535	Up	0.0083612	0.143496
GOBP_GLIAL_CELL_DERIVED_NEUROTROPHIC_FACTOR_RECEPTOR_SIGNALING_PATHWAY	5	Down	0.00841722	0.144133
GOBP_SECONDARY_METABOLIC_PROCESS	29	Down	0.00845833	0.144512
GOBP_BASE_EXCISION_REPAIR	43	Up	0.00848827	0.144699
GOBP_ADENYLATE_CYCLASE_MODULATING_G_PROTEIN_COUPLED_RECEPTOR_SIGNALING_PATHWAY	92	Down	0.00851329	0.144802
GOBP_REGULATION_OF_GLYCOPROTEIN_METABOLIC_PROCESS	35	Down	0.00858618	0.145716
GOBP_ORGAN_GROWTH	122	Down	0.00864684	0.146271
GOBP_RETINA_VASCULATURE_DEVELOPMENT_IN_CAMERA_TYPE_EYE	17	Down	0.00866217	0.146271
GOBP_CAMERA_TYPE_EYE_PHOTORECEPTOR_CELL_DIFFERENTIATION	13	Up	0.00867643	0.146271
GOBP_SPINDLE_ASSEMBLY	118	Up	0.00869718	0.146297
GOBP_RESPIRATORY_CHAIN_COMPLEX_III_ASSEMBLY	9	Up	0.00881433	0.147941
GOBP_REGULATION_OF_PHOSPHOLIPID_CATABOLIC_PROCESS	5	Down	0.00889987	0.148429
GOBP_RNA_PHOSPHODIESTER_BOND_HYDROLYSIS	128	Up	0.00891203	0.148429
GOBP_RESPONSE_TO_FATTY_ACID	39	Down	0.00892631	0.148429
GOBP_DNA_TEMPLATED_TRANSCRIPTION_ELONGATION	71	Up	0.00893293	0.148429
GOBP_BUD_ELONGATION_INVOLVED_IN_LUNG_BRANCHING	5	Down	0.0089425	0.148429
GOBP_RESPONSE_TO_AMYLOID_BETA	32	Down	0.00901411	0.148429
GOBP_PROTEIN_LOCALIZATION_TO_CHROMOSOME_CENTROMERIC_REGION	25	Up	0.00902425	0.148429
GOBP_SEQUESTERING_OF_CALCIUM_ION	76	Down	0.00907098	0.148429
GOBP_REGULATION_OF_RNA_EXPORT_FROM_NUCLEUS	12	Up	0.00910207	0.148429
GOBP_STRIATED_MUSCLE_CELL_APOPTOTIC_PROCESS	29	Down	0.00910912	0.148429
GOBP_DNA_PACKAGING	182	Up	0.00912914	0.148429
GOBP_LIPID_TRANSLOCATION	33	Down	0.00913162	0.148429
GOBP_MITOCHONDRIAL_RESPIRATORY_CHAIN_COMPLEX_ASSEMBLY	94	Up	0.00915462	0.148429
GOBP_NEGATIVE_REGULATION_OF_T_CELL_PROLIFERATION	34	Down	0.00915606	0.148429
GOBP_NEGATIVE_REGULATION_OF_PROTEIN_MATURATION	19	Down	0.00921506	0.148429
GOBP_NEPHRON_DEVELOPMENT	104	Down	0.00922153	0.148429
GOBP_IMMUNOLOGICAL_MEMORY_PROCESS	8	Down	0.00923054	0.148429
GOBP_CRANIAL_SUTURE_MORPHOGENESIS	7	Down	0.00923803	0.148429
GOBP_MITOCHONDRIAL_RNA_METABOLIC_PROCESS	49	Up	0.00923921	0.148429
GOBP_LIPID_HOMEOSTASIS	105	Down	0.00926694	0.148429
GOBP_MORPHOGENESIS_OF_AN_EPITHELIAL_FOLD	11	Down	0.00929272	0.148429
GOBP_POSITIVE_REGULATION_OF_PHOSPHATIDYLINOSITOL_3_KINASE_SIGNALING	44	Down	0.00931511	0.148429
GOBP_POSITIVE_REGULATION_OF_MONONUCLEAR_CELL_MIGRATION	32	Down	0.00931744	0.148429
GOBP_REGULATION_OF_DELAYED_RECTIFIER_POTASSIUM_CHANNEL_ACTIVITY	12	Up	0.00933347	0.148429
GOBP_ORGANIC_HYDROXY_COMPOUND_METABOLIC_PROCESS	336	Down	0.00934648	0.148429
GOBP_SNO_S_RNA_PROCESSING	13	Up	0.00934983	0.148429
GOBP_CHROMATIN_REMODELING_AT_CENTROMERE	11	Up	0.00937969	0.148593
GOBP_CARDIAC_MUSCLE_TISSUE_MORPHOGENESIS	43	Down	0.00940795	0.148732
GOBP_SLEEP	10	Down	0.00943221	0.148806
GOBP_METANEPHRIC_NEPHRON_MORPHOGENESIS	18	Down	0.00945814	0.148907
GOBP_MYELIN_ASSEMBLY	15	Down	0.00950155	0.149282
GOBP_POSITIVE_REGULATION_OF_BONE_MINERALIZATION	29	Down	0.00952318	0.149314
GOBP_S_SHAPED_BODY_MORPHOGENESIS	5	Down	0.00957317	0.14979
GOBP_SPLICEOSOMAL_SNRNP_ASSEMBLY	37	Up	0.00961327	0.149827
GOBP_NEGATIVE_REGULATION_OF_METAPHASE_ANAPHASE_TRANSITION_OF_CELL_CYCLE	39	Up	0.00962416	0.149827
GOBP_NUCLEAR_NCRNA_SURVEILLANCE	6	Up	0.00967983	0.149827
GOBP_NEGATIVE_REGULATION_OF_RECEPTOR_BINDING	8	Down	0.00968123	0.149827
GOBP_NEGATIVE_REGULATION_OF_DNA_TEMPLATED_TRANSCRIPTION_ELONGATION	17	Up	0.00968321	0.149827
GOBP_CHROMOSOME_LOCALIZATION	76	Up	0.00969354	0.149827
GOBP_REGULATION_OF_LIPID_LOCALIZATION	97	Down	0.00972886	0.14983
GOBP_REGULATION_OF_MACROPHAGE_ACTIVATION	27	Down	0.00973307	0.14983
GOBP_REGULATION_OF_SECONDARY_METABOLIC_PROCESS	10	Down	0.00976734	0.150055
GOBP_TERPENOID_BIOSYNTHETIC_PROCESS	10	Down	0.00984834	0.150995
GOBP_REGULATION_OF_ESTABLISHMENT_OF_PROTEIN_LOCALIZATION_TO_CHROMOSOME	12	Up	0.00991435	0.15141
GOBP_NEGATIVE_REGULATION_OF_B_CELL_MEDIATED_IMMUNITY	6	Down	0.00991515	0.15141
GOBP_REGULATION_OF_PROTEIN_LOCALIZATION_TO_MEMBRANE	136	Down	0.00998478	0.152168
GOBP_HISTONE_EXCHANGE	17	Up	0.0100223	0.15218
GOBP_POSITIVE_REGULATION_OF_WOUND_HEALING	35	Down	0.0100255	0.15218
GOBP_NEGATIVE_REGULATION_OF_CELL_CELL_ADHESION	109	Down	0.0100517	0.152274
GOBP_MRNA_TRANSPORT	113	Up	0.0101306	0.153165
GOBP_POSITIVE_REGULATION_OF_RRNA_PROCESSING	10	Up	0.0101654	0.153387
GOBP_REGULATION_OF_INORGANIC_ANION_TRANSMEMBRANE_TRANSPORT	1	Down	0.0102031	0.153467
GOBP_REGULATION_OF_STEROID_METABOLIC_PROCESS	60	Down	0.010211	0.153467
GOBP_REGULATION_OF_ALPHA_BETA_T_CELL_ACTIVATION	54	Down	0.0102887	0.154171
GOBP_NEGATIVE_REGULATION_OF_GLIOGENESIS	24	Down	0.0102983	0.154171
GOBP_NEGATIVE_REGULATION_OF_PATHWAY_RESTRICTED_SMAD_PROTEIN_PHOSPHORYLATION	10	Down	0.01038	0.154215
GOBP_NEGATIVE_REGULATION_OF_PROTEIN_LOCALIZATION_TO_CELL_PERIPHERY	22	Down	0.0103906	0.154215
GOBP_FATTY_ACYL_COA_BIOSYNTHETIC_PROCESS	18	Down	0.010394	0.154215
GOBP_POST_EMBRYONIC_DEVELOPMENT	66	Down	0.0104129	0.154215
GOBP_REGULATION_OF_DNA_BIOSYNTHETIC_PROCESS	109	Up	0.0104217	0.154215
GOBP_NEGATIVE_REGULATION_OF_PROTEIN_LOCALIZATION_TO_MEMBRANE	26	Down	0.0104227	0.154215
GOBP_REGULATION_OF_VASCULAR_ASSOCIATED_SMOOTH_MUSCLE_CELL_DIFFERENTIATION	12	Down	0.0104929	0.154904
GOBP_COMMA_SHAPED_BODY_MORPHOGENESIS	4	Down	0.0105263	0.154904
GOBP_PROTEIN_HETEROTETRAMERIZATION	12	Up	0.0105303	0.154904
GOBP_CELLULAR_RESPONSE_TO_AMYLOID_BETA	31	Down	0.0105593	0.155033
GOBP_DETERMINATION_OF_DORSAL_VENTRAL_ASYMMETRY	6	Down	0.010613	0.155522
GOBP_CENTROSOME_DUPLICATION	68	Up	0.0106557	0.155704
GOBP_POSITIVE_REGULATION_OF_ESTABLISHMENT_OF_PROTEIN_LOCALIZATION_TO_TELOMERE	10	Up	0.0106663	0.155704
GOBP_POSITIVE_REGULATION_OF_COLLAGEN_METABOLIC_PROCESS	20	Down	0.0107008	0.155908
GOBP_T_CELL_ACTIVATION_INVOLVED_IN_IMMUNE_RESPONSE	51	Down	0.0107368	0.156135
GOBP_REGULATION_OF_FIBROBLAST_GROWTH_FACTOR_RECEPTOR_SIGNALING_PATHWAY	25	Down	0.010832	0.157218
GOBP_TRANSFORMING_GROWTH_FACTOR_BETA_RECEPTOR_SIGNALING_PATHWAY	158	Down	0.0108926	0.157737
GOBP_ENTRY_INTO_HOST	103	Down	0.0109191	0.157737
GOBP_NEGATIVE_REGULATION_OF_CELL_CYCLE_PROCESS	252	Up	0.0109298	0.157737
GOBP_CELLULAR_RESPONSE_TO_PEPTIDE	254	Down	0.0109688	0.158001
GOBP_CELL_DIFFERENTIATION_INVOLVED_IN_KIDNEY_DEVELOPMENT	41	Down	0.0109911	0.158024
GOBP_NUCLEOTIDE_EXCISION_REPAIR	56	Up	0.0110302	0.158287
GOBP_NEGATIVE_REGULATION_OF_DELAYED_RECTIFIER_POTASSIUM_CHANNEL_ACTIVITY	7	Up	0.0110776	0.158666
GOBP_POSITIVE_REGULATION_OF_STEROID_METABOLIC_PROCESS	15	Down	0.0110983	0.158666
GOBP_CELLULAR_RESPONSE_TO_PEPTIDE_HORMONE_STIMULUS	208	Down	0.0111407	0.15878
GOBP_REPLICATION_FORK_PROCESSING	37	Up	0.0111598	0.15878
GOBP_ACTIVATION_OF_PROTEIN_KINASE_B_ACTIVITY	22	Down	0.0111863	0.15878
GOBP_NEGATIVE_REGULATION_OF_OSTEOCLAST_DEVELOPMENT	2	Down	0.0111896	0.15878
GOBP_REGULATION_OF_MITOTIC_CENTROSOME_SEPARATION	8	Up	0.011217	0.158856
GOBP_PEPTIDYL_ASPARAGINE_MODIFICATION	23	Down	0.0112388	0.158856
GOBP_REGULATION_OF_POST_TRANSLATIONAL_PROTEIN_MODIFICATION	5	Down	0.0112726	0.158856
GOBP_NEGATIVE_REGULATION_OF_PROTEOLYSIS	191	Down	0.0112783	0.158856
GOBP_REGULATION_OF_MUSCLE_ADAPTATION	64	Down	0.0113724	0.159885
GOBP_ORGANOPHOSPHATE_ESTER_TRANSPORT	97	Down	0.0114325	0.160434
GOBP_NEGATIVE_REGULATION_OF_LIPASE_ACTIVITY	10	Down	0.0115052	0.161157
GOBP_REGULATION_OF_TRANSCRIPTION_FROM_RNA_POLYMERASE_II_PROMOTER_IN_RESPONSE_TO_OXIDATIVE_STRESS	11	Down	0.0115526	0.161208
GOBP_NEGATIVE_REGULATION_OF_LOW_DENSITY_LIPOPROTEIN_PARTICLE_CLEARANCE	5	Down	0.0115803	0.161208
GOBP_DIPHOSPHOINOSITOL_POLYPHOSPHATE_METABOLIC_PROCESS	4	Up	0.0115861	0.161208
GOBP_POSITIVE_REGULATION_OF_PROTEIN_LOCALIZATION_TO_CELL_PERIPHERY	52	Down	0.0115935	0.161208
GOBP_NEGATIVE_REGULATION_OF_ENDOPLASMIC_RETICULUM_STRESS_INDUCED_EIF2_ALPHA_PHOSPHORYLATION	5	Down	0.0116925	0.16229
GOBP_NCRNA_3_END_PROCESSING	39	Up	0.0117791	0.163194
GOBP_REGULATION_OF_CHOLESTEROL_ESTERIFICATION	7	Down	0.0118046	0.16325
GOBP_POSITIVE_REGULATION_OF_TELOMERASE_RNA_LOCALIZATION_TO_CAJAL_BODY	15	Up	0.0118666	0.163811
GOBP_REGULATION_OF_CYTOSOLIC_CALCIUM_ION_CONCENTRATION	159	Down	0.0119352	0.164447
GOBP_STRIATED_MUSCLE_CELL_DEVELOPMENT	58	Down	0.0119559	0.164447
GOBP_ANTERIOR_POSTERIOR_AXIS_SPECIFICATION	28	Down	0.0120382	0.165131
GOBP_LEUKOTRIENE_D4_METABOLIC_PROCESS	2	Down	0.0120489	0.165131
GOBP_ACTIN_FILAMENT_SEVERING	13	Down	0.0121005	0.16554
GOBP_POSITIVE_REGULATION_OF_CHEMOTAXIS	80	Down	0.0121758	0.166271
GOBP_REGULATION_OF_OSTEOBLAST_DIFFERENTIATION	92	Down	0.0122204	0.166583
GOBP_ESTABLISHMENT_OF_RNA_LOCALIZATION	143	Up	0.0122605	0.16683
GOBP_AUTONOMIC_NERVOUS_SYSTEM_DEVELOPMENT	30	Down	0.0123719	0.168046
GOBP_ER_NUCLEUS_SIGNALING_PATHWAY	44	Down	0.0124795	0.169207
GOBP_RESPONSE_TO_CHOLESTEROL	17	Down	0.012526	0.169535
GOBP_ALPHA_BETA_T_CELL_ACTIVATION	84	Down	0.0126017	0.169966
GOBP_MEIOTIC_SISTER_CHROMATID_COHESION_CENTROMERIC	4	Up	0.0126282	0.169966
GOBP_POSITIVE_REGULATION_OF_PATHWAY_RESTRICTED_SMAD_PROTEIN_PHOSPHORYLATION	30	Down	0.0126589	0.169966
GOBP_MUSCLE_ADAPTATION	81	Down	0.0126739	0.169966
GOBP_REGULATION_OF_PROSTATIC_BUD_FORMATION	4	Down	0.0126757	0.169966
GOBP_ADENYLATE_CYCLASE_ACTIVATING_G_PROTEIN_COUPLED_RECEPTOR_SIGNALING_PATHWAY	64	Down	0.0126917	0.169966
GOBP_RIBONUCLEOSIDE_MONOPHOSPHATE_BIOSYNTHETIC_PROCESS	31	Up	0.012792	0.171009
GOBP_CELLULAR_RESPONSE_TO_IRON_ION	5	Down	0.0128419	0.171376
GOBP_NUCLEOSIDE_MONOPHOSPHATE_BIOSYNTHETIC_PROCESS	39	Up	0.0132376	0.174701
GOBP_NUCLEAR_EXPORT	139	Up	0.0132403	0.174701
GOBP_REGULATION_OF_HOMOPHILIC_CELL_ADHESION	4	Down	0.0132426	0.174701
GOBP_NEGATIVE_REGULATION_OF_NUCLEAR_DIVISION	49	Up	0.0132473	0.174701
GOBP_HOMOPHILIC_CELL_ADHESION_VIA_PLASMA_MEMBRANE_ADHESION_MOLECULES	77	Down	0.0132485	0.174701
GOBP_RIBOSOME_ASSEMBLY	58	Up	0.0132494	0.174701
GOBP_DIGESTIVE_SYSTEM_DEVELOPMENT	91	Down	0.0132516	0.174701
GOBP_POSITIVE_REGULATION_OF_T_HELPER_1_CELL_DIFFERENTIATION	4	Down	0.0133568	0.175481
GOBP_CELL_PROLIFERATION_INVOLVED_IN_KIDNEY_DEVELOPMENT	14	Down	0.0133568	0.175481
GOBP_LUTEINIZATION	9	Down	0.013494	0.176588
GOBP_KIDNEY_MORPHOGENESIS	66	Down	0.0135007	0.176588
GOBP_BRANCHING_INVOLVED_IN_SALIVARY_GLAND_MORPHOGENESIS	14	Down	0.0135297	0.176588
GOBP_AORTA_MORPHOGENESIS	27	Down	0.0135393	0.176588
GOBP_REGULATION_OF_TUBE_SIZE	75	Down	0.013578	0.176588
GOBP_FIBROBLAST_ACTIVATION	11	Down	0.0136023	0.176588
GOBP_CELLULAR_ALDEHYDE_METABOLIC_PROCESS	47	Down	0.0136387	0.176588
GOBP_REGULATION_OF_MYOTUBE_DIFFERENTIATION	37	Down	0.0136636	0.176588
GOBP_SPERM_EGG_RECOGNITION	25	Up	0.0137195	0.176588
GOBP_SPONTANEOUS_SYNAPTIC_TRANSMISSION	7	Down	0.013724	0.176588
GOBP_MEIOSIS_II_CELL_CYCLE_PROCESS	8	Up	0.0137482	0.176588
GOBP_NEGATIVE_REGULATION_OF_CD4_POSITIVE_ALPHA_BETA_T_CELL_DIFFERENTIATION	15	Down	0.0137508	0.176588
GOBP_REGULATION_OF_PROTEIN_GLYCOSYLATION	12	Down	0.0137512	0.176588
GOBP_POSITIVE_REGULATION_OF_HORMONE_BIOSYNTHETIC_PROCESS	7	Down	0.0137669	0.176588
GOBP_DICARBOXYLIC_ACID_METABOLIC_PROCESS	70	Down	0.013811	0.176588
GOBP_POSITIVE_REGULATION_OF_TELOMERE_CAPPING	14	Up	0.0138118	0.176588
GOBP_NEGATIVE_REGULATION_OF_PHOSPHORUS_METABOLIC_PROCESS	343	Down	0.0138887	0.177076
GOBP_CELLULAR_RESPONSE_TO_TOPOLOGICALLY_INCORRECT_PROTEIN	107	Down	0.0138965	0.177076
GOBP_POSITIVE_REGULATION_OF_CHOLESTEROL_ESTERIFICATION	5	Down	0.0140053	0.178089
GOBP_NEGATIVE_REGULATION_OF_ACTIVIN_RECEPTOR_SIGNALING_PATHWAY	7	Down	0.0140227	0.178089
GOBP_REGULATION_OF_TOLL_LIKE_RECEPTOR_2_SIGNALING_PATHWAY	7	Down	0.0140741	0.178221
GOBP_NEGATIVE_REGULATION_OF_FIBROBLAST_GROWTH_FACTOR_RECEPTOR_SIGNALING_PATHWAY	16	Down	0.0140799	0.178221
GOBP_LENS_DEVELOPMENT_IN_CAMERA_TYPE_EYE	60	Down	0.0142539	0.180124
GOBP_MACROPHAGE_ACTIVATION	50	Down	0.0143015	0.180235
GOBP_CARDIAC_MUSCLE_CELL_DIFFERENTIATION	85	Down	0.0143257	0.180235
GOBP_CARTILAGE_DEVELOPMENT	147	Down	0.0143418	0.180235
GOBP_RESPONSE_TO_CORTICOSTEROID	101	Down	0.0143573	0.180235
GOBP_POSITIVE_REGULATION_OF_TELOMERE_MAINTENANCE_VIA_TELOMERE_LENGTHENING	34	Up	0.0144529	0.180484
GOBP_BLASTOCYST_GROWTH	18	Up	0.0144551	0.180484
GOBP_RESPONSE_TO_TRANSFORMING_GROWTH_FACTOR_BETA	199	Down	0.0145059	0.180484
GOBP_REGULATION_OF_CELL_SUBSTRATE_ADHESION	163	Down	0.0145156	0.180484
GOBP_POSITIVE_REGULATION_OF_CHROMOSOME_CONDENSATION	5	Up	0.0145167	0.180484
GOBP_MRNA_METABOLIC_PROCESS	632	Up	0.0145268	0.180484
GOBP_REGULATION_OF_OSTEOBLAST_PROLIFERATION	20	Down	0.0145429	0.180484
GOBP_POSITIVE_REGULATION_OF_LONG_TERM_SYNAPTIC_POTENTIATION	14	Down	0.0145715	0.180545
GOBP_ERROR_FREE_TRANSLESION_SYNTHESIS	5	Up	0.0146256	0.180578
GOBP_RESPONSE_TO_ENDOGENOUS_STIMULUS	1080	Down	0.0146523	0.180578
GOBP_DNA_REPLICATION_CHECKPOINT_SIGNALING	16	Up	0.0146525	0.180578
GOBP_CENTROSOME_SEPARATION	14	Up	0.014669	0.180578
GOBP_CGMP_MEDIATED_SIGNALING	14	Down	0.0146928	0.180579
GOBP_COPPER_ION_TRANSMEMBRANE_TRANSPORT	6	Down	0.0147546	0.181047
GOBP_SULFUR_COMPOUND_BIOSYNTHETIC_PROCESS	113	Down	0.0148518	0.181079
GOBP_CELLULAR_RESPONSE_TO_CAMP	33	Down	0.0148585	0.181079
GOBP_MUSCLE_CELL_DEVELOPMENT	143	Down	0.0148715	0.181079
GOBP_RENAL_CONTROL_OF_PERIPHERAL_VASCULAR_RESISTANCE_INVOLVED_IN_REGULATION_OF_SYSTEMIC_ARTERIAL_BLOOD_PRESSURE	4	Down	0.0148879	0.181079
GOBP_NEGATIVE_REGULATION_OF_CELL_ADHESION	181	Down	0.0149096	0.181079
GOBP_ESTABLISHMENT_OF_ENDOTHELIAL_BARRIER	40	Down	0.0149201	0.181079
GOBP_REGULATION_OF_T_HELPER_1_CELL_DIFFERENTIATION	6	Down	0.0149627	0.181079
GOBP_BINDING_OF_SPERM_TO_ZONA_PELLUCIDA	22	Up	0.0149675	0.181079
GOBP_REGULATION_OF_BONE_MINERALIZATION	55	Down	0.014998	0.181079
GOBP_REGULATION_OF_SPONTANEOUS_SYNAPTIC_TRANSMISSION	5	Down	0.0149997	0.181079
GOBP_NEGATIVE_REGULATION_OF_ANTIGEN_PROCESSING_AND_PRESENTATION	5	Down	0.0150369	0.181079
GOBP_IRON_ION_IMPORT_ACROSS_PLASMA_MEMBRANE	5	Down	0.0150675	0.181079
GOBP_POSITIVE_REGULATION_OF_CELL_CELL_ADHESION	153	Down	0.0150759	0.181079
GOBP_VASODILATION	29	Down	0.0150899	0.181079
GOBP_TRANSMEMBRANE_RECEPTOR_PROTEIN_SERINE_THREONINE_KINASE_SIGNALING_PATHWAY	264	Down	0.0151821	0.181307
GOBP_PROTEIN_DEGLUTAMYLATION	4	Down	0.0152415	0.181307
GOBP_PROTEIN_SIDE_CHAIN_DEGLUTAMYLATION	4	Down	0.0152415	0.181307
GOBP_ESTABLISHMENT_OF_PROTEIN_LOCALIZATION_TO_CHROMOSOME	25	Up	0.0152546	0.181307
GOBP_BASEMENT_MEMBRANE_ASSEMBLY	12	Down	0.0152713	0.181307
GOBP_SKELETAL_MUSCLE_ORGAN_DEVELOPMENT	136	Down	0.0152896	0.181307
GOBP_REGULATION_OF_CARBOHYDRATE_CATABOLIC_PROCESS	43	Down	0.0153001	0.181307
GOBP_BLOOD_VESSEL_MATURATION	6	Down	0.0153171	0.181307
GOBP_NEURAL_CREST_FORMATION	13	Up	0.0153231	0.181307
GOBP_REGULATION_OF_OXIDATIVE_PHOSPHORYLATION	20	Down	0.0154163	0.18183
GOBP_REGULATION_OF_LONG_CHAIN_FATTY_ACID_IMPORT_INTO_CELL	7	Down	0.0154818	0.18183
GOBP_TELOMERASE_RNA_LOCALIZATION	19	Up	0.0154825	0.18183
GOBP_BILE_ACID_AND_BILE_SALT_TRANSPORT	10	Down	0.0155014	0.18183
GOBP_CELL_MIGRATION_INVOLVED_IN_METANEPHROS_DEVELOPMENT	4	Down	0.0155026	0.18183
GOBP_POSITIVE_REGULATION_OF_LIPASE_ACTIVITY	32	Down	0.0155104	0.18183
GOBP_POSITIVE_REGULATION_OF_BIOMINERALIZATION	34	Down	0.015569	0.182236
GOBP_PERK_MEDIATED_UNFOLDED_PROTEIN_RESPONSE	17	Down	0.0156194	0.182399
GOBP_ANIMAL_ORGAN_MORPHOGENESIS	699	Down	0.0156315	0.182399
GOBP_INTRINSIC_APOPTOTIC_SIGNALING_PATHWAY_IN_RESPONSE_TO_ENDOPLASMIC_RETICULUM_STRESS	58	Down	0.0156547	0.182399
GOBP_CYTOCHROME_COMPLEX_ASSEMBLY	36	Up	0.0156837	0.182458
GOBP_INTEGRATED_STRESS_RESPONSE_SIGNALING	21	Down	0.015712	0.182508
GOBP_IMPORT_ACROSS_PLASMA_MEMBRANE	104	Down	0.01575	0.182631
GOBP_MUSCLE_CELL_APOPTOTIC_PROCESS	48	Down	0.0157705	0.182631
GOBP_METANEPHRIC_S_SHAPED_BODY_MORPHOGENESIS	4	Down	0.0158187	0.182911
GOBP_REGULATION_OF_PLATELET_ACTIVATION	24	Down	0.0159525	0.184158
GOBP_DNA_STRAND_ELONGATION_INVOLVED_IN_DNA_REPLICATION	15	Up	0.0159749	0.184158
GOBP_RESPONSE_TO_ENDOPLASMIC_RETICULUM_STRESS	228	Down	0.0160469	0.184602
GOBP_PHOSPHATIDYLINOSITOL_3_KINASE_SIGNALING	84	Down	0.016063	0.184602
GOBP_SMALL_MOLECULE_BIOSYNTHETIC_PROCESS	387	Down	0.016086	0.184602
GOBP_ACTIN_FILAMENT_DEPOLYMERIZATION	49	Down	0.0161625	0.1852
GOBP_SISTER_CHROMATID_COHESION	54	Up	0.0163471	0.186658
GOBP_NEUROMUSCULAR_PROCESS	99	Down	0.01635	0.186658
GOBP_POSITIVE_REGULATION_OF_LYMPHOCYTE_MIGRATION	19	Down	0.0163776	0.186658
GOBP_MUSCLE_SYSTEM_PROCESS	301	Down	0.0163877	0.186658
GOBP_RESPONSE_TO_WOUNDING	363	Down	0.016492	0.187566
GOBP_POSITIVE_REGULATION_OF_LEUKOCYTE_MIGRATION	79	Down	0.016564	0.188104
GOBP_SULFUR_AMINO_ACID_TRANSPORT	5	Down	0.0166472	0.188767
GOBP_NEGATIVE_REGULATION_OF_LIPID_TRANSPORT	18	Down	0.0166813	0.188873
GOBP_MUSCLE_CELL_PROLIFERATION	139	Down	0.0167341	0.189104
GOBP_ANTIBACTERIAL_HUMORAL_RESPONSE	14	Down	0.0167514	0.189104
GOBP_RETINA_VASCULATURE_MORPHOGENESIS_IN_CAMERA_TYPE_EYE	9	Down	0.0168164	0.189558
GOBP_REGULATION_OF_EOSINOPHIL_MIGRATION	3	Down	0.0168965	0.18991
GOBP_LUNG_GROWTH	5	Down	0.0168982	0.18991
GOBP_REGULATION_OF_SYSTEMIC_ARTERIAL_BLOOD_PRESSURE_BY_HORMONE	16	Down	0.0169224	0.18991
GOBP_REGULATION_OF_DNA_RECOMBINATION	112	Up	0.0170903	0.191512
GOBP_OUTFLOW_TRACT_SEPTUM_MORPHOGENESIS	18	Down	0.0171395	0.191686
GOBP_REGULATION_OF_RYANODINE_SENSITIVE_CALCIUM_RELEASE_CHANNEL_ACTIVITY	20	Down	0.0171681	0.191686
GOBP_ALDITOL_CATABOLIC_PROCESS	5	Up	0.0171916	0.191686
GOBP_NEURAL_CREST_CELL_MIGRATION_INVOLVED_IN_AUTONOMIC_NERVOUS_SYSTEM_DEVELOPMENT	5	Down	0.0172065	0.191686
GOBP_EMBRYONIC_CAMERA_TYPE_EYE_DEVELOPMENT	27	Down	0.0172896	0.192289
GOBP_CARTILAGE_DEVELOPMENT_INVOLVED_IN_ENDOCHONDRAL_BONE_MORPHOGENESIS	24	Down	0.017311	0.192289
GOBP_CARDIAC_VENTRICLE_MORPHOGENESIS	51	Down	0.0173494	0.192379
GOBP_REGULATION_OF_MUSCLE_ORGAN_DEVELOPMENT	37	Down	0.0173696	0.192379
GOBP_MAINTENANCE_OF_PROTEIN_LOCALIZATION_IN_ENDOPLASMIC_RETICULUM	11	Down	0.0174019	0.192457
GOBP_AMINO_ACID_SALVAGE	6	Down	0.0175066	0.193168
GOBP_REGULATION_OF_GLYCOLYTIC_PROCESS	34	Down	0.0175296	0.193168
GOBP_REGULATION_OF_STEROL_TRANSPORT	39	Down	0.0175423	0.193168
GOBP_POSITIVE_REGULATION_OF_T_CELL_MIGRATION	17	Down	0.017647	0.193678
GOBP_RELEASE_OF_SEQUESTERED_CALCIUM_ION_INTO_CYTOSOL_BY_ENDOPLASMIC_RETICULUM	23	Down	0.0176547	0.193678
GOBP_REGULATION_OF_PHOSPHATIDYLINOSITOL_3_KINASE_SIGNALING	63	Down	0.0176648	0.193678
GOBP_REGULATION_OF_LIPID_METABOLIC_PROCESS	222	Down	0.0178172	0.193956
GOBP_TRANSCRIPTION_DEPENDENT_TETHERING_OF_RNA_POLYMERASE_II_GENE_DNA_AT_NUCLEAR_PERIPHERY	6	Up	0.0178173	0.193956
GOBP_MULTICELLULAR_ORGANISMAL_MOVEMENT	43	Down	0.0178528	0.193956
GOBP_TRANSITION_METAL_ION_HOMEOSTASIS	100	Down	0.0178704	0.193956
GOBP_NEGATIVE_REGULATION_OF_CENTROSOME_DUPLICATION	12	Up	0.0178923	0.193956
GOBP_POSITIVE_REGULATION_OF_NEURON_PROJECTION_REGENERATION	8	Down	0.0178937	0.193956
GOBP_REGULATION_OF_ISOTYPE_SWITCHING_TO_IGE_ISOTYPES	5	Down	0.0179047	0.193956
GOBP_NEGATIVE_REGULATION_OF_CELL_DIFFERENTIATION	439	Down	0.0179078	0.193956
GOBP_NEGATIVE_REGULATION_OF_ACTIN_FILAMENT_DEPOLYMERIZATION	38	Down	0.0179193	0.193956
GOBP_REGULATION_OF_CARDIAC_MUSCLE_TISSUE_DEVELOPMENT	3	Down	0.0179993	0.194546
GOBP_REGULATION_OF_SKELETAL_MUSCLE_TISSUE_DEVELOPMENT	22	Down	0.0180262	0.19456
GOBP_REGULATION_OF_T_CELL_PROLIFERATION	86	Down	0.0181615	0.195744
GOBP_HUMORAL_IMMUNE_RESPONSE	70	Down	0.0182419	0.196332
GOBP_EMBRYONIC_MORPHOGENESIS	433	Down	0.0183247	0.196945
GOBP_CHROMATIN_ORGANIZATION	492	Up	0.0183631	0.197075
GOBP_RESPONSE_TO_INCREASED_OXYGEN_LEVELS	22	Down	0.0183885	0.197075
GOBP_MESODERM_MORPHOGENESIS	51	Down	0.0185037	0.197947
GOBP_REGULATION_OF_TRANSLATIONAL_INITIATION_BY_EIF2_ALPHA_PHOSPHORYLATION	10	Down	0.0185257	0.197947
GOBP_POSITIVE_REGULATION_OF_LYMPHOCYTE_DIFFERENTIATION	61	Down	0.0185478	0.197947
GOBP_SEQUESTERING_OF_EXTRACELLULAR_LIGAND_FROM_RECEPTOR	6	Down	0.0186012	0.19811
GOBP_FEEDING_BEHAVIOR	43	Down	0.0186166	0.19811
GOBP_NEGATIVE_REGULATION_OF_PHOSPHORYLATION	298	Down	0.0186411	0.19811
GOBP_RESPONSE_TO_RETINOIC_ACID	72	Down	0.0187485	0.198974
GOBP_NUCLEOSOME_MOBILIZATION	21	Up	0.0188177	0.199431
GOBP_CELLULAR_RESPONSE_TO_UV	79	Up	0.0188707	0.199714
GOBP_COLLATERAL_SPROUTING_IN_ABSENCE_OF_INJURY	4	Down	0.0189082	0.199834
GOBP_MITOTIC_CELL_CYCLE	767	Up	0.01908	0.200363
GOBP_REGULATION_OF_PEPTIDASE_ACTIVITY	264	Down	0.0190872	0.200363
GOBP_REGULATION_OF_TRANSLATIONAL_INITIATION_IN_RESPONSE_TO_STRESS	14	Down	0.0190872	0.200363
GOBP_RESPONSE_TO_HYPEROXIA	15	Down	0.0191305	0.200363
GOBP_INTERSTRAND_CROSS_LINK_REPAIR	31	Up	0.0191668	0.200363
GOBP_ANTERIOR_POSTERIOR_PATTERN_SPECIFICATION	140	Down	0.0191671	0.200363
GOBP_POSITIVE_REGULATION_OF_TOR_SIGNALING	41	Down	0.01918	0.200363
GOBP_PYRIMIDINE_NUCLEOBASE_BIOSYNTHETIC_PROCESS	8	Up	0.0192213	0.200363
GOBP_NUCLEOSIDE_BISPHOSPHATE_METABOLIC_PROCESS	88	Down	0.0192321	0.200363
GOBP_REGULATION_OF_BODY_FLUID_LEVELS	233	Down	0.0192469	0.200363
GOBP_RNA_PHOSPHODIESTER_BOND_HYDROLYSIS_ENDONUCLEOLYTIC	66	Up	0.0192474	0.200363
GOBP_CARDIAC_MYOFIBRIL_ASSEMBLY	15	Down	0.0193177	0.200819
GOBP_CARDIAC_CELL_DEVELOPMENT	60	Down	0.0193973	0.201006
GOBP_ORGANIC_ACID_TRANSMEMBRANE_TRANSPORT	97	Down	0.0194022	0.201006
GOBP_VALINE_METABOLIC_PROCESS	7	Down	0.0194147	0.201006
GOBP_REGULATION_OF_BIOMINERALIZATION	65	Down	0.0195651	0.202287
GOBP_MICROTUBULE_ORGANIZING_CENTER_ORGANIZATION	134	Up	0.0196371	0.20257
GOBP_CIRCADIAN_SLEEP_WAKE_CYCLE_SLEEP	6	Down	0.019661	0.20257
GOBP_NEGATIVE_REGULATION_OF_IMMUNE_SYSTEM_PROCESS	243	Down	0.0196722	0.20257
GOBP_POSITIVE_REGULATION_OF_EPITHELIAL_TO_MESENCHYMAL_TRANSITION_INVOLVED_IN_ENDOCARDIAL_CUSHION_FORMATION	5	Down	0.0197032	0.202616
GOBP_INTEGRIN_ACTIVATION	18	Down	0.0197358	0.202677
GOBP_LEYDIG_CELL_DIFFERENTIATION	8	Down	0.0198204	0.203073
GOBP_MICROGLIAL_CELL_ACTIVATION	21	Down	0.0198314	0.203073
GOBP_10_FORMYLTETRAHYDROFOLATE_METABOLIC_PROCESS	5	Down	0.0198542	0.203073
GOBP_REGULATION_OF_TRANSLATION_IN_RESPONSE_TO_ENDOPLASMIC_RETICULUM_STRESS	11	Down	0.0199309	0.203562
GOBP_NEGATIVE_REGULATION_OF_LIPOPROTEIN_PARTICLE_CLEARANCE	7	Down	0.0199554	0.203562
GOBP_POSITIVE_REGULATION_OF_FATTY_ACID_METABOLIC_PROCESS	19	Down	0.0200465	0.203962
GOBP_NEGATIVE_REGULATION_OF_VASCULAR_ASSOCIATED_SMOOTH_MUSCLE_CELL_PROLIFERATION	19	Down	0.0200482	0.203962
GOBP_REGULATION_OF_ENDOPLASMIC_RETICULUM_STRESS_INDUCED_INTRINSIC_APOPTOTIC_SIGNALING_PATHWAY	29	Down	0.0202025	0.205258
GOBP_MONOCARBOXYLIC_ACID_METABOLIC_PROCESS	383	Down	0.0202385	0.205349
GOBP_FATTY_ACID_TRANSPORT	49	Down	0.0202681	0.205376
GOBP_POST_EMBRYONIC_ANIMAL_ORGAN_DEVELOPMENT	13	Down	0.0203131	0.205449
GOBP_CELL_CYCLE_PROCESS	989	Up	0.0203512	0.205449
GOBP_FATTY_ACID_METABOLIC_PROCESS	258	Down	0.0203562	0.205449
GOBP_HYALURONAN_METABOLIC_PROCESS	17	Down	0.0204531	0.205622
GOBP_HEPATIC_STELLATE_CELL_ACTIVATION	8	Down	0.0204653	0.205622
GOBP_SARCOPLASMIC_RETICULUM_CALCIUM_ION_TRANSPORT	29	Down	0.0204871	0.205622
GOBP_NEGATIVE_REGULATION_OF_ALPHA_BETA_T_CELL_PROLIFERATION	8	Down	0.0204972	0.205622
GOBP_DOUBLE_STRAND_BREAK_REPAIR_VIA_NONHOMOLOGOUS_END_JOINING	69	Up	0.0205082	0.205622
GOBP_REGULATION_OF_GLOMERULUS_DEVELOPMENT	2	Down	0.0205737	0.205835
GOBP_NEGATIVE_REGULATION_OF_CYTOKINE_PRODUCTION	159	Down	0.0205835	0.205835
GOBP_CONNECTIVE_TISSUE_DEVELOPMENT	196	Down	0.0206527	0.206125
GOBP_DNA_METHYLATION	49	Up	0.0206666	0.206125
GOBP_HETEROTYPIC_CELL_CELL_ADHESION	30	Down	0.0207401	0.206408
GOBP_CELLULAR_RESPONSE_TO_HORMONE_STIMULUS	413	Down	0.0207492	0.206408
GOBP_POLY_A_PLUS_MRNA_EXPORT_FROM_NUCLEUS	15	Up	0.0208532	0.206945
GOBP_SALIVARY_GLAND_DEVELOPMENT	26	Down	0.0208574	0.206945
GOBP_NEGATIVE_REGULATION_OF_INTERLEUKIN_17_PRODUCTION	7	Down	0.0209317	0.207412
GOBP_PROTEIN_DNA_COVALENT_CROSS_LINKING_REPAIR	7	Up	0.0210746	0.208557
GOBP_CELL_AGGREGATION	13	Down	0.0212538	0.209604
GOBP_VENTRICULAR_CARDIAC_MUSCLE_TISSUE_MORPHOGENESIS	34	Down	0.0212606	0.209604
GOBP_GLAND_DEVELOPMENT	300	Down	0.0212642	0.209604
GOBP_VESICLE_CARGO_LOADING	20	Down	0.0213184	0.209604
GOBP_REGULATION_OF_TELOMERASE_ACTIVITY	46	Up	0.0213885	0.209604
GOBP_GLUTAMATE_SECRETION_NEUROTRANSMISSION	4	Up	0.0214104	0.209604
GOBP_NEGATIVE_REGULATION_OF_HUMORAL_IMMUNE_RESPONSE_MEDIATED_BY_CIRCULATING_IMMUNOGLOBULIN	2	Down	0.0214341	0.209604
GOBP_REGULATION_OF_COMPLEMENT_ACTIVATION_CLASSICAL_PATHWAY	2	Down	0.0214341	0.209604
GOBP_REGULATION_OF_HUMORAL_IMMUNE_RESPONSE_MEDIATED_BY_CIRCULATING_IMMUNOGLOBULIN	2	Down	0.0214341	0.209604
GOBP_MAINTENANCE_OF_LOCATION	222	Down	0.0214577	0.209604
GOBP_REGULATION_OF_LEUKOCYTE_PROLIFERATION	123	Down	0.0214831	0.209604
GOBP_REGULATION_OF_CELLULAR_COMPONENT_MOVEMENT	718	Down	0.0215242	0.209737
GOBP_MITOTIC_G1_S_TRANSITION_CHECKPOINT_SIGNALING	26	Up	0.0216268	0.210403
GOBP_TRANSCRIPTION_BY_RNA_POLYMERASE_I	53	Up	0.0216477	0.210403
GOBP_CYSTEINE_METABOLIC_PROCESS	8	Down	0.0217421	0.21081
GOBP_REGULATION_OF_PROTEIN_LOCALIZATION_TO_PLASMA_MEMBRANE	82	Down	0.0217449	0.21081
GOBP_HEART_DEVELOPMENT	442	Down	0.0218652	0.211171
GOBP_SPERM_DNA_CONDENSATION	6	Up	0.0218895	0.211171
GOBP_MAST_CELL_CYTOKINE_PRODUCTION	3	Down	0.0219038	0.211171
GOBP_COGNITION	191	Down	0.0219067	0.211171
GOBP_CARDIAC_NEURAL_CREST_CELL_DEVELOPMENT_INVOLVED_IN_OUTFLOW_TRACT_MORPHOGENESIS	11	Down	0.0219208	0.211171
GOBP_ORGANIC_ACID_TRANSPORT	171	Down	0.0219796	0.211471
GOBP_REGULATION_OF_PEPTIDYL_THREONINE_PHOSPHORYLATION	33	Down	0.0220673	0.212046
GOBP_NEGATIVE_REGULATION_OF_INTERLEUKIN_4_PRODUCTION	5	Down	0.0221204	0.212289
GOBP_REGULATION_OF_CELL_CYCLE_PROCESS	559	Up	0.0222201	0.212978
GOBP_VASCULAR_ASSOCIATED_SMOOTH_MUSCLE_CONTRACTION	17	Down	0.0223834	0.214273
GOBP_REGULATION_OF_MESENCHYMAL_CELL_PROLIFERATION	21	Down	0.0224317	0.214466
GOBP_PLASMA_MEMBRANE_ORGANIZATION	107	Down	0.0225746	0.214907
GOBP_NEGATIVE_REGULATION_OF_DNA_DEPENDENT_DNA_REPLICATION	15	Up	0.0226081	0.214907
GOBP_RIBOSOMAL_LARGE_SUBUNIT_EXPORT_FROM_NUCLEUS	7	Up	0.0226165	0.214907
GOBP_LIPID_STORAGE	57	Down	0.022637	0.214907
GOBP_PHOSPHATIDYLSERINE_METABOLIC_PROCESS	18	Down	0.0226592	0.214907
GOBP_POSITIVE_REGULATION_OF_STRIATED_MUSCLE_CELL_APOPTOTIC_PROCESS	10	Down	0.0226624	0.214907
GOBP_REGULATION_OF_PHOSPHATIDYLCHOLINE_METABOLIC_PROCESS	9	Down	0.0226752	0.214907
GOBP_NEGATIVE_REGULATION_OF_CELLULAR_RESPONSE_TO_GROWTH_FACTOR_STIMULUS	73	Down	0.0227587	0.21543
GOBP_CELL_DIFFERENTIATION_INVOLVED_IN_METANEPHROS_DEVELOPMENT	16	Down	0.0230231	0.217663
GOBP_POSITIVE_REGULATION_OF_HISTONE_METHYLATION	44	Up	0.0231297	0.218011
GOBP_MHC_CLASS_II_BIOSYNTHETIC_PROCESS	9	Down	0.0231416	0.218011
GOBP_NEGATIVE_REGULATION_OF_BMP_SIGNALING_PATHWAY	37	Down	0.0231632	0.218011
GOBP_REGULATION_OF_GROWTH_HORMONE_RECEPTOR_SIGNALING_PATHWAY	5	Down	0.0231744	0.218011
GOBP_MITOTIC_CHROMOSOME_CONDENSATION	19	Up	0.0232327	0.21829
GOBP_POLYSACCHARIDE_METABOLIC_PROCESS	73	Down	0.0233862	0.219
GOBP_REGULATION_OF_LEUKOCYTE_TETHERING_OR_ROLLING	5	Down	0.0233997	0.219
GOBP_POSITIVE_REGULATION_OF_UNSATURATED_FATTY_ACID_BIOSYNTHETIC_PROCESS	2	Down	0.0234114	0.219
GOBP_SPHINGOLIPID_TRANSLOCATION	3	Down	0.0234503	0.219
GOBP_POSITIVE_REGULATION_OF_TORC1_SIGNALING	20	Down	0.0234519	0.219
GOBP_REGULATION_OF_MUSCLE_SYSTEM_PROCESS	159	Down	0.0235011	0.21919
GOBP_PHOSPHOLIPASE_C_ACTIVATING_G_PROTEIN_COUPLED_RECEPTOR_SIGNALING_PATHWAY	34	Down	0.0235723	0.219585
GOBP_POSITIVE_REGULATION_OF_RESPONSE_TO_EXTERNAL_STIMULUS	237	Down	0.023735	0.220168
GOBP_REGULATION_OF_CHOLESTEROL_EFFLUX	24	Down	0.0237746	0.220168
GOBP_REGULATION_OF_CELLULAR_RESPONSE_TO_TRANSFORMING_GROWTH_FACTOR_BETA_STIMULUS	106	Down	0.0237812	0.220168
GOBP_REGULATION_OF_ANIMAL_ORGAN_FORMATION	19	Down	0.0237832	0.220168
GOBP_MITOTIC_SPINDLE_MIDZONE_ASSEMBLY	8	Up	0.0238014	0.220168
GOBP_MEMBRANE_PROTEIN_ECTODOMAIN_PROTEOLYSIS	38	Down	0.0238082	0.220168
GOBP_NERVOUS_SYSTEM_PROCESS	548	Down	0.0238499	0.220287
GOBP_LEUCINE_METABOLIC_PROCESS	7	Down	0.0239381	0.220833
GOBP_CELLULAR_RESPONSE_TO_ENDOGENOUS_STIMULUS	919	Down	0.0239862	0.22101
GOBP_RECEPTOR_MEDIATED_VIRION_ATTACHMENT_TO_HOST_CELL	3	Down	0.0240927	0.221723
GOBP_SMOOTH_MUSCLE_CELL_PROLIFERATION	98	Down	0.0242237	0.222469
GOBP_SPINDLE_MIDZONE_ASSEMBLY	12	Up	0.0242322	0.222469
GOBP_MYOBLAST_DIFFERENTIATION	68	Down	0.0243407	0.223197
GOBP_POSITIVE_REGULATION_OF_RESPONSE_TO_DNA_DAMAGE_STIMULUS	124	Up	0.0245252	0.22439
GOBP_INFLAMMATORY_RESPONSE_TO_WOUNDING	10	Down	0.0245297	0.22439
GOBP_AMINO_ACID_ACTIVATION	44	Up	0.0246504	0.225223
GOBP_SNRNA_TRANSPORT	6	Up	0.0247505	0.225867
GOBP_GLUTAMATE_CATABOLIC_PROCESS	5	Down	0.0248545	0.226204
GOBP_NOREPINEPHRINE_TRANSPORT	9	Down	0.0248977	0.226204
GOBP_RENAL_ABSORPTION	14	Down	0.0249008	0.226204
GOBP_FLAVONOID_METABOLIC_PROCESS	2	Down	0.0249207	0.226204
GOBP_GLOMERULAR_BASEMENT_MEMBRANE_DEVELOPMENT	8	Down	0.0249358	0.226204
GOBP_PROTEIN_LOCALIZATION_TO_MEMBRANE_RAFT	8	Up	0.0249912	0.226242
GOBP_DICARBOXYLIC_ACID_BIOSYNTHETIC_PROCESS	9	Down	0.0249995	0.226242
GOBP_FATTY_ACID_DERIVATIVE_METABOLIC_PROCESS	39	Down	0.0251295	0.226637
GOBP_METAL_ION_HOMEOSTASIS	357	Down	0.0251322	0.226637
GOBP_RETINAL_CONE_CELL_DIFFERENTIATION	4	Up	0.0251323	0.226637
GOBP_POSITIVE_REGULATION_OF_G0_TO_G1_TRANSITION	6	Up	0.0252117	0.227084
GOBP_PROTEIN_LOCALIZATION_TO_NUCLEAR_BODY	12	Up	0.0253065	0.227669
GOBP_MESENCHYMAL_CELL_PROLIFERATION_INVOLVED_IN_LUNG_DEVELOPMENT	3	Down	0.0253776	0.22804
GOBP_POSITIVE_REGULATION_OF_GLYCOLYTIC_PROCESS	14	Down	0.0255093	0.228953
GOBP_TUBE_MORPHOGENESIS	624	Down	0.0256542	0.229073
GOBP_CELLULAR_RESPONSE_TO_STEROL_DEPLETION	15	Down	0.025714	0.229073
GOBP_COPPER_ION_IMPORT	6	Down	0.025736	0.229073
GOBP_MITOTIC_CELL_CYCLE_PROCESS	643	Up	0.0257384	0.229073
GOBP_L_AMINO_ACID_TRANSPORT	43	Down	0.0257418	0.229073
GOBP_NEGATIVE_REGULATION_OF_DNA_REPAIR	35	Up	0.0257858	0.229073
GOBP_CELLULAR_RESPONSE_TO_STEROL	14	Down	0.0257875	0.229073
GOBP_REGULATION_OF_STRIATED_MUSCLE_CELL_DIFFERENTIATION	71	Down	0.025794	0.229073
GOBP_REGULATION_OF_CALCIUM_ION_IMPORT	27	Down	0.0257971	0.229073
GOBP_REGULATION_OF_PROTEIN_CATABOLIC_PROCESS_IN_THE_VACUOLE	9	Down	0.0258233	0.229073
GOBP_RESPONSE_TO_FOOD	21	Down	0.0258778	0.22929
GOBP_ENZYME_LINKED_RECEPTOR_PROTEIN_SIGNALING_PATHWAY	678	Down	0.0260383	0.230444
GOBP_LYMPHOCYTE_ANERGY	4	Down	0.0260774	0.230521
GOBP_REGULATION_OF_CELL_CYCLE_PHASE_TRANSITION	342	Up	0.0261463	0.230863
GOBP_MYELOID_LEUKOCYTE_ACTIVATION	118	Down	0.0262498	0.231335
GOBP_INTESTINAL_LIPID_ABSORPTION	7	Down	0.0262605	0.231335
GOBP_GLAND_MORPHOGENESIS	86	Down	0.0263693	0.232025
GOBP_NEUTRAL_LIPID_BIOSYNTHETIC_PROCESS	29	Down	0.0264838	0.232669
GOBP_RESPONSE_TO_IMMOBILIZATION_STRESS	14	Down	0.0265035	0.232669
GOBP_GLOMERULAR_MESANGIAL_CELL_PROLIFERATION	7	Down	0.0265598	0.232895
GOBP_EOSINOPHIL_MIGRATION	8	Down	0.0267141	0.233927
GOBP_NEGATIVE_REGULATION_OF_RHO_PROTEIN_SIGNAL_TRANSDUCTION	20	Down	0.0267399	0.233927
GOBP_POSITIVE_REGULATION_OF_LYMPHOCYTE_CHEMOTAXIS	7	Down	0.0267696	0.233927
GOBP_CELL_CYCLE_PHASE_TRANSITION	451	Up	0.026806	0.233977
GOBP_T_CELL_DIFFERENTIATION_INVOLVED_IN_IMMUNE_RESPONSE	41	Down	0.0268707	0.234273
GOBP_COLLAGEN_ACTIVATED_TYROSINE_KINASE_RECEPTOR_SIGNALING_PATHWAY	8	Down	0.0269217	0.234449
GOBP_PROTEIN_DNA_COMPLEX_ASSEMBLY	144	Up	0.0269871	0.234565
GOBP_METANEPHRIC_GLOMERULUS_DEVELOPMENT	8	Down	0.0269965	0.234565
GOBP_POSITIVE_REGULATION_OF_TOLL_LIKE_RECEPTOR_2_SIGNALING_PATHWAY	4	Down	0.027097	0.23517
GOBP_NEGATIVE_REGULATION_OF_EXTRINSIC_APOPTOTIC_SIGNALING_PATHWAY	73	Down	0.0271332	0.235216
GOBP_TRNA_5_END_PROCESSING	16	Up	0.0272559	0.236011
GOBP_RENAL_PROTEIN_ABSORPTION	4	Down	0.0274624	0.237362
GOBP_POSITIVE_REGULATION_OF_LEUKOCYTE_CELL_CELL_ADHESION	126	Down	0.0274742	0.237362
GOBP_NEGATIVE_REGULATION_OF_B_CELL_ACTIVATION	17	Down	0.0275273	0.237552
GOBP_WNT_SIGNALING_PATHWAY_CALCIUM_MODULATING_PATHWAY	4	Down	0.0276482	0.237955
GOBP_AMINOGLYCAN_METABOLIC_PROCESS	91	Down	0.0276637	0.237955
GOBP_HISTONE_METHYLATION	141	Up	0.0277223	0.237955
GOBP_MEIOTIC_SPINDLE_ORGANIZATION	13	Up	0.0277358	0.237955
GOBP_CAMP_METABOLIC_PROCESS	13	Down	0.0277792	0.237955
GOBP_DNA_REPLICATION_INDEPENDENT_CHROMATIN_ORGANIZATION	24	Up	0.0277804	0.237955
GOBP_DNA_DAMAGE_RESPONSE_SIGNAL_TRANSDUCTION_BY_P53_CLASS_MEDIATOR_RESULTING_IN_CELL_CYCLE_ARREST	16	Up	0.027805	0.237955
GOBP_MODULATION_BY_HOST_OF_SYMBIONT_CATALYTIC_ACTIVITY	3	Down	0.0278395	0.237955
GOBP_REGULATION_OF_MICROTUBULE_BASED_PROCESS	197	Up	0.0278551	0.237955
GOBP_REGULATION_OF_ATTACHMENT_OF_SPINDLE_MICROTUBULES_TO_KINETOCHORE	13	Up	0.0279676	0.238648
GOBP_SULFUR_AMINO_ACID_METABOLIC_PROCESS	25	Down	0.0280243	0.238865
GOBP_NEURONAL_ACTION_POTENTIAL_PROPAGATION	4	Down	0.0280953	0.239203
GOBP_TRANSCRIPTION_ELONGATION_FROM_RNA_POLYMERASE_II_PROMOTER	54	Up	0.0282925	0.240185
GOBP_CD4_POSITIVE_ALPHA_BETA_T_CELL_ACTIVATION	54	Down	0.0283611	0.240185
GOBP_NEGATIVE_REGULATION_OF_RESPONSE_TO_DNA_DAMAGE_STIMULUS	77	Up	0.0283997	0.240185
GOBP_REGULATION_OF_CELL_ACTIVATION	335	Down	0.0284884	0.240185
GOBP_TRNA_5_LEADER_REMOVAL	13	Up	0.0284913	0.240185
GOBP_ENDOTHELIAL_CELL_DEVELOPMENT	54	Down	0.0285225	0.240185
GOBP_PYRIDINE_CONTAINING_COMPOUND_CATABOLIC_PROCESS	7	Up	0.0285226	0.240185
GOBP_NEGATIVE_REGULATION_OF_RESPONSE_TO_WOUNDING	48	Down	0.0285498	0.240185
GOBP_ARTERY_DEVELOPMENT	80	Down	0.028551	0.240185
GOBP_REGULATION_OF_SYSTEM_PROCESS	330	Down	0.0285548	0.240185
GOBP_SECOND_MESSENGER_MEDIATED_SIGNALING	165	Down	0.0285749	0.240185
GOBP_VASCULAR_ASSOCIATED_SMOOTH_MUSCLE_CELL_PROLIFERATION	42	Down	0.028589	0.240185
GOBP_NEGATIVE_REGULATION_OF_T_CELL_CYTOKINE_PRODUCTION	3	Down	0.028744	0.241222
GOBP_RESPONSE_TO_IONIZING_RADIATION	133	Up	0.0288858	0.241795
GOBP_BONE_MINERALIZATION	77	Down	0.0289219	0.241795
GOBP_INOSITOL_LIPID_MEDIATED_SIGNALING	109	Down	0.0289274	0.241795
GOBP_RESPONSE_TO_TOPOLOGICALLY_INCORRECT_PROTEIN	147	Down	0.0289393	0.241795
GOBP_POSITIVE_REGULATION_OF_PROTEIN_ACETYLATION	40	Up	0.0290894	0.242784
GOBP_DNA_UNWINDING_INVOLVED_IN_DNA_REPLICATION	22	Up	0.0291508	0.242992
GOBP_RESPONSE_TO_KETONE	132	Down	0.0291956	0.242992
GOBP_CARBOXYLIC_ACID_TRANSPORT	141	Down	0.0292296	0.242992
GOBP_NEGATIVE_REGULATION_OF_PROTEIN_LOCALIZATION	155	Down	0.0292704	0.242992
GOBP_POSITIVE_REGULATION_OF_FATTY_ACID_BETA_OXIDATION	8	Down	0.0293155	0.242992
GOBP_LUNG_MORPHOGENESIS	35	Down	0.0293349	0.242992
GOBP_CELLULAR_RESPONSE_TO_INTERFERON_BETA	13	Down	0.029359	0.242992
GOBP_POSITIVE_REGULATION_OF_PROTEIN_CONTAINING_COMPLEX_DISASSEMBLY	28	Down	0.0293695	0.242992
GOBP_REGULATION_OF_DNA_STRAND_ELONGATION	17	Up	0.0294428	0.243334
GOBP_NEGATIVE_REGULATION_OF_CELL_CYCLE_PHASE_TRANSITION	214	Up	0.0295199	0.243561
GOBP_MICROGLIA_DIFFERENTIATION	4	Down	0.0295342	0.243561
GOBP_RESPONSE_TO_UV	131	Up	0.0296914	0.244114
GOBP_REGULATION_OF_RHO_PROTEIN_SIGNAL_TRANSDUCTION	65	Down	0.0297483	0.244114
GOBP_MUCOPOLYSACCHARIDE_METABOLIC_PROCESS	64	Down	0.0297552	0.244114
GOBP_NEGATIVE_REGULATION_OF_LIPOPROTEIN_METABOLIC_PROCESS	4	Down	0.0297827	0.244114
GOBP_REGULATION_OF_HISTONE_H3_K36_METHYLATION	6	Up	0.0298328	0.244114
GOBP_HISTONE_H3_K4_DEMETHYLATION_TRIMETHYL_H3_K4_SPECIFIC	5	Up	0.0298332	0.244114
GOBP_POSITIVE_REGULATION_OF_GLUTAMATE_SECRETION	4	Up	0.0298407	0.244114
GOBP_SKELETAL_MUSCLE_CONTRACTION	32	Down	0.0298575	0.244114
GOBP_NEPHRON_MORPHOGENESIS	53	Down	0.0298999	0.244116
GOBP_REGULATION_OF_DNA_DIRECTED_DNA_POLYMERASE_ACTIVITY	12	Up	0.0299218	0.244116
GOBP_APOLIPOPROTEIN_A_I_MEDIATED_SIGNALING_PATHWAY	5	Down	0.0301491	0.245707
GOBP_MITOTIC_SPINDLE_ORGANIZATION	123	Up	0.0301936	0.245807
GOBP_INTRA_GOLGI_VESICLE_MEDIATED_TRANSPORT	30	Down	0.0302587	0.246009
GOBP_REGULATION_OF_OSSIFICATION	86	Down	0.030283	0.246009
GOBP_EOSINOPHIL_CHEMOTAXIS	6	Down	0.0303449	0.24625
GOBP_REGULATION_OF_COAGULATION	43	Down	0.0304399	0.246526
GOBP_NEGATIVE_REGULATION_OF_VASCULAR_ASSOCIATED_SMOOTH_MUSCLE_CELL_MIGRATION	9	Down	0.0304436	0.246526
GOBP_REGULATION_OF_LEUKOCYTE_MIGRATION	126	Down	0.0305102	0.246802
GOBP_REGULATION_OF_PROTEIN_LOCALIZATION_TO_CHROMOSOME_TELOMERIC_REGION	14	Up	0.0305782	0.24709
GOBP_SINGLE_STRAND_BREAK_REPAIR	11	Up	0.0306228	0.247188
GOBP_NEGATIVE_REGULATION_OF_MULTICELLULAR_ORGANISMAL_PROCESS	645	Down	0.0306919	0.247484
GOBP_LEUKOCYTE_ADHESION_TO_VASCULAR_ENDOTHELIAL_CELL	28	Down	0.0307716	0.247655
GOBP_CELLULAR_RESPONSE_TO_CHEMICAL_STRESS	267	Down	0.030851	0.247655
GOBP_CADMIUM_ION_TRANSMEMBRANE_TRANSPORT	4	Down	0.0308744	0.247655
GOBP_TUBE_DEVELOPMENT	756	Down	0.0309086	0.247655
GOBP_CARDIAC_NEURAL_CREST_CELL_DIFFERENTIATION_INVOLVED_IN_HEART_DEVELOPMENT	14	Down	0.0309236	0.247655
GOBP_REGULATION_OF_RESPONSE_TO_ENDOPLASMIC_RETICULUM_STRESS	75	Down	0.0309452	0.247655
GOBP_NEGATIVE_REGULATION_OF_CELL_DIVISION	13	Up	0.0310239	0.247655
GOBP_CHROMATIN_REMODELING	202	Up	0.0310273	0.247655
GOBP_RECEPTOR_MEDIATED_ENDOCYTOSIS_INVOLVED_IN_CHOLESTEROL_TRANSPORT	6	Down	0.031034	0.247655
GOBP_DNA_MODIFICATION	86	Up	0.0310381	0.247655
GOBP_POSITIVE_REGULATION_OF_PROTEIN_LOCALIZATION_TO_MEMBRANE	82	Down	0.0311132	0.247994
GOBP_EMBRYONIC_ORGAN_MORPHOGENESIS	199	Down	0.0313161	0.249335
GOBP_GLIOGENESIS	197	Down	0.0313469	0.249335
GOBP_NEGATIVE_REGULATION_OF_RESPONSE_TO_OXIDATIVE_STRESS	14	Down	0.0313881	0.249403
GOBP_EMBRYONIC_HEART_TUBE_LEFT_RIGHT_PATTERN_FORMATION	3	Down	0.0315311	0.249746
GOBP_NEGATIVE_REGULATION_OF_SMALL_GTPASE_MEDIATED_SIGNAL_TRANSDUCTION	48	Down	0.0315416	0.249746
GOBP_MICROTUBULE_CYTOSKELETON_ORGANIZATION	508	Up	0.0315568	0.249746
GOBP_LOW_DENSITY_LIPOPROTEIN_RECEPTOR_PARTICLE_METABOLIC_PROCESS	6	Down	0.0315624	0.249746
[truncated: 6,657 more rows]

## Sheet: PN_GOCC
	NGenes	Direction	PValue	FDR
[truncated: 999 more rows]

[truncated: 8 more sheets: PN_GOMF, PN_Hallmarks, PN_KEGG, NAM_GOBP, NAM_GOCC, NAM_GOMF, NAM_Hallmarks, NAM_KEGG]
