# Supplementary material for: Nicotinamide and pyridoxine stimulate muscle stem cell expansion and enhance regenerative capacity during aging
Source: J Clin Invest. 2024 Nov 12;134(24):e163648. doi: 10.1172/JCI163648 (PMC11645154; doi:10.1172/JCI163648)
Supplement: Supplemental table 4 [file jci-134-163648-s102.xlsx]

## Sheet: Up with NAM
ENSEMBL	GENENAME	SYMBOL	AveExpr	logFC	P.Value	Global FDR < 5%
ENSG00000260101	AFTPH divergent transcript	AFTPH-DT	-1.38389	2.38805	0.000452173	Yes
ENSG00000236423	long intergenic non-protein coding RNA 1134	LINC01134	-1.17742	2.14651	0.00405248	Yes
ENSG00000137434	chromosome 6 open reading frame 52	C6orf52	-0.847877	2.06557	0.00471669	Yes
ENSG00000218351	RPS3A pseudogene 23	RPS3AP23	-0.310878	1.94335	0.00287943	Yes
ENSG00000225933	NA	NA	0.0213356	1.88066	0.000846476	Yes
ENSG00000255624	C10orf88B (pseudogene)	C10orf88B	-0.515594	1.8643	0.000351377	Yes
ENSG00000279744	NA	NA	-1.04379	1.79238	0.00542306	Yes
ENSG00000206828	U1 spliceosomal RNA	LOC124904627	0.105154	1.69416	0.000504974	Yes
ENSG00000184524	cell cycle exit and neuronal differentiation 1	CEND1	0.367276	1.56511	0.00244252	Yes
ENSG00000256591	NA	NA	-0.342085	1.4888	0.000647535	Yes
ENSG00000258986	transmembrane protein 179	TMEM179	-0.0545056	1.46921	0.00015143	Yes
ENSG00000181404	WASH complex subunit 1	WASHC1	0.597383	1.46216	0.00471477	Yes
ENSG00000239254	NA	NA	-0.639949	1.44652	0.00545384	Yes
ENSG00000278000	NA	NA	-0.63308	1.4412	0.00263806	Yes
ENSG00000228643	NA	NA	-0.0699385	1.41427	0.00243408	Yes
ENSG00000214796	NA	NA	0.515452	1.3991	0.000217307	Yes
ENSG00000234465	phospholipase A2 inhibitor and LY6/PLAUR domain containing	PINLYP	-0.0601689	1.39621	0.00100249	Yes
ENSG00000237950	NA	NA	-0.549645	1.36652	0.000524955	Yes
ENSG00000272145	NA	NA	0.579179	1.35675	0.000358412	Yes
ENSG00000154146	neurogranin	NRGN	4.81862	1.35509	2.59798e-08	Yes
ENSG00000215784	family with sequence similarity 72 member D	FAM72D	-0.453516	1.35291	0.00252867	Yes
ENSG00000284428	NA	NA	-0.203298	1.34426	0.00162418	Yes
ENSG00000259396	NA	NA	-0.200086	1.34024	0.00377958	Yes
ENSG00000162174	asparaginase and isoaspartyl peptidase 1	ASRGL1	2.17264	1.30404	0.000687621	Yes
ENSG00000200683	RNA, U6 small nuclear 379, pseudogene	RNU6-379P	-0.357284	1.28987	0.00276544	Yes
ENSG00000156500	PABIR family member 3	PABIR3	0.119472	1.28924	0.00173751	Yes
ENSG00000168280	kinesin family member 5C	KIF5C	1.78076	1.27929	7.13104e-06	Yes
ENSG00000283057	NA	NA	-0.284957	1.2718	0.0029922	Yes
ENSG00000277218	NA	NA	-0.757367	1.23313	0.00414914	Yes
ENSG00000244485	ribosomal protein L18 pseudogene 13	RPL18P13	-0.699286	1.20572	0.00259778	Yes
ENSG00000248559	NA	NA	0.269226	1.19933	0.00201942	Yes
ENSG00000272129	NA	NA	0.0389249	1.1703	0.0014021	Yes
ENSG00000257800	NA	NA	0.301378	1.1652	0.000361174	Yes
ENSG00000223478	ZDHHC12 divergent transcript	ZDHHC12-DT	1.033	1.16449	4.74328e-05	Yes
ENSG00000201121	RNY1 pseudogene 12	RNY1P12	0.763528	1.15013	0.00101677	Yes
ENSG00000272143	FGF14 antisense RNA 2	FGF14-AS2	-0.0311396	1.13746	0.00526864	Yes
ENSG00000279347	NA	NA	0.199339	1.13306	0.00196019	Yes
ENSG00000267374	MIR924 host gene	MIR924HG	2.50216	1.12094	9.17938e-06	Yes
ENSG00000267672	NA	NA	-0.0213365	1.1155	0.00320214	Yes
ENSG00000228065	NA	NA	0.718483	1.09245	0.000288625	Yes
ENSG00000105427	cornifelin	CNFN	1.08938	1.08445	0.00149408	Yes
ENSG00000152527	pleckstrin homology, MyTH4 and FERM domain containing H2	PLEKHH2	1.59853	1.07357	0.000178291	Yes
ENSG00000267280	TBX2 antisense RNA 1	TBX2-AS1	1.41571	1.06959	0.00179553	Yes
ENSG00000126778	SIX homeobox 1	SIX1	8.28216	1.04871	3.35169e-14	Yes
ENSG00000206659	NA	NA	0.630491	1.04589	0.00199443	Yes
ENSG00000170439	methyltransferase like 7B	METTL7B	6.11606	1.03545	9.08618e-08	Yes
ENSG00000258568	NA	NA	0.580026	1.02782	0.00329683	Yes
ENSG00000276672	NA	NA	1.7898	1.0035	0.00170095	Yes
ENSG00000186868	microtubule associated protein tau	MAPT	0.529182	0.985935	0.00279675	Yes
ENSG00000144339	transmembrane protein with EGF like and two follistatin like domains 2	TMEFF2	4.49082	0.966714	3.96291e-05	Yes
ENSG00000183763	TRAF interacting protein	TRAIP	2.26501	0.966459	4.51081e-05	Yes
ENSG00000267383	NA	NA	2.07895	0.948684	0.000342867	Yes
ENSG00000135437	retinol dehydrogenase 5	RDH5	2.10023	0.939452	0.00018464	Yes
ENSG00000261098	NA	NA	0.607343	0.93806	0.00249002	Yes
ENSG00000273143	NA	NA	1.58438	0.9353	0.00459153	Yes
ENSG00000121653	mitogen-activated protein kinase 8 interacting protein 1	MAPK8IP1	1.37607	0.919512	0.000623625	Yes
ENSG00000154920	essential meiotic structure-specific endonuclease 1	EME1	2.58231	0.919107	0.000189021	Yes
ENSG00000213904	LIPE antisense RNA 1	LIPE-AS1	1.33268	0.897365	0.00580916	Yes
ENSG00000051341	DNA polymerase theta	POLQ	3.91885	0.893085	1.87939e-06	Yes
ENSG00000151692	ring finger protein 144A	RNF144A	0.751407	0.892951	0.0009422	Yes
ENSG00000175322	zinc finger protein 519	ZNF519	2.83127	0.8866	5.06028e-06	Yes
ENSG00000272707	NA	NA	1.11306	0.88296	0.00105212	Yes
ENSG00000229563	long intergenic non-protein coding RNA 1204	LINC01204	2.92526	0.878476	0.000199586	Yes
ENSG00000115194	solute carrier family 30 member 3	SLC30A3	3.33245	0.876177	0.000889742	Yes
ENSG00000238754	small Cajal body-specific RNA 18B	SCARNA18B	0.576875	0.868613	0.00111304	Yes
ENSG00000240370	ribosomal protein L13 pseudogene 5	RPL13P5	1.20811	0.862015	0.00540157	Yes
ENSG00000188878	Fas binding factor 1	FBF1	2.23977	0.84395	0.000658183	Yes
ENSG00000120738	early growth response 1	EGR1	8.13887	0.832918	7.24147e-06	Yes
ENSG00000160867	fibroblast growth factor receptor 4	FGFR4	6.28974	0.828602	0.000120811	Yes
ENSG00000132967	high mobility group box 1 pseudogene 5	HMGB1P5	1.22611	0.826982	0.00546888	Yes
ENSG00000139318	dual specificity phosphatase 6	DUSP6	6.50369	0.822464	1.45223e-05	Yes
ENSG00000137309	high mobility group AT-hook 1	HMGA1	8.0192	0.815768	1.83293e-08	Yes
ENSG00000196584	X-ray repair cross complementing 2	XRCC2	3.31122	0.812637	1.27593e-05	Yes
ENSG00000205364	metallothionein 1M	MT1M	3.10168	0.80959	0.00276444	Yes
ENSG00000158373	H2B clustered histone 5	H2BC5	3.12906	0.806944	0.000352131	Yes
ENSG00000046653	glycoprotein M6B	GPM6B	5.7503	0.806241	1.96481e-05	Yes
ENSG00000279266	NA	NA	1.17252	0.804616	0.000866916	Yes
ENSG00000254936	NA	NA	2.23844	0.798572	0.000477331	Yes
ENSG00000067992	pyruvate dehydrogenase kinase 3	PDK3	2.68085	0.786475	0.000543678	Yes
ENSG00000005249	protein kinase cAMP-dependent type II regulatory subunit beta	PRKAR2B	1.573	0.785673	0.00297738	Yes
ENSG00000175093	splA/ryanodine receptor domain and SOCS box containing 4	SPSB4	1.58493	0.780866	0.000361164	Yes
ENSG00000277246	NA	NA	1.28098	0.78028	0.00572973	Yes
ENSG00000183850	zinc finger protein 730	ZNF730	1.99038	0.779841	0.0021721	Yes
ENSG00000170915	progestin and adipoQ receptor family member 8	PAQR8	2.40466	0.774681	0.000118541	Yes
ENSG00000065328	minichromosome maintenance 10 replication initiation factor	MCM10	5.51839	0.771892	9.04686e-07	Yes
ENSG00000225787	NA	NA	1.22807	0.767727	0.00473617	Yes
ENSG00000234709	NA	NA	1.49427	0.764658	0.00129254	Yes
ENSG00000187741	FA complementation group A	FANCA	4.54567	0.763875	1.3014e-05	Yes
ENSG00000229447	NA	NA	2.73199	0.761476	6.26177e-05	Yes
ENSG00000102524	TNF superfamily member 13b	TNFSF13B	1.24141	0.759517	0.00347731	Yes
ENSG00000181544	FA complementation group B	FANCB	2.90346	0.758494	9.0894e-05	Yes
ENSG00000280388	NA	NA	1.11243	0.756938	0.00590771	Yes
ENSG00000143476	denticleless E3 ubiquitin protein ligase homolog	DTL	4.87516	0.756296	1.15778e-07	Yes
ENSG00000181938	GINS complex subunit 3	GINS3	3.21861	0.745445	0.000252873	Yes
ENSG00000182985	cell adhesion molecule 1	CADM1	1.92724	0.742788	0.00248864	Yes
ENSG00000280069	NA	NA	1.04276	0.742734	0.00155119	Yes
ENSG00000180385	NA	NA	3.84278	0.741193	4.92992e-06	Yes
ENSG00000172167	MDM2 binding protein	MTBP	1.59013	0.740285	0.00249134	Yes
ENSG00000169607	cytoskeleton associated protein 2 like	CKAP2L	5.99132	0.736645	2.68621e-06	Yes
ENSG00000129810	shugoshin 1	SGO1	4.14776	0.733976	9.47457e-07	Yes
ENSG00000281344	NA	NA	3.80966	0.729107	2.1448e-05	Yes
ENSG00000174007	centrosomal protein 19	CEP19	1.84382	0.727304	0.00387402	Yes
ENSG00000197728	ribosomal protein S26	RPS26	1.40591	0.727083	0.0020472	Yes
ENSG00000075702	WD repeat domain 62	WDR62	2.29486	0.725458	0.000104264	Yes
ENSG00000112118	minichromosome maintenance complex component 3	MCM3	6.27392	0.718889	4.24908e-07	Yes
ENSG00000163808	kinesin family member 15	KIF15	5.40171	0.717645	4.25082e-07	Yes
ENSG00000105708	zinc finger protein 14	ZNF14	1.2352	0.716338	0.0041736	Yes
ENSG00000243353	ribosomal protein S29 pseudogene 19	RPS29P19	1.30893	0.716012	0.00473623	Yes
ENSG00000007968	E2F transcription factor 2	E2F2	2.43302	0.715406	0.00214086	Yes
ENSG00000006062	mitogen-activated protein kinase kinase kinase 14	MAP3K14	4.59924	0.71497	1.93212e-07	Yes
ENSG00000229321	NA	NA	1.54273	0.713996	0.00117366	Yes
ENSG00000094804	cell division cycle 6	CDC6	5.14387	0.710856	1.14086e-07	Yes
ENSG00000100526	cyclin dependent kinase inhibitor 3	CDKN3	4.80449	0.709086	7.17994e-06	Yes
ENSG00000131153	GINS complex subunit 2	GINS2	4.93337	0.705638	1.48531e-05	Yes
ENSG00000144354	cell division cycle associated 7	CDCA7	4.24352	0.704138	0.000201518	Yes
ENSG00000132780	nuclear autoantigenic sperm protein	NASP	7.97635	0.702867	2.32746e-11	Yes
ENSG00000133119	replication factor C subunit 3	RFC3	5.20548	0.702517	9.71946e-07	Yes
ENSG00000207034	NA	NA	2.31703	0.701592	0.00036689	Yes
ENSG00000000460	chromosome 1 open reading frame 112	C1orf112	3.15161	0.700527	0.000914155	Yes
ENSG00000197457	stathmin 3	STMN3	4.07863	0.700149	4.8338e-05	Yes
ENSG00000167670	chromatin assembly factor 1 subunit A	CHAF1A	5.61266	0.698025	1.4309e-07	Yes
ENSG00000231365	WARS2 antisense RNA 1	WARS2-AS1	1.9306	0.696384	0.00147536	Yes
ENSG00000184661	cell division cycle associated 2	CDCA2	4.99977	0.695182	2.16133e-07	Yes
ENSG00000177084	DNA polymerase epsilon, catalytic subunit	POLE	4.91063	0.69504	4.11641e-06	Yes
ENSG00000144554	FA complementation group D2	FANCD2	4.98691	0.694798	5.76926e-06	Yes
ENSG00000092470	WD repeat domain 76	WDR76	4.91275	0.694557	6.25506e-06	Yes
ENSG00000127586	chromosome transmission fidelity factor 18	CHTF18	3.95558	0.689276	1.66308e-05	Yes
ENSG00000137310	transcription factor 19	TCF19	5.36584	0.687466	9.77216e-05	Yes
ENSG00000159259	chromatin assembly factor 1 subunit B	CHAF1B	2.70876	0.687156	0.000988673	Yes
ENSG00000100027	yippee like 1	YPEL1	2.49567	0.685061	0.00136384	Yes
ENSG00000159433	StAR related lipid transfer domain containing 9	STARD9	4.1577	0.682755	1.29626e-06	Yes
ENSG00000121621	kinesin family member 18A	KIF18A	3.25591	0.680328	0.000214188	Yes
ENSG00000109805	non-SMC condensin I complex subunit G	NCAPG	6.47232	0.675879	3.98342e-08	Yes
ENSG00000162804	sushi, nidogen and EGF like domains 1	SNED1	5.13098	0.675473	0.000700334	Yes
ENSG00000109674	nei like DNA glycosylase 3	NEIL3	1.77217	0.675127	0.00479705	Yes
ENSG00000004139	sterile alpha and TIR motif containing 1	SARM1	3.58059	0.673784	6.82563e-05	Yes
ENSG00000171729	transmembrane protein 51	TMEM51	1.8457	0.672414	0.00173151	Yes
ENSG00000072571	hyaluronan mediated motility receptor	HMMR	5.48818	0.671733	4.67452e-06	Yes
ENSG00000121152	non-SMC condensin I complex subunit H	NCAPH	4.31323	0.668227	1.25085e-05	Yes
ENSG00000013573	DEAD/H-box helicase 11	DDX11	3.12764	0.667339	0.0027434	Yes
ENSG00000170917	nudix hydrolase 6	NUDT6	2.09314	0.666024	0.00505066	Yes
ENSG00000080839	RB transcriptional corepressor like 1	RBL1	4.23413	0.662281	1.37152e-05	Yes
ENSG00000176208	ATPase family AAA domain containing 5	ATAD5	4.8445	0.66183	1.59366e-05	Yes
ENSG00000158164	thymosin beta 15A	TMSB15A	5.24402	0.659841	3.19334e-06	Yes
ENSG00000189057	FAM111 trypsin like peptidase B	FAM111B	5.29683	0.659732	2.30114e-05	Yes
ENSG00000080986	NDC80 kinetochore complex component	NDC80	5.30394	0.658177	1.67084e-05	Yes
ENSG00000263883	eukaryotic translation elongation factor 1 delta pseudogene 7	EEF1DP7	2.10235	0.656242	0.00538382	Yes
ENSG00000201882	NA	NA	1.37694	0.65499	0.000859752	Yes
ENSG00000182685	BRICHOS domain containing 5	BRICD5	2.11357	0.654818	0.00527926	Yes
ENSG00000138587	meiosis specific nuclear structural 1	MNS1	5.36117	0.653959	2.43954e-06	Yes
ENSG00000105011	anti-silencing function 1B histone chaperone	ASF1B	5.68409	0.653118	0.000133651	Yes
ENSG00000146670	cell division cycle associated 5	CDCA5	4.40647	0.651399	9.80303e-06	Yes
ENSG00000160957	RecQ like helicase 4	RECQL4	5.01005	0.650978	2.18399e-05	Yes
ENSG00000166106	ADAM metallopeptidase with thrombospondin type 1 motif 15	ADAMTS15	3.42338	0.650954	0.00142979	Yes
ENSG00000137812	kinetochore scaffold 1	KNL1	5.88113	0.645895	2.46633e-06	Yes
ENSG00000197989	small nucleolar RNA host gene 12	SNHG12	5.29819	0.645213	2.43368e-07	Yes
ENSG00000004777	Rho GTPase activating protein 33	ARHGAP33	3.49021	0.643033	2.96204e-05	Yes
ENSG00000197299	BLM RecQ like helicase	BLM	3.88938	0.642947	0.000114898	Yes
ENSG00000146263	MMS22 like, DNA repair protein	MMS22L	3.85442	0.641992	6.1234e-05	Yes
ENSG00000085999	RAD54 like	RAD54L	3.05879	0.640483	0.00594375	Yes
ENSG00000111665	cell division cycle associated 3	CDCA3	5.66982	0.634858	3.33118e-07	Yes
ENSG00000123485	Holliday junction recognition protein	HJURP	6.03421	0.634364	8.17026e-09	Yes
ENSG00000255717	small nucleolar RNA host gene 1	SNHG1	6.44396	0.633974	6.43976e-09	Yes
ENSG00000202347	RNA, U1 small nuclear 16, pseudogene	RNU1-16P	2.77935	0.633288	0.000375025	Yes
ENSG00000169679	BUB1 mitotic checkpoint serine/threonine kinase	BUB1	5.24924	0.632331	2.18915e-07	Yes
ENSG00000170293	CKLF like MARVEL transmembrane domain containing 8	CMTM8	2.19349	0.630879	0.00174178	Yes
ENSG00000127423	aurora kinase A and ninein interacting protein	AUNIP	1.9991	0.630602	0.00489933	Yes
ENSG00000111206	forkhead box M1	FOXM1	5.99843	0.627193	1.24291e-05	Yes
ENSG00000131351	HAUS augmin like complex subunit 8	HAUS8	4.33672	0.626307	9.12593e-06	Yes
ENSG00000184445	kinetochore associated 1	KNTC1	3.28891	0.62549	0.000221675	Yes
ENSG00000175643	RecQ mediated genome instability 2	RMI2	3.71322	0.623933	0.00358051	Yes
ENSG00000130695	centrosomal protein 85	CEP85	3.43181	0.620968	4.74698e-05	Yes
ENSG00000005448	WD repeat domain 54	WDR54	4.1945	0.619294	3.20273e-05	Yes
ENSG00000151725	centromere protein U	CENPU	5.41049	0.618698	1.94422e-05	Yes
ENSG00000092853	claspin	CLSPN	7.27174	0.618578	2.79105e-06	Yes
ENSG00000140451	PIF1 5'-to-3' DNA helicase	PIF1	4.41744	0.618138	4.26222e-05	Yes
ENSG00000068489	proline rich 11	PRR11	7.27003	0.616641	6.68745e-09	Yes
ENSG00000049541	replication factor C subunit 2	RFC2	3.70234	0.616142	0.000270203	Yes
ENSG00000138778	centromere protein E	CENPE	7.00873	0.615815	2.30769e-08	Yes
ENSG00000105866	Sp4 transcription factor	SP4	3.06985	0.615813	0.00116969	Yes
ENSG00000175048	zinc finger DHHC-type palmitoyltransferase 14	ZDHHC14	3.20184	0.615628	0.00160855	Yes
ENSG00000054654	spectrin repeat containing nuclear envelope protein 2	SYNE2	7.05467	0.61476	9.77044e-09	Yes
ENSG00000112312	geminin DNA replication inhibitor	GMNN	5.19341	0.611826	1.14919e-06	Yes
ENSG00000205100	NA	NA	2.83352	0.611279	0.00547949	Yes
ENSG00000131747	DNA topoisomerase II alpha	TOP2A	9.7369	0.610277	4.0728e-09	Yes
ENSG00000259020	NA	NA	1.86978	0.609322	0.00101325	Yes
ENSG00000116830	transcription termination factor 2	TTF2	5.35586	0.608504	8.02776e-08	Yes
ENSG00000100150	DEP domain containing 5, GATOR1 subcomplex subunit	DEPDC5	2.63511	0.607162	0.000537255	Yes
ENSG00000175305	cyclin E2	CCNE2	3.50083	0.605078	0.00207666	Yes
ENSG00000148773	marker of proliferation Ki-67	MKI67	8.15386	0.604584	1.13236e-08	Yes
ENSG00000089685	baculoviral IAP repeat containing 5	BIRC5	7.19631	0.604392	1.17925e-07	Yes
ENSG00000197358	BCL2 interacting protein 3 pseudogene 1	BNIP3P1	2.1265	0.603422	0.00187482	Yes
ENSG00000167513	chromatin licensing and DNA replication factor 1	CDT1	4.41156	0.603103	0.00022529	Yes
ENSG00000153044	centromere protein H	CENPH	4.46425	0.602819	4.30852e-05	Yes
ENSG00000171766	glycine amidinotransferase	GATM	2.97206	0.601776	0.00218266	Yes
ENSG00000166450	protogenin	PRTG	2.67245	0.601247	0.00308514	Yes
ENSG00000119969	helicase, lymphoid specific	HELLS	6.58606	0.601011	9.62641e-06	Yes
ENSG00000156802	ATPase family AAA domain containing 2	ATAD2	6.2765	0.599625	1.41005e-06	Yes
ENSG00000135451	trophinin associated protein	TROAP	4.85514	0.599072	1.48308e-05	Yes
ENSG00000117650	NIMA related kinase 2	NEK2	3.46354	0.598471	0.000139275	Yes
ENSG00000100162	centromere protein M	CENPM	4.24043	0.597495	7.42464e-06	Yes
ENSG00000269688	NA	NA	3.10037	0.596113	0.000177719	Yes
ENSG00000066279	assembly factor for spindle microtubules	ASPM	7.1704	0.595649	1.79131e-07	Yes
ENSG00000183856	IQ motif containing GTPase activating protein 3	IQGAP3	4.67586	0.594185	1.55722e-05	Yes
ENSG00000149503	inner centromere protein	INCENP	4.56606	0.592152	5.49272e-05	Yes
ENSG00000152253	SPC25 component of NDC80 kinetochore complex	SPC25	4.01323	0.591913	0.00029062	Yes
ENSG00000178999	aurora kinase B	AURKB	6.84241	0.591909	6.40304e-06	Yes
ENSG00000268403	uncharacterized LOC644656	LOC644656	1.56094	0.591017	0.00230262	Yes
ENSG00000140525	FA complementation group I	FANCI	5.17433	0.58738	2.80051e-06	Yes
ENSG00000112029	F-box protein 5	FBXO5	4.67225	0.586608	1.51782e-05	Yes
ENSG00000101945	SUV39H1 histone lysine methyltransferase	SUV39H1	2.63228	0.584892	0.00293106	Yes
ENSG00000145908	zinc finger protein 300	ZNF300	3.58259	0.584891	0.000244054	Yes
ENSG00000198521	zinc finger protein 43	ZNF43	3.31128	0.583514	0.000316201	Yes
ENSG00000155592	zinc finger with KRAB and SCAN domains 2	ZKSCAN2	2.35117	0.583315	0.0028911	Yes
ENSG00000076382	sperm associated antigen 5	SPAG5	4.67601	0.582926	2.21984e-05	Yes
ENSG00000140534	TOPBP1 interacting checkpoint and replication regulator	TICRR	3.0054	0.582349	0.0016282	Yes
ENSG00000130699	TATA-box binding protein associated factor 4	TAF4	2.61626	0.580767	0.000119367	Yes
ENSG00000138182	kinesin family member 20B	KIF20B	6.89994	0.580024	1.66469e-07	Yes
ENSG00000117724	centromere protein F	CENPF	8.88117	0.579811	5.27943e-09	Yes
ENSG00000141682	phorbol-12-myristate-13-acetate-induced protein 1	PMAIP1	3.41114	0.579132	0.000449289	Yes
ENSG00000077152	ubiquitin conjugating enzyme E2 T	UBE2T	5.12577	0.579001	0.000806256	Yes
ENSG00000198932	G protein-coupled receptor associated sorting protein 1	GPRASP1	2.10691	0.578551	0.000925879	Yes
ENSG00000012048	BRCA1 DNA repair associated	BRCA1	5.07462	0.577192	1.08815e-07	Yes
ENSG00000147536	GINS complex subunit 4	GINS4	3.82494	0.575948	0.00197193	Yes
ENSG00000129534	MIS18 binding protein 1	MIS18BP1	5.64631	0.575777	1.59258e-06	Yes
ENSG00000180096	septin 1	SEPTIN1	2.73516	0.575294	0.00373963	Yes
ENSG00000183570	poly(rC) binding protein 3	PCBP3	3.56469	0.575148	0.000582885	Yes
ENSG00000171848	ribonucleotide reductase regulatory subunit M2	RRM2	7.04929	0.573829	7.95722e-07	Yes
ENSG00000123374	cyclin dependent kinase 2	CDK2	7.02775	0.573439	4.10224e-05	Yes
ENSG00000146757	zinc finger protein 92	ZNF92	2.62307	0.573297	0.00156117	Yes
ENSG00000116062	mutS homolog 6	MSH6	6.44951	0.572601	3.35359e-07	Yes
ENSG00000154839	spindle and kinetochore associated complex subunit 1	SKA1	4.12534	0.572465	2.31477e-05	Yes
ENSG00000156876	SAS-6 centriolar assembly protein	SASS6	3.91878	0.571737	3.09808e-05	Yes
ENSG00000166451	centromere protein N	CENPN	3.62906	0.571549	9.69505e-05	Yes
ENSG00000126215	X-ray repair cross complementing 3	XRCC3	2.98649	0.571414	0.000648905	Yes
ENSG00000171320	establishment of sister chromatid cohesion N-acetyltransferase 2	ESCO2	4.88797	0.569937	0.000279824	Yes
ENSG00000051825	M-phase phosphoprotein 9	MPHOSPH9	4.96183	0.568477	6.73415e-06	Yes
ENSG00000126787	DLG associated protein 5	DLGAP5	5.19335	0.568388	4.64678e-06	Yes
ENSG00000213347	MAX dimerization protein 3	MXD3	4.09565	0.56784	0.000357298	Yes
ENSG00000166803	PCNA clamp associated factor	PCLAF	7.43511	0.564489	7.47547e-05	Yes
ENSG00000101003	GINS complex subunit 1	GINS1	3.54154	0.564263	0.000215686	Yes
ENSG00000174371	exonuclease 1	EXO1	2.96657	0.563462	0.000788987	Yes
ENSG00000143842	SRY-box transcription factor 13	SOX13	2.6121	0.562983	0.00398954	Yes
ENSG00000127564	protein kinase, membrane associated tyrosine/threonine 1	PKMYT1	5.23701	0.56285	0.000191958	Yes
ENSG00000215256	DHRS4 antisense RNA 1	DHRS4-AS1	2.5891	0.562318	0.00191247	Yes
ENSG00000163935	Scm like with four mbt domains 1	SFMBT1	4.28202	0.561328	9.93493e-05	Yes
ENSG00000111602	timeless circadian regulator	TIMELESS	5.63671	0.561077	7.35413e-06	Yes
ENSG00000131470	PSMC3 interacting protein	PSMC3IP	4.2304	0.560217	6.83209e-05	Yes
ENSG00000166508	minichromosome maintenance complex component 7	MCM7	7.06202	0.558184	2.51098e-06	Yes
ENSG00000112742	TTK protein kinase	TTK	4.05551	0.55801	0.000157724	Yes
ENSG00000123219	centromere protein K	CENPK	4.22526	0.556505	5.07505e-05	Yes
ENSG00000187790	FA complementation group M	FANCM	2.97225	0.555755	0.00278285	Yes
ENSG00000149679	Cdk5 and Abl enzyme substrate 2	CABLES2	2.56833	0.554423	0.00514079	Yes
ENSG00000093009	cell division cycle 45	CDC45	4.20558	0.550706	3.79813e-05	Yes
ENSG00000062822	DNA polymerase delta 1, catalytic subunit	POLD1	3.15621	0.550553	0.00424609	Yes
ENSG00000100297	minichromosome maintenance complex component 5	MCM5	5.82828	0.548987	9.42326e-05	Yes
ENSG00000100749	VRK serine/threonine kinase 1	VRK1	5.0165	0.548771	4.67447e-06	Yes
ENSG00000163781	DNA topoisomerase II binding protein 1	TOPBP1	5.43382	0.547809	4.07978e-07	Yes
ENSG00000234545	family with sequence similarity 133 member B	FAM133B	3.62668	0.546319	0.000164073	Yes
ENSG00000205362	metallothionein 1A	MT1A	4.20254	0.544663	0.00071192	Yes
ENSG00000168566	small nuclear ribonucleoprotein U11/U12 subunit 48	SNRNP48	6.38623	0.54254	7.02824e-07	Yes
ENSG00000255397	NA	NA	2.80993	0.541529	0.000507951	Yes
ENSG00000269246	NA	NA	2.42845	0.540356	0.0031631	Yes
ENSG00000239218	NA	NA	2.19244	0.539036	0.00540571	Yes
ENSG00000105173	cyclin E1	CCNE1	3.26809	0.538005	0.00318369	Yes
ENSG00000103995	centrosomal protein 152	CEP152	5.43674	0.536069	1.06058e-05	Yes
ENSG00000143228	NUF2 component of NDC80 kinetochore complex	NUF2	5.44812	0.535206	7.20997e-05	Yes
ENSG00000075218	G2 and S-phase expressed 1	GTSE1	5.7833	0.535041	9.26998e-07	Yes
ENSG00000105290	amyloid beta precursor like protein 1	APLP1	4.13887	0.534665	0.000941947	Yes
ENSG00000113810	structural maintenance of chromosomes 4	SMC4	8.65113	0.534353	1.34569e-07	Yes
ENSG00000088325	TPX2 microtubule nucleation factor	TPX2	7.23603	0.53387	1.50401e-07	Yes
ENSG00000090889	kinesin family member 4A	KIF4A	5.58575	0.533816	4.7919e-06	Yes
ENSG00000233654	NEMP2 divergent transcript	NEMP2-DT	2.05596	0.533519	0.00387904	Yes
ENSG00000273604	elongin BC and polycomb repressive complex 2 associated protein	EPOP	2.62154	0.533002	0.000959202	Yes
ENSG00000169715	metallothionein 1E	MT1E	10.0219	0.532939	3.01601e-05	Yes
ENSG00000138160	kinesin family member 11	KIF11	4.76047	0.532676	0.000224574	Yes
ENSG00000163535	shugoshin 2	SGO2	6.42976	0.532499	5.39614e-08	Yes
ENSG00000114790	Rho guanine nucleotide exchange factor 26	ARHGEF26	2.70338	0.532122	0.00310304	Yes
ENSG00000143033	metal response element binding transcription factor 2	MTF2	5.37675	0.531454	2.71809e-07	Yes
ENSG00000163026	WD repeat and coiled coil containing	WDCP	3.25593	0.531044	0.00297033	Yes
ENSG00000198901	protein regulator of cytokinesis 1	PRC1	5.40548	0.530944	3.55546e-06	Yes
ENSG00000164941	integrator complex subunit 8	INTS8	4.16306	0.529603	1.60721e-05	Yes
ENSG00000133247	lysine methyltransferase 5C	KMT5C	3.85719	0.528299	6.40113e-05	Yes
ENSG00000144120	transmembrane protein 177	TMEM177	3.54678	0.528057	0.000349384	Yes
ENSG00000127993	RNA binding motif protein 48	RBM48	4.09624	0.526697	8.64766e-05	Yes
ENSG00000168785	tetraspanin 5	TSPAN5	7.03624	0.525267	7.50941e-05	Yes
ENSG00000198826	Rho GTPase activating protein 11A	ARHGAP11A	6.29127	0.524998	5.78183e-07	Yes
ENSG00000170312	cyclin dependent kinase 1	CDK1	5.92972	0.524138	1.99333e-05	Yes
ENSG00000125885	minichromosome maintenance 8 homologous recombination repair factor	MCM8	5.33679	0.523962	0.000109186	Yes
ENSG00000177853	zinc finger protein 518A	ZNF518A	4.6799	0.521267	5.59785e-07	Yes
ENSG00000091651	origin recognition complex subunit 6	ORC6	4.80058	0.520857	0.000145146	Yes
ENSG00000172731	leucine rich repeat containing 20	LRRC20	2.34773	0.520362	0.00462683	Yes
ENSG00000237190	CDKN2A interacting protein N-terminal like	CDKN2AIPNL	3.97406	0.519747	1.56419e-05	Yes
ENSG00000175063	ubiquitin conjugating enzyme E2 C	UBE2C	6.70888	0.519556	0.00068794	Yes
ENSG00000171792	RAD9-HUS1-RAD1 interacting nuclear orphan 1	RHNO1	5.30174	0.517739	1.12783e-05	Yes
ENSG00000163918	replication factor C subunit 4	RFC4	4.33656	0.51715	2.82027e-05	Yes
ENSG00000144395	coiled-coil domain containing 150	CCDC150	3.27456	0.516438	0.0004202	Yes
ENSG00000135424	integrin subunit alpha 7	ITGA7	8.57779	0.515974	0.000625112	Yes
ENSG00000162063	cyclin F	CCNF	5.18864	0.515907	3.49871e-05	Yes
ENSG00000165304	maternal embryonic leucine zipper kinase	MELK	4.77265	0.514898	0.00122245	Yes
ENSG00000167747	multidrug resistance-related protein	C19orf48	4.96724	0.514543	0.000129796	Yes
ENSG00000104738	minichromosome maintenance complex component 4	MCM4	6.41404	0.514419	4.2649e-05	Yes
ENSG00000161888	SPC24 component of NDC80 kinetochore complex	SPC24	4.85354	0.513717	6.87057e-05	Yes
ENSG00000156970	BUB1 mitotic checkpoint serine/threonine kinase B	BUB1B	4.76322	0.513421	4.31442e-06	Yes
ENSG00000174442	zwilch kinetochore protein	ZWILCH	6.38629	0.512242	1.56983e-05	Yes
ENSG00000101412	E2F transcription factor 1	E2F1	5.27182	0.511356	0.000265698	Yes
ENSG00000166845	chromosome 18 open reading frame 54	C18orf54	3.74532	0.510866	0.000144346	Yes
ENSG00000167595	proline and serine rich 3	PROSER3	3.546	0.510857	0.000351567	Yes
ENSG00000122483	coiled-coil domain containing 18	CCDC18	5.59686	0.510733	6.25903e-08	Yes
ENSG00000164104	high mobility group box 2	HMGB2	7.29046	0.510139	8.68205e-05	Yes
ENSG00000106399	replication protein A3	RPA3	4.83998	0.509217	0.0001358	Yes
ENSG00000205268	phosphodiesterase 7A	PDE7A	2.67361	0.509137	0.00179764	Yes
ENSG00000176890	thymidylate synthetase	TYMS	6.46266	0.508414	1.96317e-05	Yes
ENSG00000172201	inhibitor of DNA binding 4	ID4	2.87624	0.507822	0.00313365	Yes
ENSG00000158402	cell division cycle 25C	CDC25C	4.05012	0.506895	0.0033408	Yes
ENSG00000115392	FA complementation group L	FANCL	4.21036	0.506259	6.29955e-05	Yes
ENSG00000213551	DnaJ heat shock protein family (Hsp40) member C9	DNAJC9	5.37678	0.505757	8.44104e-06	Yes
ENSG00000103540	centriolar coiled-coil protein 110	CCP110	5.36149	0.504736	6.26661e-07	Yes
ENSG00000198554	WD repeat and HMG-box DNA binding protein 1	WDHD1	4.50504	0.50374	3.10183e-05	Yes
ENSG00000101057	MYB proto-oncogene like 2	MYBL2	5.54712	0.50308	0.000246276	Yes
ENSG00000111252	SH2B adaptor protein 3	SH2B3	5.4669	0.502843	6.41228e-06	Yes
ENSG00000147874	HAUS augmin like complex subunit 6	HAUS6	4.91466	0.502605	2.40875e-06	Yes
ENSG00000125148	metallothionein 2A	MT2A	13.4083	0.50181	0.00148356	Yes
ENSG00000031691	centromere protein Q	CENPQ	4.31856	0.500573	0.00110258	Yes
ENSG00000130816	DNA methyltransferase 1	DNMT1	8.12422	0.499128	1.70223e-06	Yes
ENSG00000198408	O-GlcNAcase	OGA	7.43059	0.497169	6.94726e-10	Yes
ENSG00000157456	cyclin B2	CCNB2	5.72693	0.495981	0.00010289	Yes
ENSG00000172613	RAD9 checkpoint clamp component A	RAD9A	2.40135	0.493964	0.00493775	Yes
ENSG00000119640	acylphosphatase 1	ACYP1	3.46733	0.493352	0.000301542	Yes
ENSG00000127980	peroxisomal biogenesis factor 1	PEX1	3.58806	0.493273	0.00140074	Yes
ENSG00000051180	RAD51 recombinase	RAD51	4.25756	0.492151	0.000932917	Yes
ENSG00000159086	PAX3 and PAX7 binding protein 1	PAXBP1	5.21081	0.49148	4.5213e-06	Yes
ENSG00000105486	DNA ligase 1	LIG1	4.86021	0.491441	0.000746477	Yes
ENSG00000167775	CD320 molecule	CD320	4.1529	0.490888	0.00219807	Yes
ENSG00000253954	NA	NA	4.83789	0.490106	0.000332304	Yes
ENSG00000169738	dicarbonyl and L-xylulose reductase	DCXR	5.80724	0.490031	2.54009e-05	Yes
ENSG00000137404	nurim	NRM	4.93546	0.489304	7.6531e-05	Yes
ENSG00000103066	phospholipase A2 group XV	PLA2G15	4.85397	0.489249	7.71665e-05	Yes
ENSG00000011426	anillin, actin binding protein	ANLN	6.97554	0.489213	8.70808e-06	Yes
ENSG00000253948	uncharacterized LOC124900254	LOC124900254	2.45608	0.489081	0.00473336	Yes
ENSG00000232611	NA	NA	2.93788	0.488754	0.0015876	Yes
ENSG00000196632	WNK lysine deficient protein kinase 3	WNK3	2.40493	0.488698	0.00376823	Yes
ENSG00000167900	thymidine kinase 1	TK1	5.82283	0.488668	0.000149187	Yes
ENSG00000256238	SPT16 homolog, facilitates chromatin remodeling subunit pseudogene 1	SUPT16HP1	3.73461	0.488547	0.00178827	Yes
ENSG00000187678	sprouty RTK signaling antagonist 4	SPRY4	3.63241	0.488195	0.0053866	Yes
ENSG00000135622	ssemaphorin 4F	SEMA4F	3.11178	0.485699	0.00348686	Yes
ENSG00000225697	solute carrier family 26 member 6	SLC26A6	3.76094	0.482174	0.000762255	Yes
ENSG00000132522	G protein pathway suppressor 2	GPS2	4.00271	0.481279	4.9305e-05	Yes
ENSG00000071794	helicase like transcription factor	HLTF	5.53645	0.480901	0.000181305	Yes
ENSG00000138658	zinc finger GRF-type containing 1	ZGRF1	3.1965	0.480831	0.00232139	Yes
ENSG00000121716	paired immunoglobin like type 2 receptor beta	PILRB	2.84832	0.480338	0.00216789	Yes
ENSG00000139734	diaphanous related formin 3	DIAPH3	5.91392	0.480153	6.44121e-06	Yes
ENSG00000213160	PHOSPHO2-KLHL23 readthrough	PHOSPHO2-KLHL23	3.90814	0.479753	0.000284186	Yes
ENSG00000102967	dihydroorotate dehydrogenase (quinone)	DHODH	2.98434	0.478753	0.00128843	Yes
ENSG00000166788	serum amyloid A like 1	SAAL1	4.75878	0.478419	0.000139412	Yes
ENSG00000134690	cell division cycle associated 8	CDCA8	6.06873	0.478403	0.000955693	Yes
ENSG00000160298	chromosome 21 open reading frame 58	C21orf58	4.42061	0.478351	0.000673566	Yes
ENSG00000164070	heat shock protein family A (Hsp70) member 4 like	HSPA4L	3.78026	0.476869	0.00435448	Yes
ENSG00000172922	ribonuclease H2 subunit C	RNASEH2C	5.88381	0.476531	3.9391e-07	Yes
ENSG00000168496	flap structure-specific endonuclease 1	FEN1	6.84005	0.476187	8.30949e-05	Yes
ENSG00000117632	stathmin 1	STMN1	9.51404	0.476123	2.97457e-07	Yes
ENSG00000169919	glucuronidase beta	GUSB	4.73239	0.475615	1.17804e-05	Yes
ENSG00000122966	citron rho-interacting serine/threonine kinase	CIT	4.65763	0.475604	0.000256095	Yes
ENSG00000272106	NA	NA	2.61733	0.475522	0.0048278	Yes
ENSG00000139618	BRCA2 DNA repair associated	BRCA2	5.28776	0.47404	0.000114749	Yes
ENSG00000232389	NA	NA	3.94772	0.47342	0.00206853	Yes
ENSG00000205643	cysteine rich DPF motif domain containing 1	CDPF1	2.71521	0.473157	0.00399077	Yes
ENSG00000101639	centrosomal protein 192	CEP192	4.01657	0.473004	0.000345495	Yes
ENSG00000167325	ribonucleotide reductase catalytic subunit M1	RRM1	8.10868	0.470977	0.0001282	Yes
ENSG00000070718	adaptor related protein complex 3 subunit mu 2	AP3M2	5.22911	0.46994	0.000225607	Yes
ENSG00000153487	inhibitor of growth family member 1	ING1	4.17491	0.469862	0.000215768	Yes
ENSG00000164985	PC4 and SFRS1 interacting protein 1	PSIP1	6.85162	0.4697	8.74029e-06	Yes
ENSG00000161010	MRN complex interacting protein	MRNIP	4.47252	0.468799	9.80601e-05	Yes
ENSG00000097046	cell division cycle 7	CDC7	2.50897	0.468791	0.0028825	Yes
ENSG00000166004	centrosomal protein 295	CEP295	5.21139	0.46829	1.50847e-06	Yes
ENSG00000164087	POC1 centriolar protein A	POC1A	4.68516	0.46821	0.000326112	Yes
ENSG00000089280	FUS RNA binding protein	FUS	8.82279	0.466602	9.11928e-09	Yes
ENSG00000164109	mitotic arrest deficient 2 like 1	MAD2L1	4.61012	0.465986	0.00184237	Yes
ENSG00000197119	solute carrier family 25 member 29	SLC25A29	4.57658	0.465899	0.000119043	Yes
ENSG00000198695	NADH dehydrogenase subunit 6	ND6	7.07335	0.464321	0.00122648	Yes
ENSG00000101911	phosphoribosyl pyrophosphate synthetase 2	PRPS2	3.6062	0.462824	0.0018626	Yes
ENSG00000113369	arrestin domain containing 3	ARRDC3	5.12291	0.462667	9.09115e-06	Yes
ENSG00000214756	citrate synthase lysine methyltransferase	CSKMT	3.68653	0.462268	0.00038934	Yes
ENSG00000176444	CDC like kinase 2	CLK2	5.27372	0.461967	4.20854e-06	Yes
ENSG00000151849	centromere protein J	CENPJ	5.33543	0.461878	2.35498e-05	Yes
ENSG00000177932	zinc finger protein 354C	ZNF354C	3.28054	0.460848	0.00195259	Yes
ENSG00000177302	DNA topoisomerase III alpha	TOP3A	4.68989	0.459374	0.000117599	Yes
ENSG00000183137	centrosomal protein 57 like 1	CEP57L1	4.29679	0.458492	1.17136e-05	Yes
ENSG00000104147	Opa interacting protein 5	OIP5	4.20253	0.457745	0.00358883	Yes
ENSG00000166024	R3H domain and coiled-coil containing 1 like	R3HCC1L	3.31511	0.456259	0.000733865	Yes
ENSG00000095002	mutS homolog 2	MSH2	5.12504	0.455838	5.29117e-05	Yes
ENSG00000024526	DEP domain containing 1	DEPDC1	5.48348	0.454308	3.98866e-05	Yes
ENSG00000165480	spindle and kinetochore associated complex subunit 3	SKA3	4.57375	0.453738	0.0021626	Yes
ENSG00000137804	nucleolar and spindle associated protein 1	NUSAP1	2.99692	0.453146	0.00546508	Yes
ENSG00000198168	small VCP interacting protein	SVIP	5.23391	0.45275	3.96586e-06	Yes
ENSG00000163507	cellular inhibitor of PP2A	CIP2A	5.75931	0.451121	0.000188507	Yes
ENSG00000144136	solute carrier family 20 member 1	SLC20A1	8.47462	0.451009	0.000313872	Yes
ENSG00000106144	caspase 2	CASP2	5.65942	0.449731	0.000175124	Yes
ENSG00000138092	centromere protein O	CENPO	4.43662	0.449622	0.000420402	Yes
ENSG00000111445	replication factor C subunit 5	RFC5	4.29252	0.449344	0.00109211	Yes
ENSG00000132646	proliferating cell nuclear antigen	PCNA	6.00554	0.449329	0.0011329	Yes
ENSG00000130713	exosome component 2	EXOSC2	4.51695	0.449299	7.97931e-06	Yes
ENSG00000101407	TELO2 interacting protein 1	TTI1	5.60454	0.449187	0.00086826	Yes
ENSG00000104889	ribonuclease H2 subunit A	RNASEH2A	3.63974	0.448696	0.00161024	Yes
ENSG00000118412	caspase 8 associated protein 2	CASP8AP2	5.74532	0.447906	2.79483e-06	Yes
ENSG00000010292	non-SMC condensin I complex subunit D2	NCAPD2	6.27055	0.447807	2.35841e-06	Yes
ENSG00000182871	collagen type XVIII alpha 1 chain	COL18A1	5.08144	0.446437	0.000170214	Yes
ENSG00000134057	cyclin B1	CCNB1	6.33506	0.445086	2.43608e-05	Yes
ENSG00000260442	ATP2A1 antisense RNA 1	ATP2A1-AS1	4.00592	0.443818	6.48387e-05	Yes
ENSG00000167333	tripartite motif containing 68	TRIM68	2.57993	0.443773	0.00501675	Yes
ENSG00000169635	HIC ZBTB transcriptional repressor 2	HIC2	4.37553	0.443292	2.25637e-05	Yes
ENSG00000182481	karyopherin subunit alpha 2	KPNA2	6.53657	0.443231	2.03264e-05	Yes
ENSG00000221829	FA complementation group G	FANCG	4.74251	0.443144	0.000601131	Yes
ENSG00000151503	non-SMC condensin II complex subunit D3	NCAPD3	4.42342	0.442748	0.000783249	Yes
ENSG00000250471	guanine monophosphate synthase pseudogene 1	GMPSP1	3.24276	0.442193	0.00482602	Yes
ENSG00000186193	suppressor APC domain containing 2	SAPCD2	3.91903	0.442138	0.0028435	Yes
ENSG00000100629	centrosomal protein 128	CEP128	4.12426	0.439376	0.00107967	Yes
ENSG00000127946	huntingtin interacting protein 1	HIP1	6.69989	0.439317	0.000737174	Yes
ENSG00000166881	nuclear envelope integral membrane protein 1	NEMP1	3.1819	0.438891	0.00495879	Yes
ENSG00000122952	ZW10 interacting kinetochore protein	ZWINT	5.69735	0.438598	0.000226814	Yes
ENSG00000163001	cilia and flagella associated protein 36	CFAP36	4.62153	0.437454	0.000956884	Yes
ENSG00000013810	transforming acidic coiled-coil containing protein 3	TACC3	7.59006	0.437359	0.000272121	Yes
ENSG00000168078	PDZ binding kinase	PBK	5.04796	0.437126	9.33659e-05	Yes
ENSG00000185361	TNF alpha induced protein 8 like 1	TNFAIP8L1	4.64475	0.436911	3.27246e-05	Yes
ENSG00000173207	CDC28 protein kinase regulatory subunit 1B	CKS1B	6.25354	0.43682	0.000117218	Yes
ENSG00000173402	dystroglycan 1	DAG1	7.64085	0.436542	0.000176233	Yes
ENSG00000260260	small nucleolar RNA host gene 19	SNHG19	7.31466	0.435706	5.12136e-05	Yes
ENSG00000114405	chromosome 3 open reading frame 14	C3orf14	3.81794	0.43522	0.000888737	Yes
ENSG00000166965	RCC1 domain containing 1	RCCD1	5.01997	0.43487	0.000212109	Yes
ENSG00000171130	ATPase H+ transporting V0 subunit e2	ATP6V0E2	4.13303	0.434312	0.00128293	Yes
ENSG00000012963	ubiquitin protein ligase E3 component n-recognin 7	UBR7	4.89307	0.433284	0.000218953	Yes
ENSG00000141556	tubulin folding cofactor D	TBCD	6.06428	0.433164	1.39204e-05	Yes
ENSG00000171208	neuropilin and tolloid like 2	NETO2	5.48678	0.432231	5.59732e-05	Yes
ENSG00000138180	centrosomal protein 55	CEP55	6.11184	0.432017	5.30595e-05	Yes
ENSG00000182173	tRNA splicing endonuclease subunit 54	TSEN54	3.80448	0.430008	0.00355	Yes
ENSG00000001497	LAS1 like ribosome biogenesis factor	LAS1L	4.88984	0.429888	1.66708e-05	Yes
ENSG00000178977	long intergenic non-protein coding RNA 324	LINC00324	3.58924	0.429645	0.002933	Yes
ENSG00000177082	WD repeat domain 73	WDR73	3.91472	0.428235	0.0011168	Yes
ENSG00000232859	LYR motif containing 9	LYRM9	2.80956	0.428101	0.00276551	Yes
ENSG00000163755	HPS3 biogenesis of lysosomal organelles complex 2 subunit 1	HPS3	3.49582	0.427299	0.00116875	Yes
ENSG00000060656	protein tyrosine phosphatase receptor type U	PTPRU	5.02497	0.426571	0.00193454	Yes
ENSG00000115109	erythrocyte membrane protein band 4.1 like 5	EPB41L5	3.33259	0.426299	0.00156732	Yes
ENSG00000124207	chromosome segregation 1 like	CSE1L	7.13521	0.425681	2.92921e-05	Yes
ENSG00000165661	quiescin sulfhydryl oxidase 2	QSOX2	3.71367	0.425303	0.00340676	Yes
ENSG00000107672	NSE4 homolog A, SMC5-SMC6 complex component	NSMCE4A	3.8609	0.424882	0.00140468	Yes
ENSG00000064199	sperm autoantigenic protein 17	SPA17	3.37093	0.424459	0.00159884	Yes
ENSG00000198056	DNA primase subunit 1	PRIM1	3.45257	0.424401	0.00383165	Yes
ENSG00000242114	mitochondrial fission process 1	MTFP1	4.20716	0.42437	0.000298617	Yes
ENSG00000135414	growth differentiation factor 11	GDF11	6.55333	0.423503	7.11409e-07	Yes
ENSG00000132436	fidgetin like 1	FIGNL1	3.49402	0.422774	0.00247697	Yes
ENSG00000178295	GEN1 Holliday junction 5' flap endonuclease	GEN1	4.5104	0.422145	0.00017564	Yes
ENSG00000169914	OTU deubiquitinase 3	OTUD3	3.62188	0.422005	0.00318827	Yes
ENSG00000106462	enhancer of zeste 2 polycomb repressive complex 2 subunit	EZH2	6.31853	0.421545	1.52712e-06	Yes
ENSG00000171316	chromodomain helicase DNA binding protein 7	CHD7	6.25891	0.421415	8.17833e-05	Yes
ENSG00000175832	ETS variant transcription factor 4	ETV4	3.47956	0.421396	0.00183077	Yes
ENSG00000164611	PTTG1 regulator of sister chromatid separation, securin	PTTG1	7.15194	0.420724	7.22262e-05	Yes
ENSG00000136811	outer dense fiber of sperm tails 2	ODF2	5.37282	0.420476	6.03339e-06	Yes
ENSG00000158301	ARMCX5-GPRASP2 readthrough	ARMCX5-GPRASP2	3.99584	0.420106	0.000430598	Yes
ENSG00000213130	eukaryotic translation elongation factor 1 delta pseudogene 5	EEF1DP5	5.74485	0.419977	0.00301196	Yes
ENSG00000261061	NA	NA	5.31719	0.419863	0.000336287	Yes
ENSG00000121775	transmembrane protein 39B	TMEM39B	4.30572	0.4193	0.00118572	Yes
ENSG00000109881	coiled-coil domain containing 34	CCDC34	6.3213	0.418913	0.000141192	Yes
ENSG00000136108	cytoskeleton associated protein 2	CKAP2	6.48591	0.418652	8.65348e-06	Yes
ENSG00000132964	cyclin dependent kinase 8	CDK8	3.55118	0.418321	0.000255523	Yes
ENSG00000127191	TNF receptor associated factor 2	TRAF2	2.5104	0.417726	0.0021682	Yes
ENSG00000076003	minichromosome maintenance complex component 6	MCM6	5.3603	0.417295	0.0017688	Yes
ENSG00000198937	coiled-coil domain containing 167	CCDC167	4.91187	0.416632	0.000164904	Yes
ENSG00000079616	kinesin family member 22	KIF22	5.1803	0.416421	0.00078202	Yes
ENSG00000072501	structural maintenance of chromosomes 1A	SMC1A	8.10735	0.416205	0.000886317	Yes
ENSG00000104093	Dmx like 2	DMXL2	3.82154	0.415727	0.00133506	Yes
ENSG00000177917	ADP ribosylation factor like GTPase 6 interacting protein 6	ARL6IP6	3.46165	0.415127	0.0031478	Yes
ENSG00000136856	solute carrier family 2 member 8	SLC2A8	3.38429	0.414917	0.000171217	Yes
ENSG00000139354	growth arrest specific 2 like 3	GAS2L3	4.39626	0.414675	0.000525113	Yes
ENSG00000118402	ELOVL fatty acid elongase 4	ELOVL4	3.49809	0.414375	0.000640683	Yes
ENSG00000137337	mediator of DNA damage checkpoint 1	MDC1	5.09101	0.414216	1.83854e-05	Yes
ENSG00000092140	G2/M-phase specific E3 ubiquitin protein ligase	G2E3	5.24469	0.414141	0.000172397	Yes
ENSG00000100281	HMG-box containing 4	HMGXB4	6.27743	0.413716	1.47923e-07	Yes
ENSG00000020922	MRE11 homolog, double strand break repair nuclease	MRE11	5.52105	0.412397	1.10016e-05	Yes
ENSG00000168476	receptor accessory protein 4	REEP4	5.85451	0.412375	0.00105803	Yes
ENSG00000137054	RNA polymerase I subunit E	POLR1E	4.25015	0.411859	0.00270189	Yes
ENSG00000108064	transcription factor A, mitochondrial	TFAM	6.18823	0.411585	3.19333e-07	Yes
ENSG00000118193	kinesin family member 14	KIF14	5.02909	0.409557	0.000129831	Yes
ENSG00000170779	cell division cycle associated 4	CDCA4	5.51174	0.406895	0.000382864	Yes
ENSG00000172766	N-alpha-acetyltransferase 16, NatA auxiliary subunit	NAA16	4.18673	0.406596	0.00366501	Yes
ENSG00000174891	arginine and serine rich coiled-coil 1	RSRC1	6.35619	0.406384	1.44693e-05	Yes
ENSG00000206053	Jupiter microtubule associated homolog 2	JPT2	6.18546	0.405377	8.58032e-06	Yes
ENSG00000270069	NA	NA	4.53556	0.40498	0.00221088	Yes
ENSG00000134222	proline and serine rich coiled-coil 1	PSRC1	4.21836	0.40497	0.00366947	Yes
ENSG00000128694	O-sialoglycoprotein endopeptidase like 1	OSGEPL1	2.81896	0.403834	0.00574503	Yes
ENSG00000125871	mitochondrial genome maintenance exonuclease 1	MGME1	4.23685	0.403656	0.00272011	Yes
ENSG00000214367	HAUS augmin like complex subunit 3	HAUS3	3.74929	0.403647	0.00353005	Yes
ENSG00000122824	nudix hydrolase 10	NUDT10	3.86358	0.403022	0.00532986	Yes
ENSG00000128951	deoxyuridine triphosphatase	DUT	7.06137	0.40264	1.21071e-05	Yes
ENSG00000149636	DSN1 component of MIS12 kinetochore complex	DSN1	5.4503	0.402325	0.000929224	Yes
ENSG00000165724	zinc finger MYND-type containing 19	ZMYND19	4.57488	0.401812	0.000117914	Yes
ENSG00000131127	zinc finger protein 141	ZNF141	3.05292	0.401766	0.00384912	Yes
ENSG00000064300	nerve growth factor receptor	NGFR	8.06282	0.4016	0.00100577	Yes
ENSG00000188229	tubulin beta 4B class IVb	TUBB4B	8.98743	0.401577	3.88424e-07	Yes
ENSG00000106268	nudix hydrolase 1	NUDT1	5.19383	0.401565	0.0012461	Yes
ENSG00000130396	afadin, adherens junction formation factor	AFDN	5.08167	0.401452	0.000321823	Yes
ENSG00000126453	BCL2 like 12	BCL2L12	5.945	0.401186	0.000629557	Yes
ENSG00000133026	myosin heavy chain 10	MYH10	6.79313	0.400037	2.34292e-05	Yes
ENSG00000003436	tissue factor pathway inhibitor	TFPI	7.5606	0.399503	3.66357e-05	Yes
ENSG00000171241	SHC binding and spindle associated 1	SHCBP1	5.6601	0.398329	0.00024355	Yes
ENSG00000119397	centriolin	CNTRL	4.66733	0.39775	0.000546787	Yes
ENSG00000101220	chromosome 20 open reading frame 27	C20orf27	5.04234	0.39762	0.000683985	Yes
ENSG00000087586	aurora kinase A	AURKA	6.26226	0.397597	7.45945e-06	Yes
ENSG00000130193	thioesterase superfamily member 6	THEM6	3.6505	0.396743	0.00184386	Yes
ENSG00000149308	nuclear protein, coactivator of histone transcription	NPAT	5.07922	0.396701	0.000707398	Yes
ENSG00000136824	structural maintenance of chromosomes 2	SMC2	7.18185	0.396551	1.11999e-05	Yes
ENSG00000085117	CD82 molecule	CD82	8.64013	0.395942	0.000300792	Yes
ENSG00000141664	zinc finger CCHC-type containing 2	ZCCHC2	4.18112	0.395371	0.000377091	Yes
ENSG00000085719	copine 3	CPNE3	5.73304	0.393627	3.3911e-06	Yes
ENSG00000117399	cell division cycle 20	CDC20	5.91609	0.391886	0.000425907	Yes
ENSG00000112874	nudix hydrolase 12	NUDT12	3.16069	0.391703	0.00384417	Yes
ENSG00000183199	heat shock protein 90 alpha family class B member 3, pseudogene	HSP90AB3P	6.97659	0.391564	0.000944283	Yes
ENSG00000164032	H2A.Z variant histone 1	H2AZ1	9.39539	0.388798	0.000373156	Yes
ENSG00000149554	checkpoint kinase 1	CHEK1	4.82057	0.387761	0.00153856	Yes
ENSG00000168876	ankyrin repeat domain 49	ANKRD49	4.70801	0.387721	0.000100048	Yes
ENSG00000126216	tubulin gamma complex associated protein 3	TUBGCP3	4.4337	0.387439	0.00208887	Yes
ENSG00000140365	COMM domain containing 4	COMMD4	5.3355	0.387063	3.22441e-05	Yes
ENSG00000114904	NIMA related kinase 4	NEK4	3.21409	0.386816	0.00495204	Yes
ENSG00000164167	LSM6 homolog, U6 small nuclear RNA and mRNA degradation associated	LSM6	3.53193	0.386633	0.000687408	Yes
ENSG00000182903	zinc finger protein 721	ZNF721	4.17407	0.386482	0.00319365	Yes
ENSG00000235912	NA	NA	3.14975	0.386465	0.00466732	Yes
ENSG00000196290	NGG1 interacting factor 3 like 1	NIF3L1	3.86106	0.386155	0.00303375	Yes
ENSG00000145386	cyclin A2	CCNA2	5.74923	0.385175	0.000931897	Yes
ENSG00000058804	NDC1 transmembrane nucleoporin	NDC1	4.98814	0.384649	0.000169118	Yes
ENSG00000144647	protein O-linked mannose N-acetylglucosaminyltransferase 2 (beta 1,4-)	POMGNT2	4.51424	0.384068	2.11056e-05	Yes
ENSG00000101868	DNA polymerase alpha 1, catalytic subunit	POLA1	5.54338	0.38272	0.000127316	Yes
ENSG00000105948	tetratricopeptide repeat domain 26	TTC26	4.01309	0.3823	0.00213878	Yes
ENSG00000133739	leucine rich repeat and coiled-coil centrosomal protein 1	LRRCC1	4.77156	0.38148	0.00217486	Yes
ENSG00000131462	tubulin gamma 1	TUBG1	6.61407	0.379983	7.9252e-06	Yes
ENSG00000146918	non-SMC condensin II complex subunit G2	NCAPG2	5.0714	0.37934	0.00242807	Yes
ENSG00000127337	YEATS domain containing 4	YEATS4	5.21117	0.378748	0.000979707	Yes
ENSG00000109685	nuclear receptor binding SET domain protein 2	NSD2	7.30871	0.378711	9.36729e-06	Yes
ENSG00000151233	glucoside xylosyltransferase 1	GXYLT1	6.05307	0.378076	0.000480431	Yes
ENSG00000255423	endogenous Bornavirus like nucleoprotein 2	EBLN2	2.87353	0.378075	0.00506737	Yes
ENSG00000205208	chromosome 4 open reading frame 46	C4orf46	4.46286	0.378061	0.000223822	Yes
ENSG00000273329	NA	NA	2.72985	0.377833	0.00492574	Yes
ENSG00000101224	cell division cycle 25B	CDC25B	7.37147	0.377778	0.00353312	Yes
ENSG00000147121	KRAB box domain containing 4	KRBOX4	3.034	0.37732	0.0019256	Yes
ENSG00000254536	NA	NA	4.08934	0.376397	0.000607646	Yes
ENSG00000228716	dihydrofolate reductase	DHFR	3.99186	0.375419	0.00203552	Yes
ENSG00000145882	prenylcysteine oxidase 1 like	PCYOX1L	3.43595	0.373566	0.00338063	Yes
ENSG00000129484	poly(ADP-ribose) polymerase 2	PARP2	4.37424	0.371976	0.000588462	Yes
ENSG00000079156	oxysterol binding protein like 6	OSBPL6	4.86606	0.371461	0.000905801	Yes
ENSG00000116478	histone deacetylase 1	HDAC1	5.73841	0.370451	0.000116846	Yes
ENSG00000123136	DExD-box helicase 39A	DDX39A	5.80913	0.37014	5.00197e-05	Yes
ENSG00000171606	zinc finger protein 274	ZNF274	3.41537	0.37011	0.00421958	Yes
ENSG00000250461	NA	NA	4.93094	0.36951	0.000526868	Yes
ENSG00000162783	immediate early response 5	IER5	7.91702	0.368807	0.0017874	Yes
ENSG00000185684	EP400 pseudogene 1	EP400P1	5.22711	0.368513	0.00106598	Yes
ENSG00000228887	eukaryotic translation elongation factor 1 delta pseudogene 1	EEF1DP1	5.74904	0.368374	4.89292e-05	Yes
ENSG00000274422	NA	NA	5.79774	0.367066	0.00110034	Yes
ENSG00000173933	RNA binding motif protein 4	RBM4	5.75046	0.366885	9.94739e-05	Yes
ENSG00000105298	cactin, spliceosome C complex subunit	CACTIN	4.06508	0.366803	0.00587028	Yes
ENSG00000120802	thymopoietin	TMPO	6.72057	0.366625	0.000366162	Yes
ENSG00000203950	retrotransposon Gag like 8A	RTL8A	7.44293	0.364523	6.13866e-06	Yes
ENSG00000147862	nuclear factor I B	NFIB	6.3175	0.364058	0.00350023	Yes
ENSG00000144034	TP53RK binding protein	TPRKB	5.08876	0.363829	0.000474295	Yes
ENSG00000197442	mitogen-activated protein kinase kinase kinase 5	MAP3K5	5.80591	0.36359	0.000881536	Yes
ENSG00000007384	rhomboid 5 homolog 1	RHBDF1	6.13297	0.363338	0.000365575	Yes
ENSG00000168763	cyclin and CBS domain divalent metal cation transport mediator 3	CNNM3	4.00701	0.363224	0.00170899	Yes
ENSG00000173456	ring finger protein 26	RNF26	5.32444	0.363018	1.86293e-05	Yes
ENSG00000143815	lamin B receptor	LBR	5.53738	0.362412	5.80919e-06	Yes
ENSG00000143127	integrin subunit alpha 10	ITGA10	4.83041	0.361632	0.00201527	Yes
ENSG00000106236	neuronal pentraxin 2	NPTX2	8.12095	0.359469	0.00101898	Yes
ENSG00000083642	PDS5 cohesin associated factor B	PDS5B	6.3332	0.359221	8.63944e-05	Yes
ENSG00000205758	crystallin zeta like 1	CRYZL1	4.13984	0.359047	8.77366e-05	Yes
ENSG00000105968	H2A.Z variant histone 2	H2AZ2	9.14405	0.358944	9.00693e-05	Yes
ENSG00000136908	dolichyl-phosphate mannosyltransferase subunit 2, regulatory	DPM2	4.32747	0.358912	0.000825616	Yes
ENSG00000174842	glomulin, FKBP associated protein	GLMN	3.70337	0.358831	0.00318094	Yes
ENSG00000125482	transcription termination factor 1	TTF1	5.97449	0.358373	3.42065e-06	Yes
ENSG00000133997	mediator complex subunit 6	MED6	4.7923	0.357662	0.000570649	Yes
ENSG00000137504	CREB/ATF bZIP transcription factor	CREBZF	6.20207	0.35734	3.36932e-05	Yes
ENSG00000166436	tripartite motif containing 66	TRIM66	4.23203	0.356392	0.00392024	Yes
ENSG00000119559	chromosome 19 open reading frame 25	C19orf25	4.51011	0.356258	0.000127733	Yes
ENSG00000119685	tubulin tyrosine ligase like 5	TTLL5	4.93224	0.35582	0.000106082	Yes
ENSG00000069275	nuclear casein kinase and cyclin dependent kinase substrate 1	NUCKS1	10.7953	0.355782	8.65228e-07	Yes
ENSG00000132383	replication protein A1	RPA1	6.07281	0.355643	0.0010223	Yes
ENSG00000226950	differentiation antagonizing non-protein coding RNA	DANCR	4.80641	0.35541	0.00137637	Yes
ENSG00000055044	NOP58 ribonucleoprotein	NOP58	7.24019	0.355102	8.37745e-06	Yes
ENSG00000087087	serrate, RNA effector molecule	SRRT	7.46	0.354988	3.72484e-07	Yes
ENSG00000131779	peroxisomal biogenesis factor 11 beta	PEX11B	4.45409	0.353379	0.0011573	Yes
ENSG00000161981	small nuclear ribonucleoprotein U11/U12 subunit 25	SNRNP25	4.51802	0.353323	0.00519295	Yes
ENSG00000148019	centrosomal protein 78	CEP78	5.82989	0.352653	0.0017954	Yes
ENSG00000112983	bromodomain containing 8	BRD8	6.03843	0.351798	0.000117651	Yes
ENSG00000182841	ribosomal RNA processing 7 homolog B, pseudogene	RRP7BP	3.69152	0.350283	0.00246419	Yes
ENSG00000176619	lamin B2	LMNB2	7.15902	0.349657	0.000701437	Yes
ENSG00000198055	G protein-coupled receptor kinase 6	GRK6	4.07666	0.349649	0.00543869	Yes
ENSG00000213397	HAUS augmin like complex subunit 7	HAUS7	4.16274	0.34919	0.0011097	Yes
ENSG00000105497	zinc finger protein 175	ZNF175	3.79758	0.349065	0.00348084	Yes
ENSG00000119720	NRDE-2, necessary for RNA interference, domain containing	NRDE2	4.9543	0.3486	7.32335e-05	Yes
ENSG00000237307	NA	NA	3.67717	0.347842	0.00494714	Yes
ENSG00000162607	ubiquitin specific peptidase 1	USP1	6.46942	0.347583	0.000327177	Yes
ENSG00000165185	KIAA1958	KIAA1958	3.4601	0.347467	0.00566845	Yes
ENSG00000070610	glucosylceramidase beta 2	GBA2	4.80315	0.346632	0.0035138	Yes
ENSG00000117569	polypyrimidine tract binding protein 2	PTBP2	4.10152	0.346354	0.00264473	Yes
ENSG00000008311	aminoadipate-semialdehyde synthase	AASS	6.02456	0.345587	0.00151113	Yes
ENSG00000112640	protein phosphatase 2 regulatory subunit B'delta	PPP2R5D	6.6644	0.345045	6.19591e-06	Yes
ENSG00000125834	serine/threonine kinase 35	STK35	4.95036	0.344848	0.000639986	Yes
ENSG00000188612	small ubiquitin like modifier 2	SUMO2	4.31691	0.344179	0.00577771	Yes
ENSG00000234420	zinc finger protein 37B, pseudogene	ZNF37BP	4.44887	0.343899	0.000837684	Yes
ENSG00000214135	SDHA pseudogene 4	SDHAP4	3.5441	0.343382	0.00251682	Yes
ENSG00000100714	methylenetetrahydrofolate dehydrogenase, cyclohydrolase and formyltetrahydrofolate synthetase 1	MTHFD1	6.27407	0.3428	0.000255082	Yes
ENSG00000197562	RAB40C, member RAS oncogene family	RAB40C	3.72683	0.342314	0.00393008	Yes
ENSG00000122779	tripartite motif containing 24	TRIM24	4.04373	0.342117	0.00178199	Yes
ENSG00000130830	MAGUK p55 scaffold protein 1	MPP1	3.74301	0.341584	0.00453621	Yes
ENSG00000096384	heat shock protein 90 alpha family class B member 1	HSP90AB1	10.9327	0.341496	1.24756e-06	Yes
ENSG00000120647	coiled-coil domain containing 77	CCDC77	4.18811	0.34054	0.00136224	Yes
ENSG00000111581	nucleoporin 107	NUP107	5.06981	0.339722	0.000793654	Yes
ENSG00000214114	MYC binding protein	MYCBP	4.56773	0.339226	0.00227499	Yes
ENSG00000136874	syntaxin 17	STX17	4.88248	0.338749	5.62111e-05	Yes
ENSG00000114388	NPR2 like, GATOR1 complex subunit	NPRL2	3.76253	0.338638	0.0010979	Yes
ENSG00000180917	cap methyltransferase 2	CMTR2	4.35486	0.337799	0.00295287	Yes
ENSG00000119403	PHD finger protein 19	PHF19	6.2699	0.337522	0.000695666	Yes
ENSG00000103264	F-box protein 31	FBXO31	4.54656	0.336941	0.00184325	Yes
ENSG00000188177	zinc finger CCCH-type containing 6	ZC3H6	4.55642	0.336266	0.00306136	Yes
ENSG00000112576	cyclin D3	CCND3	6.18137	0.333073	0.00131698	Yes
ENSG00000026508	CD44 molecule (Indian blood group)	CD44	7.791	0.33285	0.00264935	Yes
ENSG00000006607	FERM, ARH/RhoGEF and pleckstrin domain protein 2	FARP2	5.03602	0.332822	0.00259796	Yes
ENSG00000013441	CDC like kinase 1	CLK1	5.22032	0.33248	0.0010514	Yes
ENSG00000179958	dCTP pyrophosphatase 1	DCTPP1	4.99253	0.332412	0.000454088	Yes
ENSG00000137807	kinesin family member 23	KIF23	5.1238	0.332398	0.000910729	Yes
ENSG00000105202	fibrillarin	FBL	7.66499	0.332055	3.13925e-05	Yes
ENSG00000212719	long intergenic non-protein coding RNA 2693	LINC02693	4.50363	0.331826	0.00490195	Yes
ENSG00000196368	nudix hydrolase 11	NUDT11	5.00435	0.331755	0.000279939	Yes
ENSG00000165495	PBX/knotted 1 homeobox 2	PKNOX2	5.84232	0.331746	0.00224233	Yes
ENSG00000153048	calcium regulated heat stable protein 1	CARHSP1	6.6604	0.331113	0.000739136	Yes
ENSG00000115756	hippocalcin like 1	HPCAL1	7.62315	0.33108	0.00135526	Yes
ENSG00000173068	basonuclin 2	BNC2	7.15321	0.330859	0.000845077	Yes
ENSG00000152193	ORC ubiquitin ligase 1	OBI1	4.80962	0.328954	0.00179015	Yes
ENSG00000103145	host cell factor C1 regulator 1	HCFC1R1	6.85808	0.327245	0.00119413	Yes
ENSG00000077312	small nuclear ribonucleoprotein polypeptide A	SNRPA	5.96132	0.326466	0.000209347	Yes
ENSG00000169689	centromere protein X	CENPX	5.37524	0.325876	0.000949903	Yes
ENSG00000175550	DR1 associated protein 1	DRAP1	7.21734	0.325737	5.22505e-05	Yes
ENSG00000169992	neuroligin 2	NLGN2	4.45106	0.325713	0.000379213	Yes
ENSG00000168393	deoxythymidylate kinase	DTYMK	6.32927	0.325549	0.00357982	Yes
ENSG00000104218	centrosome and spindle pole associated protein 1	CSPP1	5.86633	0.325452	0.000215798	Yes
ENSG00000138686	Bardet-Biedl syndrome 7	BBS7	4.17726	0.324858	0.00258971	Yes
ENSG00000178913	TATA-box binding protein associated factor 7	TAF7	6.79416	0.32445	2.2908e-06	Yes
ENSG00000185219	zinc finger protein 445	ZNF445	4.98414	0.322741	0.00148222	Yes
ENSG00000157014	TatD DNase domain containing 2	TATDN2	5.1138	0.322398	0.0012437	Yes
ENSG00000165898	iron-sulfur cluster assembly 2	ISCA2	4.12816	0.322304	0.00347229	Yes
ENSG00000047644	WWC family member 3	WWC3	4.94326	0.321686	0.000313961	Yes
ENSG00000074696	3-hydroxyacyl-CoA dehydratase 3	HACD3	6.96948	0.321593	0.0018272	Yes
ENSG00000111716	lactate dehydrogenase B	LDHB	8.32103	0.321489	3.54732e-05	Yes
ENSG00000143793	chromosome 1 open reading frame 35	C1orf35	5.14371	0.320828	7.105e-05	Yes
ENSG00000213465	ADP ribosylation factor like GTPase 2	ARL2	5.76321	0.320313	0.000524538	Yes
ENSG00000155906	required for meiotic nuclear division 1 homolog	RMND1	3.85114	0.320109	0.0048568	Yes
ENSG00000124733	male-enhanced antigen 1	MEA1	6.95333	0.319921	0.000858659	Yes
ENSG00000068650	ATPase phospholipid transporting 11A	ATP11A	3.8824	0.3197	0.00479949	Yes
ENSG00000163655	guanine monophosphate synthase	GMPS	5.03057	0.319397	0.00270515	Yes
ENSG00000155100	OTU deubiquitinase 6B	OTUD6B	4.20076	0.319272	0.0033786	Yes
ENSG00000076641	phosphoprotein membrane anchor with glycosphingolipid microdomains 1	PAG1	5.48427	0.319172	0.000295898	Yes
ENSG00000154640	BTG anti-proliferation factor 3	BTG3	5.25206	0.319072	5.63197e-05	Yes
ENSG00000096401	cell division cycle 5 like	CDC5L	6.75633	0.319045	0.000141174	Yes
ENSG00000164649	cell division cycle associated 7 like	CDCA7L	4.89562	0.318488	0.0018761	Yes
ENSG00000135336	origin recognition complex subunit 3	ORC3	3.51476	0.317769	0.00339898	Yes
ENSG00000188986	negative elongation factor complex member B	NELFB	5.93721	0.317543	0.000997033	Yes
ENSG00000108055	structural maintenance of chromosomes 3	SMC3	7.38086	0.317439	4.71052e-05	Yes
ENSG00000166833	neuron navigator 2	NAV2	8.01291	0.317087	6.21826e-05	Yes
ENSG00000226721	eukaryotic translation elongation factor 1 delta pseudogene 2	EEF1DP2	4.96057	0.317076	0.00256182	Yes
ENSG00000053371	aldo-keto reductase family 7 member A2	AKR7A2	6.43519	0.31675	0.000138225	Yes
ENSG00000181163	nucleophosmin 1	NPM1	8.19991	0.316572	6.64019e-07	Yes
ENSG00000100014	sperm antigen with calponin homology and coiled-coil domains 1 like	SPECC1L	5.60364	0.315935	0.00029821	Yes
ENSG00000171793	CTP synthase 1	CTPS1	5.71815	0.315299	0.00172017	Yes
ENSG00000167291	TBC1 domain family member 16	TBC1D16	6.24868	0.3151	0.000573265	Yes
ENSG00000101596	structural maintenance of chromosomes flexible hinge domain containing 1	SMCHD1	6.2631	0.31501	7.88711e-05	Yes
ENSG00000141098	glucose-fructose oxidoreductase domain containing 2	GFOD2	4.1935	0.314792	0.00297043	Yes
ENSG00000133302	SMC5-SMC6 complex localization factor 1	SLF1	4.55417	0.314712	0.0010107	Yes
ENSG00000048028	ubiquitin specific peptidase 28	USP28	4.79743	0.314621	0.000732084	Yes
ENSG00000145833	DEAD-box helicase 46	DDX46	7.5138	0.314124	1.17852e-05	Yes
ENSG00000117593	aspartyl-tRNA synthetase 2, mitochondrial	DARS2	3.87082	0.313879	0.00495904	Yes
ENSG00000182872	RNA binding motif protein 10	RBM10	6.35316	0.313707	3.08592e-05	Yes
ENSG00000107938	erythroid differentiation regulatory factor 1	EDRF1	4.86701	0.313595	0.00217912	Yes
ENSG00000070814	treacle ribosome biogenesis factor 1	TCOF1	6.38316	0.313593	0.00112403	Yes
ENSG00000149136	structure specific recognition protein 1	SSRP1	8.31125	0.313581	1.31119e-06	Yes
ENSG00000158636	EMSY transcriptional repressor, BRCA2 interacting	EMSY	4.22332	0.313242	0.00335142	Yes
ENSG00000182628	spindle and kinetochore associated complex subunit 2	SKA2	7.03612	0.312737	0.000103558	Yes
ENSG00000184220	cms1 ribosomal small subunit homolog	CMSS1	5.7459	0.31252	0.00013141	Yes
ENSG00000076248	uracil DNA glycosylase	UNG	6.1452	0.312102	0.00372511	Yes
ENSG00000163964	phosphatidylinositol glycan anchor biosynthesis class X	PIGX	4.99352	0.312074	0.00144607	Yes
ENSG00000258427	NA	NA	5.37349	0.311948	0.00015062	Yes
ENSG00000094916	chromobox 5	CBX5	8.04333	0.311926	2.21536e-05	Yes
ENSG00000279670	NA	NA	4.56508	0.311737	0.00317473	Yes
ENSG00000163900	transmembrane protein 41A	TMEM41A	4.40569	0.311647	0.0017772	Yes
ENSG00000182287	adaptor related protein complex 1 subunit sigma 2	AP1S2	5.8244	0.311483	0.000724067	Yes
ENSG00000130299	GTP binding protein 3, mitochondrial	GTPBP3	3.90412	0.311002	0.00375649	Yes
ENSG00000039650	polynucleotide kinase 3'-phosphatase	PNKP	5.24734	0.310948	0.000102002	Yes
ENSG00000176597	UDP-GlcNAc:betaGal beta-1,3-N-acetylglucosaminyltransferase 5	B3GNT5	5.69879	0.310637	0.000219135	Yes
ENSG00000173848	neuroepithelial cell transforming 1	NET1	5.68556	0.310338	0.00464868	Yes
ENSG00000125703	autophagy related 4C cysteine peptidase	ATG4C	3.89324	0.309158	0.00108474	Yes
ENSG00000185324	cyclin dependent kinase 10	CDK10	5.73264	0.309143	0.000412313	Yes
ENSG00000167693	nucleoredoxin	NXN	5.68657	0.308984	0.000453286	Yes
ENSG00000129351	interleukin enhancer binding factor 3	ILF3	8.44528	0.308228	1.92764e-06	Yes
ENSG00000119906	SMC5-SMC6 complex localization factor 2	SLF2	6.56018	0.308076	2.95776e-05	Yes
ENSG00000110060	pseudouridine synthase 3	PUS3	4.44783	0.308013	0.00243144	Yes
ENSG00000178567	EPM2A interacting protein 1	EPM2AIP1	6.82984	0.307345	0.000142811	Yes
ENSG00000178691	SUZ12 polycomb repressive complex 2 subunit	SUZ12	6.26182	0.307028	6.62529e-05	Yes
ENSG00000198393	zinc finger protein 26	ZNF26	4.31617	0.307014	0.00244988	Yes
ENSG00000125534	pancreatic progenitor cell differentiation and proliferation factor	PPDPF	10.2542	0.306379	4.27834e-05	Yes
ENSG00000120699	exosome component 8	EXOSC8	5.58794	0.306321	0.00117778	Yes
ENSG00000103404	ubiquitin specific peptidase 31	USP31	3.28206	0.306102	0.00241208	Yes
ENSG00000151304	serum response factor binding protein 1	SRFBP1	4.85969	0.305699	0.00290585	Yes
ENSG00000073050	X-ray repair cross complementing 1	XRCC1	4.88572	0.305282	0.000414204	Yes
ENSG00000126602	TNF receptor associated protein 1	TRAP1	5.56366	0.305204	6.52841e-05	Yes
ENSG00000148229	DNA polymerase epsilon 3, accessory subunit	POLE3	7.63308	0.305193	9.16585e-06	Yes
ENSG00000143420	endosulfine alpha	ENSA	6.63553	0.304898	0.000284137	Yes
ENSG00000111203	integrin alpha FG-GAP repeat containing 2	ITFG2	4.44267	0.303681	0.00169279	Yes
ENSG00000176731	ribosomal biogenesis factor	RBIS	5.86341	0.303318	7.84452e-05	Yes
ENSG00000116001	TIA1 cytotoxic granule associated RNA binding protein	TIA1	5.61748	0.30252	0.00090229	Yes
ENSG00000140259	microfibril associated protein 1	MFAP1	6.09312	0.302384	0.00268689	Yes
ENSG00000162231	nuclear RNA export factor 1	NXF1	5.85954	0.301549	9.25244e-05	Yes
ENSG00000160299	pericentrin	PCNT	6.35229	0.301371	4.45257e-05	Yes
ENSG00000165704	hypoxanthine phosphoribosyltransferase 1	HPRT1	4.55096	0.301346	0.00539742	Yes
ENSG00000175216	cytoskeleton associated protein 5	CKAP5	6.55138	0.300331	3.54992e-05	Yes
ENSG00000144231	RNA polymerase II subunit D	POLR2D	5.75732	0.299715	3.21513e-05	Yes
ENSG00000137817	poly(ADP-ribose) polymerase family member 6	PARP6	4.8955	0.299619	0.000851492	Yes
ENSG00000182150	ERCC excision repair 6 like 2	ERCC6L2	5.36144	0.299564	0.00130299	Yes
ENSG00000085063	CD59 molecule (CD59 blood group)	CD59	8.83747	0.299489	0.00240279	Yes
ENSG00000147274	RNA binding motif protein X-linked	RBMX	8.18851	0.299043	0.000666987	Yes
ENSG00000180376	coiled-coil domain containing 66	CCDC66	5.35742	0.298831	0.00252818	Yes
ENSG00000227097	NA	NA	5.94103	0.29875	0.00180521	Yes
ENSG00000117697	NSL1 component of MIS12 kinetochore complex	NSL1	5.35406	0.298347	0.000122671	Yes
ENSG00000147854	ubiquitin like with PHD and ring finger domains 2	UHRF2	5.35973	0.297573	0.000412125	Yes
ENSG00000007392	LUC7 like	LUC7L	6.13486	0.296798	8.26949e-05	Yes
ENSG00000072135	protein tyrosine phosphatase non-receptor type 18	PTPN18	4.90432	0.296273	0.00549163	Yes
ENSG00000135486	heterogeneous nuclear ribonucleoprotein A1	HNRNPA1	7.52176	0.296057	0.000358448	Yes
ENSG00000182944	EWS RNA binding protein 1	EWSR1	6.84604	0.296005	4.10711e-05	Yes
ENSG00000123607	tetratricopeptide repeat domain 21B	TTC21B	3.99483	0.295835	0.00457504	Yes
ENSG00000253729	protein kinase, DNA-activated, catalytic subunit	PRKDC	7.66222	0.295133	0.000263698	Yes
ENSG00000145331	tRNA methyltransferase 10A	TRMT10A	3.55691	0.29498	0.00495973	Yes
ENSG00000104679	R3H domain and coiled-coil containing 1	R3HCC1	4.29257	0.294835	0.00226369	Yes
ENSG00000135913	ubiquitin specific peptidase 37	USP37	5.18544	0.294698	0.00310834	Yes
ENSG00000040933	inositol polyphosphate-4-phosphatase type I A	INPP4A	4.10682	0.293909	0.00246712	Yes
ENSG00000096060	FKBP prolyl isomerase 5	FKBP5	8.00926	0.293552	0.000573069	Yes
ENSG00000125676	THO complex subunit 2	THOC2	7.79865	0.293359	9.47362e-05	Yes
ENSG00000270647	TATA-box binding protein associated factor 15	TAF15	7.20778	0.292832	0.000334522	Yes
ENSG00000183207	RuvB like AAA ATPase 2	RUVBL2	5.39665	0.292757	0.000637846	Yes
ENSG00000170860	LSM3 homolog, U6 small nuclear RNA and mRNA degradation associated	LSM3	6.3071	0.292229	0.00053744	Yes
ENSG00000160208	ribosomal RNA processing 1B	RRP1B	6.41905	0.292172	4.76549e-06	Yes
ENSG00000171467	zinc finger protein 318	ZNF318	5.19171	0.292078	0.000447586	Yes
ENSG00000136527	transformer 2 beta homolog	TRA2B	7.52349	0.291591	4.00503e-06	Yes
ENSG00000116120	phenylalanyl-tRNA synthetase subunit beta	FARSB	6.63917	0.291566	0.000101134	Yes
ENSG00000153207	AT-hook containing transcription factor 1	AHCTF1	5.27792	0.29144	0.000693444	Yes
ENSG00000179409	gem nuclear organelle associated protein 4	GEMIN4	4.19825	0.291424	0.00320437	Yes
ENSG00000175455	coiled-coil domain containing 14	CCDC14	6.44249	0.291241	7.36264e-05	Yes
ENSG00000187231	SEC14 and spectrin domain containing 1	SESTD1	5.05494	0.290487	0.00318654	Yes
ENSG00000161960	eukaryotic translation initiation factor 4A1	EIF4A1	4.34137	0.290213	0.00230517	Yes
ENSG00000115241	protein phosphatase, Mg2+/Mn2+ dependent 1G	PPM1G	7.19877	0.290123	0.00119296	Yes
ENSG00000134900	tripeptidyl peptidase 2	TPP2	5.6729	0.290086	0.00326873	Yes
ENSG00000117461	phosphoinositide-3-kinase regulatory subunit 3	PIK3R3	5.19888	0.28999	0.00134404	Yes
ENSG00000100578	KIAA0586	KIAA0586	5.35826	0.289772	0.00112107	Yes
ENSG00000156531	PHD finger protein 6	PHF6	5.52736	0.289573	0.000288282	Yes
ENSG00000078142	phosphatidylinositol 3-kinase catalytic subunit type 3	PIK3C3	5.33367	0.289408	0.00276164	Yes
ENSG00000183665	tRNA methyltransferase 12 homolog	TRMT12	4.1328	0.289149	0.00341827	Yes
ENSG00000160014	calmodulin 3	CALM3	8.86954	0.288531	0.00236172	Yes
ENSG00000223959	AFG3 like matrix AAA peptidase subunit 1, pseudogene	AFG3L1P	4.65779	0.288306	0.000507699	Yes
ENSG00000198791	CCR4-NOT transcription complex subunit 7	CNOT7	6.83422	0.287852	0.00449326	Yes
ENSG00000005801	zinc finger protein 195	ZNF195	4.86932	0.287764	0.0013554	Yes
ENSG00000163961	ring finger protein 168	RNF168	5.11234	0.287091	0.000245958	Yes
ENSG00000130726	tripartite motif containing 28	TRIM28	7.50335	0.286876	0.00235885	Yes
ENSG00000113318	mutS homolog 3	MSH3	5.41252	0.286677	0.00101074	Yes
ENSG00000165494	PCF11 cleavage and polyadenylation factor subunit	PCF11	6.1153	0.286645	0.000778139	Yes
ENSG00000103061	solute carrier family 7 member 6 opposite strand	SLC7A6OS	5.09904	0.286353	0.00011376	Yes
ENSG00000169083	androgen receptor	AR	7.24212	0.285791	0.000702323	Yes
ENSG00000128191	DGCR8 microprocessor complex subunit	DGCR8	5.7434	0.28549	0.000901463	Yes
ENSG00000080824	heat shock protein 90 alpha family class A member 1	HSP90AA1	11.3888	0.285193	0.000447131	Yes
ENSG00000159110	interferon alpha and beta receptor subunit 2	IFNAR2	4.89771	0.28508	0.00295234	Yes
ENSG00000075336	translocase of inner mitochondrial membrane 21	TIMM21	4.58833	0.285057	0.00368537	Yes
ENSG00000100350	FAD dependent oxidoreductase domain containing 2	FOXRED2	5.96374	0.284985	0.000174217	Yes
ENSG00000198700	importin 9	IPO9	7.2101	0.284711	5.33127e-05	Yes
ENSG00000189403	high mobility group box 1	HMGB1	8.07587	0.284422	0.0050946	Yes
ENSG00000115947	origin recognition complex subunit 4	ORC4	3.95314	0.284328	0.00503693	Yes
ENSG00000186298	protein phosphatase 1 catalytic subunit gamma	PPP1CC	6.54372	0.284105	0.000300306	Yes
ENSG00000128534	LSM8 homolog, U6 small nuclear RNA associated	LSM8	5.33741	0.283837	0.00105701	Yes
ENSG00000160305	disco interacting protein 2 homolog A	DIP2A	5.14857	0.283743	0.000154763	Yes
ENSG00000130165	elongation factor 1	ELOF1	5.69569	0.283394	0.00189079	Yes
ENSG00000143799	poly(ADP-ribose) polymerase 1	PARP1	7.06768	0.283242	0.00182847	Yes
ENSG00000159147	DNA replication fork stabilization factor DONSON	DONSON	5.09843	0.281636	0.00081503	Yes
ENSG00000163832	elongator acetyltransferase complex subunit 6	ELP6	5.04042	0.281227	0.00043378	Yes
ENSG00000137770	CTD small phosphatase like 2	CTDSPL2	5.13869	0.281115	0.00267499	Yes
ENSG00000104529	eukaryotic translation elongation factor 1 delta	EEF1D	8.58744	0.280934	0.00194956	Yes
ENSG00000204574	ATP binding cassette subfamily F member 1	ABCF1	8.02053	0.280843	0.000516382	Yes
ENSG00000255302	EP300 interacting inhibitor of differentiation 1	EID1	8.2846	0.280655	1.56948e-06	Yes
ENSG00000081791	DAP3 binding cell death enhancer 1	DELE1	4.96105	0.28061	0.00275065	Yes
ENSG00000132305	inner membrane mitochondrial protein	IMMT	6.33882	0.280576	7.42694e-05	Yes
ENSG00000077782	fibroblast growth factor receptor 1	FGFR1	6.60073	0.279912	5.14942e-05	Yes
ENSG00000163956	LDL receptor related protein associated protein 1	LRPAP1	6.80888	0.279604	0.000109855	Yes
ENSG00000172009	thimet oligopeptidase 1	THOP1	6.048	0.279317	0.000106638	Yes
ENSG00000011295	tetratricopeptide repeat domain 19	TTC19	6.24405	0.279108	0.000222297	Yes
ENSG00000132792	catenin beta like 1	CTNNBL1	5.79918	0.278524	0.000499739	Yes
ENSG00000164904	aldehyde dehydrogenase 7 family member A1	ALDH7A1	6.60624	0.278148	0.000292844	Yes
ENSG00000169045	heterogeneous nuclear ribonucleoprotein H1	HNRNPH1	8.66723	0.277265	8.29149e-05	Yes
ENSG00000069248	nucleoporin 133	NUP133	5.13422	0.277237	7.97478e-05	Yes
ENSG00000148606	RNA polymerase III subunit A	POLR3A	5.28478	0.27674	0.000216613	Yes
ENSG00000113328	cyclin G1	CCNG1	5.28375	0.276678	0.000773134	Yes
ENSG00000109062	SLC9A3 regulator 1	SLC9A3R1	5.16249	0.276638	0.00491203	Yes
ENSG00000084676	nuclear receptor coactivator 1	NCOA1	6.43331	0.27663	0.00211975	Yes
ENSG00000134686	polyhomeotic homolog 2	PHC2	6.41907	0.276215	0.00507438	Yes
ENSG00000155034	F-box and leucine rich repeat protein 18	FBXL18	4.48711	0.276062	0.00431285	Yes
ENSG00000140521	DNA polymerase gamma, catalytic subunit	POLG	5.87446	0.275242	8.55394e-05	Yes
ENSG00000137100	dynactin subunit 3	DCTN3	5.5897	0.275003	0.000968465	Yes
ENSG00000141985	SH3 domain containing GRB2 like 1, endophilin A2	SH3GL1	7.95423	0.274349	0.000584773	Yes
ENSG00000162664	zinc finger protein 326	ZNF326	5.96874	0.273996	0.000182953	Yes
ENSG00000161542	phosphoribosyl pyrophosphate synthetase associated protein 1	PRPSAP1	4.54701	0.273575	0.00112333	Yes
ENSG00000276234	transcriptional adaptor 2A	TADA2A	5.07034	0.273527	0.000832255	Yes
ENSG00000153140	centrin 3	CETN3	7.20662	0.27351	0.00176358	Yes
ENSG00000137815	RTF1 homolog, Paf1/RNA polymerase II complex component	RTF1	7.56749	0.273456	2.64825e-06	Yes
ENSG00000085377	prolyl endopeptidase	PREP	5.36046	0.273299	0.00276166	Yes
ENSG00000125351	UPF3B regulator of nonsense mediated mRNA decay	UPF3B	5.81085	0.273057	0.00133964	Yes
ENSG00000095319	nucleoporin 188	NUP188	6.07486	0.272573	0.00124891	Yes
ENSG00000092201	SPT16 homolog, facilitates chromatin remodeling subunit	SUPT16H	8.06984	0.272492	1.04751e-05	Yes
ENSG00000104731	kelch domain containing 4	KLHDC4	4.42421	0.272277	0.00382002	Yes
ENSG00000167005	nudix hydrolase 21	NUDT21	6.26789	0.271739	0.00469377	Yes
ENSG00000121210	transmembrane 131 like	TMEM131L	4.61611	0.270982	0.00440893	Yes
ENSG00000198824	chromosome alignment maintaining phosphoprotein 1	CHAMP1	5.02221	0.270911	0.00108757	Yes
ENSG00000102226	ubiquitin specific peptidase 11	USP11	6.76185	0.270622	0.000132615	Yes
ENSG00000259891	NA	NA	4.24656	0.270615	0.00560931	Yes
ENSG00000186566	G-patch domain containing 8	GPATCH8	6.75572	0.270498	0.00558721	Yes
ENSG00000035928	replication factor C subunit 1	RFC1	6.95167	0.27045	0.000337983	Yes
ENSG00000149474	lysine acetyltransferase 14	KAT14	3.9501	0.269802	0.00185421	Yes
ENSG00000078674	pericentriolar material 1	PCM1	7.4216	0.26907	5.15377e-05	Yes
ENSG00000134186	pre-mRNA processing factor 38B	PRPF38B	7.6663	0.269025	0.00197331	Yes
ENSG00000128944	kinetochore localized astrin (SPAG5) binding protein	KNSTRN	5.37872	0.268636	0.00429841	Yes
ENSG00000005022	solute carrier family 25 member 5	SLC25A5	7.5802	0.268053	0.000304471	Yes
ENSG00000092847	argonaute RISC component 1	AGO1	5.72139	0.267911	0.000423161	Yes
ENSG00000143315	phosphatidylinositol glycan anchor biosynthesis class M	PIGM	6.06385	0.26771	5.51573e-05	Yes
ENSG00000086589	RNA binding motif protein 22	RBM22	6.07113	0.266824	0.000294802	Yes
ENSG00000119392	GLE1 RNA export mediator	GLE1	6.86495	0.266661	0.000666977	Yes
ENSG00000160785	solute carrier family 25 member 44	SLC25A44	5.72183	0.266592	0.00131344	Yes
ENSG00000108578	bleomycin hydrolase	BLMH	6.2844	0.266556	0.000639698	Yes
ENSG00000105671	DEAD-box helicase 49	DDX49	5.01851	0.266514	0.00115161	Yes
ENSG00000196204	ring finger protein 216 pseudogene 1	RNF216P1	4.75034	0.266378	0.00433136	Yes
ENSG00000080345	replication timing regulatory factor 1	RIF1	7.58712	0.26585	0.000126824	Yes
ENSG00000111605	cleavage and polyadenylation specific factor 6	CPSF6	5.76412	0.265748	7.67069e-05	Yes
ENSG00000125779	pantothenate kinase 2	PANK2	5.49994	0.265723	0.000255291	Yes
ENSG00000044459	centlein	CNTLN	5.71279	0.265636	0.00213453	Yes
ENSG00000198919	DAZ interacting zinc finger protein 3	DZIP3	5.10249	0.265593	0.00406887	Yes
ENSG00000149231	coiled-coil domain containing 82	CCDC82	5.30459	0.265551	0.00415662	Yes
ENSG00000188994	zinc finger protein 292	ZNF292	6.40867	0.265176	0.000355747	Yes
ENSG00000136485	DDB1 and CUL4 associated factor 7	DCAF7	7.64441	0.265132	0.000121902	Yes
ENSG00000004534	RNA binding motif protein 6	RBM6	6.51636	0.265121	0.00132923	Yes
ENSG00000132002	DnaJ heat shock protein family (Hsp40) member B1	DNAJB1	6.29871	0.265052	0.00446579	Yes
ENSG00000157106	SMG1 nonsense mediated mRNA decay associated PI3K related kinase	SMG1	5.78394	0.264451	0.00052899	Yes
ENSG00000118689	forkhead box O3	FOXO3	7.59352	0.264228	0.0019837	Yes
ENSG00000140553	unc-45 myosin chaperone A	UNC45A	6.19329	0.263648	0.000804554	Yes
ENSG00000145912	NHP2 ribonucleoprotein	NHP2	5.53146	0.263336	0.00039677	Yes
ENSG00000169251	NMD3 ribosome export adaptor	NMD3	5.35295	0.263058	0.000399939	Yes
ENSG00000034152	mitogen-activated protein kinase kinase 3	MAP2K3	7.84291	0.263006	0.00508211	Yes
ENSG00000020426	MNAT1 component of CDK activating kinase	MNAT1	5.08234	0.262694	0.00192477	Yes
ENSG00000164062	acylaminoacyl-peptide hydrolase	APEH	5.96098	0.262087	0.0010308	Yes
ENSG00000102144	phosphoglycerate kinase 1	PGK1	7.9127	0.261507	0.000749131	Yes
ENSG00000165476	receptor accessory protein 3	REEP3	6.35423	0.261482	0.00154973	Yes
ENSG00000117751	protein phosphatase 1 regulatory subunit 8	PPP1R8	5.36387	0.260517	0.00124233	Yes
ENSG00000204922	ubiquinol-cytochrome c reductase complex assembly factor 3	UQCC3	4.8455	0.260513	0.00502419	Yes
ENSG00000126001	centrosomal protein 250	CEP250	4.75592	0.260385	0.00293039	Yes
ENSG00000170430	O-6-methylguanine-DNA methyltransferase	MGMT	5.14741	0.260311	0.00408627	Yes
ENSG00000166851	polo like kinase 1	PLK1	6.12298	0.26017	0.00441772	Yes
ENSG00000041802	large 60S subunit nuclear export GTPase 1	LSG1	6.0975	0.259926	0.000281008	Yes
ENSG00000111011	arginine and serine rich coiled-coil 2	RSRC2	7.37824	0.259531	0.00012096	Yes
ENSG00000101343	crooked neck pre-mRNA splicing factor 1	CRNKL1	5.44018	0.259218	0.000482991	Yes
ENSG00000144381	heat shock protein family D (Hsp60) member 1	HSPD1	7.51779	0.259217	0.00147379	Yes
ENSG00000128050	phosphoribosylaminoimidazole carboxylase and phosphoribosylaminoimidazolesuccinocarboxamide synthase	PAICS	6.42407	0.259183	0.00311485	Yes
ENSG00000090273	nuclear distribution C, dynein complex regulator	NUDC	6.2093	0.259152	0.00106989	Yes
ENSG00000108590	mediator complex subunit 31	MED31	5.17036	0.259108	0.00181637	Yes
ENSG00000083168	lysine acetyltransferase 6A	KAT6A	6.99224	0.258869	0.000169071	Yes
ENSG00000140694	poly(A)-specific ribonuclease	PARN	5.58465	0.258364	0.00305868	Yes
ENSG00000147955	sigma non-opioid intracellular receptor 1	SIGMAR1	7.01398	0.257235	0.00460835	Yes
ENSG00000159593	NEDD8 activating enzyme E1 subunit 1	NAE1	5.99364	0.256792	0.00431298	Yes
ENSG00000084463	WW domain binding protein 11	WBP11	6.42639	0.256762	3.56733e-05	Yes
ENSG00000089682	RNA binding motif protein 41	RBM41	4.48392	0.256733	0.00440854	Yes
ENSG00000244405	ETS variant transcription factor 5	ETV5	6.30989	0.256261	0.00220926	Yes
ENSG00000134779	tubulin polyglutamylase complex subunit 2	TPGS2	6.46478	0.256146	0.000952862	Yes
ENSG00000070010	ubiquitin recognition factor in ER associated degradation 1	UFD1	6.02662	0.256027	0.000592086	Yes
ENSG00000062485	citrate synthase	CS	6.00295	0.254871	0.00104396	Yes
ENSG00000103275	ubiquitin conjugating enzyme E2 I	UBE2I	7.8105	0.254657	5.94015e-05	Yes
ENSG00000120533	ENY2 transcription and export complex 2 subunit	ENY2	7.36514	0.254268	0.000993399	Yes
ENSG00000104442	armadillo repeat containing 1	ARMC1	6.15743	0.254022	0.000576716	Yes
ENSG00000101109	serine/threonine kinase 4	STK4	5.88902	0.253317	0.000279584	Yes
ENSG00000117133	ribosome production factor 1 homolog	RPF1	6.1181	0.252887	0.00239794	Yes
ENSG00000184983	NADH:ubiquinone oxidoreductase subunit A6	NDUFA6	6.9714	0.252411	0.00195781	Yes
ENSG00000089916	G-patch domain containing 2 like	GPATCH2L	6.24942	0.252306	0.00169565	Yes
ENSG00000168395	inhibitor of growth family member 5	ING5	5.11699	0.252278	0.000885844	Yes
ENSG00000184990	SIVA1 apoptosis inducing factor	SIVA1	7.20458	0.251789	0.00243044	Yes
ENSG00000100211	chibby family member 1, beta catenin antagonist	CBY1	6.02652	0.250466	0.00198947	Yes
ENSG00000011260	UTP18 small subunit processome component	UTP18	4.76259	0.250454	0.00448919	Yes
ENSG00000115053	nucleolin	NCL	10.2331	0.250376	0.000296792	Yes
ENSG00000138430	Obg like ATPase 1	OLA1	6.3626	0.250352	0.0008296	Yes
ENSG00000108424	karyopherin subunit beta 1	KPNB1	9.11429	0.249975	0.00112266	Yes
ENSG00000106355	LSM5 homolog, U6 small nuclear RNA and mRNA degradation associated	LSM5	5.90165	0.249746	0.00532702	Yes
ENSG00000099991	calcineurin binding protein 1	CABIN1	6.03364	0.249637	0.00223924	Yes
ENSG00000135052	golgi membrane protein 1	GOLM1	5.83757	0.24952	0.00140291	Yes
ENSG00000188529	serine and arginine rich splicing factor 10	SRSF10	6.71834	0.249201	0.00023382	Yes
ENSG00000109536	FSHD region gene 1	FRG1	6.50621	0.248841	0.00361689	Yes
ENSG00000116560	splicing factor proline and glutamine rich	SFPQ	8.75352	0.248792	5.62101e-06	Yes
ENSG00000110721	choline kinase alpha	CHKA	5.11365	0.248717	0.00497874	Yes
ENSG00000064651	solute carrier family 12 member 2	SLC12A2	7.0106	0.248709	0.0027026	Yes
ENSG00000004478	FKBP prolyl isomerase 4	FKBP4	6.02135	0.24637	0.00439082	Yes
ENSG00000163882	RNA polymerase II, I and III subunit H	POLR2H	5.42986	0.246227	0.00171592	Yes
ENSG00000189091	splicing factor 3b subunit 3	SF3B3	6.43627	0.246064	0.00562203	Yes
ENSG00000113648	macroH2A.1 histone	MACROH2A1	6.93398	0.245817	0.000272197	Yes
ENSG00000130592	lymphocyte specific protein 1	LSP1	7.90359	0.24546	0.000936092	Yes
ENSG00000102103	polyglutamine binding protein 1	PQBP1	5.2132	0.244226	0.0059898	Yes
ENSG00000102910	lon peptidase 2, peroxisomal	LONP2	5.97053	0.243963	0.000197928	Yes
ENSG00000111669	triosephosphate isomerase 1	TPI1	8.26189	0.243586	0.00349192	Yes
ENSG00000162613	far upstream element binding protein 1	FUBP1	7.90005	0.243374	0.000574488	Yes
ENSG00000171466	zinc finger protein 562	ZNF562	5.2474	0.24258	0.00279396	Yes
ENSG00000131788	protein inhibitor of activated STAT 3	PIAS3	5.25459	0.242577	0.00415326	Yes
ENSG00000119638	NIMA related kinase 9	NEK9	6.26026	0.241582	0.00040388	Yes
ENSG00000265241	RNA binding motif protein 8A	RBM8A	7.47721	0.241366	3.09827e-05	Yes
ENSG00000099783	heterogeneous nuclear ribonucleoprotein M	HNRNPM	8.77201	0.241272	0.000649377	Yes
ENSG00000167930	family with sequence similarity 234 member A	FAM234A	6.62097	0.240757	0.00123356	Yes
ENSG00000242125	small nucleolar RNA host gene 3	SNHG3	6.7484	0.240508	0.00129771	Yes
ENSG00000269958	NA	NA	4.98401	0.240455	0.00594489	Yes
ENSG00000111364	DEAD-box helicase 55	DDX55	5.18591	0.240228	0.00435996	Yes
ENSG00000182004	small nuclear ribonucleoprotein polypeptide E	SNRPE	6.44571	0.239715	0.000378793	Yes
ENSG00000152642	glycerol-3-phosphate dehydrogenase 1 like	GPD1L	4.40638	0.239452	0.00410202	Yes
ENSG00000125944	heterogeneous nuclear ribonucleoprotein R	HNRNPR	7.88105	0.239444	0.000824587	Yes
ENSG00000092199	heterogeneous nuclear ribonucleoprotein C	HNRNPC	7.556	0.239031	0.000221544	Yes
ENSG00000174547	mitochondrial ribosomal protein L11	MRPL11	5.20091	0.238979	0.000981933	Yes
ENSG00000171302	calcium activated nucleotidase 1	CANT1	5.61609	0.238895	0.00487314	Yes
ENSG00000163872	YEATS domain containing 2	YEATS2	5.27941	0.238527	0.00181313	Yes
ENSG00000175931	ubiquitin conjugating enzyme E2 O	UBE2O	5.04449	0.238447	0.000873667	Yes
ENSG00000118482	PHD finger protein 3	PHF3	6.773	0.23844	0.000984567	Yes
ENSG00000082146	STE20 related adaptor beta	STRADB	5.15229	0.238293	0.00274303	Yes
ENSG00000134748	pre-mRNA processing factor 38A	PRPF38A	5.67097	0.238247	0.0026764	Yes
ENSG00000101166	PRELI domain containing 3B	PRELID3B	5.09252	0.238224	0.00395062	Yes
ENSG00000136504	lysine acetyltransferase 7	KAT7	5.44511	0.238218	0.00042387	Yes
ENSG00000171566	pleiotropic regulator 1	PLRG1	5.80051	0.238088	7.58739e-05	Yes
ENSG00000101146	ribonucleic acid export 1	RAE1	6.21416	0.237776	0.000226419	Yes
ENSG00000198176	transcription factor Dp-1	TFDP1	6.30431	0.237261	0.00117855	Yes
ENSG00000146833	tripartite motif containing 4	TRIM4	5.53563	0.236906	0.00171021	Yes
ENSG00000115758	ornithine decarboxylase 1	ODC1	6.93905	0.23679	0.00572196	Yes
ENSG00000146247	pleckstrin homology domain interacting protein	PHIP	7.11339	0.236776	0.00166999	Yes
ENSG00000084234	amyloid beta precursor like protein 2	APLP2	9.70323	0.236025	0.00411906	Yes
ENSG00000174243	DEAD-box helicase 23	DDX23	5.45346	0.23591	0.00048028	Yes
ENSG00000163584	ribosomal protein L22 like 1	RPL22L1	7.52148	0.235888	0.00420575	Yes
ENSG00000167088	small nuclear ribonucleoprotein D1 polypeptide	SNRPD1	7.95393	0.23585	0.0011444	Yes
ENSG00000188352	focadhesin	FOCAD	5.35066	0.235684	0.00248265	Yes
ENSG00000006744	elaC ribonuclease Z 2	ELAC2	5.73218	0.235202	0.00141396	Yes
ENSG00000158669	glycerol-3-phosphate acyltransferase 4	GPAT4	6.69319	0.233671	0.00265957	Yes
ENSG00000173141	mitochondrial ribosomal protein L57	MRPL57	6.30942	0.233391	0.000603856	Yes
ENSG00000164615	calcium modulating ligand	CAMLG	6.46539	0.232879	0.00520806	Yes
ENSG00000073584	SWI/SNF related, matrix associated, actin dependent regulator of chromatin, subfamily e, member 1	SMARCE1	4.89218	0.232774	0.00308485	Yes
ENSG00000173875	zinc finger protein 791	ZNF791	5.58473	0.232537	0.00415784	Yes
ENSG00000163348	pygopus family PHD finger 2	PYGO2	5.67616	0.231994	0.00498285	Yes
ENSG00000132424	PNN interacting serine and arginine rich protein	PNISR	8.44114	0.231551	0.00530467	Yes
ENSG00000108961	RAN guanine nucleotide release factor	RANGRF	5.38135	0.230633	0.00149623	Yes
ENSG00000140262	transcription factor 12	TCF12	6.98653	0.229299	0.00298137	Yes
ENSG00000135404	CD63 molecule	CD63	12.5819	0.229202	0.00126337	Yes
ENSG00000165392	WRN RecQ like helicase	WRN	5.23372	0.229097	0.00104319	Yes
ENSG00000163660	cyclin L1	CCNL1	6.55486	0.228373	0.00181609	Yes
ENSG00000100029	pescadillo ribosomal biogenesis factor 1	PES1	5.53316	0.227919	0.00370617	Yes
ENSG00000172757	cofilin 1	CFL1	10.6423	0.227778	0.000843769	Yes
ENSG00000115866	aspartyl-tRNA synthetase 1	DARS1	7.50862	0.227656	0.00011465	Yes
ENSG00000139746	RNA binding motif protein 26	RBM26	7.26224	0.227164	0.00182042	Yes
ENSG00000064607	SURP and G-patch domain containing 2	SUGP2	6.93952	0.227118	0.00107862	Yes
ENSG00000144028	small nuclear ribonucleoprotein U5 subunit 200	SNRNP200	7.05249	0.224673	3.34582e-05	Yes
ENSG00000130227	exportin 7	XPO7	6.24705	0.2241	0.000536139	Yes
ENSG00000090470	programmed cell death 7	PDCD7	5.40539	0.224048	0.00593124	Yes
ENSG00000153774	craniofacial development protein 1	CFDP1	6.36377	0.223728	0.00226343	Yes
ENSG00000015676	NudC domain containing 3	NUDCD3	6.16661	0.22358	0.00120587	Yes
ENSG00000075292	zinc finger protein 638	ZNF638	6.88833	0.223435	0.00126807	Yes
ENSG00000104872	PIH1 domain containing 1	PIH1D1	6.17064	0.223078	0.0010886	Yes
ENSG00000278259	myosin XIX	MYO19	4.80792	0.222963	0.0056598	Yes
ENSG00000102054	RB binding protein 7, chromatin remodeling factor	RBBP7	6.72887	0.222873	0.00328284	Yes
ENSG00000085872	calcium homeostasis endoplasmic reticulum protein	CHERP	5.68609	0.222564	0.00242114	Yes
ENSG00000107625	DExD-box helicase 50	DDX50	6.34449	0.222492	0.0031085	Yes
ENSG00000154473	BUB3 mitotic checkpoint protein	BUB3	7.07547	0.222359	0.000556891	Yes
ENSG00000164024	methionyl aminopeptidase 1	METAP1	6.04619	0.220867	0.00107317	Yes
ENSG00000171720	histone deacetylase 3	HDAC3	5.91872	0.220783	0.00478323	Yes
ENSG00000104824	heterogeneous nuclear ribonucleoprotein L	HNRNPL	7.06143	0.220458	0.00215814	Yes
ENSG00000142230	SUMO1 activating enzyme subunit 1	SAE1	7.758	0.220422	0.000613944	Yes
ENSG00000132612	vacuolar protein sorting 4 homolog A	VPS4A	6.15023	0.220389	0.00105055	Yes
ENSG00000047410	translocated promoter region, nuclear basket protein	TPR	8.14037	0.220352	0.000389351	Yes
ENSG00000009954	bromodomain adjacent to zinc finger domain 1B	BAZ1B	7.76046	0.219852	0.000617838	Yes
ENSG00000147140	non-POU domain containing octamer binding	NONO	7.67085	0.218701	0.00107354	Yes
ENSG00000164828	Sad1 and UNC84 domain containing 1	SUN1	6.21206	0.218655	0.00114574	Yes
ENSG00000136937	nuclear cap binding protein subunit 1	NCBP1	5.78097	0.217661	0.00442791	Yes
ENSG00000139668	WD repeat and FYVE domain containing 2	WDFY2	6.29231	0.217325	0.00400081	Yes
ENSG00000177700	RNA polymerase II, I and III subunit L	POLR2L	8.85308	0.216278	0.00181243	Yes
ENSG00000256235	small integral membrane protein 3	SMIM3	6.51654	0.216177	0.00310074	Yes
ENSG00000163728	tetratricopeptide repeat domain 14	TTC14	6.43254	0.216094	0.0023684	Yes
ENSG00000117899	mesoderm development LRP chaperone	MESD	7.42347	0.215948	0.000989997	Yes
ENSG00000021776	aquarius intron-binding spliceosomal factor	AQR	5.98697	0.215757	0.000429598	Yes
ENSG00000130559	calmodulin regulated spectrin associated protein 1	CAMSAP1	5.47393	0.215547	0.000704944	Yes
ENSG00000264364	dynein light chain LC8-type 2	DYNLL2	7.35211	0.215431	0.00527127	Yes
ENSG00000089248	endoplasmic reticulum protein 29	ERP29	7.45927	0.215158	0.00356448	Yes
ENSG00000165650	PDZ domain containing 8	PDZD8	5.79059	0.214604	0.00474071	Yes
ENSG00000146963	LUC7 like 2, pre-mRNA splicing factor	LUC7L2	6.76651	0.21438	0.000429232	Yes
ENSG00000087191	proteasome 26S subunit, ATPase 5	PSMC5	6.92664	0.214366	0.0037862	Yes
ENSG00000170515	proliferation-associated 2G4	PA2G4	8.59709	0.213999	0.00180994	Yes
ENSG00000133226	serine and arginine repetitive matrix 1	SRRM1	8.6091	0.213969	0.00244314	Yes
ENSG00000061936	splicing factor SWAP	SFSWAP	6.53378	0.21335	0.00162349	Yes
ENSG00000139496	nucleoporin 58	NUP58	5.10737	0.212743	0.00598532	Yes
ENSG00000119718	eukaryotic translation initiation factor 2B subunit beta	EIF2B2	5.53248	0.212583	0.00403696	Yes
ENSG00000167220	haloacid dehalogenase like hydrolase domain containing 2	HDHD2	5.00129	0.21205	0.0034696	Yes
ENSG00000128272	activating transcription factor 4	ATF4	7.98417	0.211051	0.00449473	Yes
ENSG00000100603	SNW domain containing 1	SNW1	6.30755	0.210792	0.00123674	Yes
ENSG00000109606	DEAH-box helicase 15	DHX15	5.98412	0.210706	0.00190683	Yes
ENSG00000158435	CCR4-NOT transcription complex subunit 11	CNOT11	6.54054	0.21025	0.00434535	Yes
ENSG00000127184	cytochrome c oxidase subunit 7C	COX7C	8.05133	0.209148	0.000800354	Yes
ENSG00000141385	AFG3 like matrix AAA peptidase subunit 2	AFG3L2	6.06493	0.208997	0.00260392	Yes
ENSG00000060339	cell division cycle and apoptosis regulator 1	CCAR1	8.20965	0.206722	0.000676304	Yes
ENSG00000105341	distal membrane arm assembly component 2	DMAC2	5.92338	0.206119	0.00222911	Yes
ENSG00000139697	strawberry notch homolog 1	SBNO1	7.42202	0.205878	0.00273332	Yes
ENSG00000184207	phosphoglycolate phosphatase	PGP	5.62602	0.205707	0.0058974	Yes
ENSG00000196323	zinc finger and BTB domain containing 44	ZBTB44	5.83096	0.204973	0.00314185	Yes
ENSG00000114982	KAT8 regulatory NSL complex subunit 3	KANSL3	6.14567	0.204624	0.00368371	Yes
ENSG00000204256	bromodomain containing 2	BRD2	7.81333	0.204509	0.00115187	Yes
ENSG00000141002	transcription factor 25	TCF25	8.62626	0.204391	0.00425449	Yes
ENSG00000132153	DExH-box helicase 30	DHX30	6.19163	0.204293	0.00329542	Yes
ENSG00000196504	pre-mRNA processing factor 40 homolog A	PRPF40A	8.29649	0.202225	0.00575711	Yes
ENSG00000071626	DAZ associated protein 1	DAZAP1	8.02173	0.201484	0.00158471	Yes
ENSG00000204138	phosphatase and actin regulator 4	PHACTR4	6.33499	0.200307	0.00324945	Yes
ENSG00000064313	TATA-box binding protein associated factor 2	TAF2	6.03188	0.200282	0.00322138	Yes
ENSG00000170315	ubiquitin B	UBB	8.64747	0.200039	0.00314016	Yes
ENSG00000125484	general transcription factor IIIC subunit 4	GTF3C4	5.64426	0.199057	0.00300546	Yes
ENSG00000164754	RAD21 cohesin complex component	RAD21	7.98582	0.198951	0.00268163	Yes
ENSG00000103194	ubiquitin specific peptidase 10	USP10	6.35344	0.198483	0.00182049	Yes
ENSG00000132300	pentatricopeptide repeat domain 3	PTCD3	6.20163	0.197848	0.00232741	Yes
ENSG00000156411	ATP synthase membrane subunit j	ATP5MJ	7.58688	0.197385	0.00451704	Yes
ENSG00000111640	glyceraldehyde-3-phosphate dehydrogenase	GAPDH	11.396	0.197376	0.00379062	Yes
ENSG00000112081	serine and arginine rich splicing factor 3	SRSF3	7.62925	0.197226	0.000743838	Yes
ENSG00000167978	serine/arginine repetitive matrix 2	SRRM2	9.70845	0.196773	0.00172962	Yes
ENSG00000072062	protein kinase cAMP-activated catalytic subunit alpha	PRKACA	7.61184	0.196127	0.00452807	Yes
ENSG00000088930	5'-3' exoribonuclease 2	XRN2	7.33057	0.195993	0.0050403	Yes
ENSG00000135390	ATP synthase membrane subunit c locus 2	ATP5MC2	9.07523	0.195942	0.00269155	Yes
ENSG00000078668	voltage dependent anion channel 3	VDAC3	7.30658	0.195914	0.000755275	Yes
ENSG00000253719	ataxin 7 like 3B	ATXN7L3B	6.19045	0.195308	0.00506849	Yes
ENSG00000119596	YLP motif containing 1	YLPM1	7.47946	0.19502	0.000505205	Yes
ENSG00000124541	ribosomal RNA processing 36	RRP36	6.10206	0.194258	0.0018209	Yes
ENSG00000113649	transcription elongation regulator 1	TCERG1	7.67089	0.194143	0.00288852	Yes
ENSG00000028310	bromodomain containing 9	BRD9	6.62552	0.194122	0.00486516	Yes
ENSG00000169139	ubiquitin conjugating enzyme E2 V2	UBE2V2	7.00331	0.193509	0.00261172	Yes
ENSG00000007923	DnaJ heat shock protein family (Hsp40) member C11	DNAJC11	5.36687	0.192815	0.00503434	Yes
ENSG00000185721	developmentally regulated GTP binding protein 1	DRG1	5.91033	0.19219	0.0045325	Yes
ENSG00000122566	heterogeneous nuclear ribonucleoprotein A2/B1	HNRNPA2B1	9.4779	0.191764	0.00259242	Yes
ENSG00000156261	chaperonin containing TCP1 subunit 8	CCT8	7.63096	0.191633	0.00335444	Yes
ENSG00000131148	ER membrane protein complex subunit 8	EMC8	5.68799	0.191415	0.00179628	Yes
ENSG00000079246	X-ray repair cross complementing 5	XRCC5	8.69572	0.190162	0.00209127	Yes
ENSG00000110075	protein phosphatase 6 regulatory subunit 3	PPP6R3	6.22719	0.189288	0.00477716	Yes
ENSG00000108848	LUC7 like 3 pre-mRNA splicing factor	LUC7L3	8.82381	0.18916	0.00225811	Yes
ENSG00000134884	arginine and glutamate rich 1	ARGLU1	7.5893	0.188757	0.00105855	Yes
ENSG00000185236	RAB11B, member RAS oncogene family	RAB11B	7.13134	0.188667	0.000742287	Yes
ENSG00000029363	BCL2 associated transcription factor 1	BCLAF1	7.02907	0.188508	0.00356011	Yes
ENSG00000134086	von Hippel-Lindau tumor suppressor	VHL	6.39504	0.187627	0.00316076	Yes
ENSG00000172336	POP7 homolog, ribonuclease P/MRP subunit	POP7	6.68534	0.187538	0.00445986	Yes
ENSG00000113658	SMAD family member 5	SMAD5	6.99196	0.186329	0.00209523	Yes
ENSG00000145907	G3BP stress granule assembly factor 1	G3BP1	8.16277	0.185809	0.00436446	Yes
ENSG00000072958	adaptor related protein complex 1 subunit mu 1	AP1M1	6.59077	0.185657	0.00396001	Yes
ENSG00000155827	ring finger protein 20	RNF20	6.13751	0.185616	0.00491028	Yes
ENSG00000143314	mitochondrial ribosomal protein L24	MRPL24	6.68613	0.185134	0.00503816	Yes
ENSG00000110958	prostaglandin E synthase 3	PTGES3	8.14096	0.184752	0.000872623	Yes
ENSG00000135829	DExH-box helicase 9	DHX9	7.05879	0.184413	0.00169608	Yes
ENSG00000197323	tripartite motif containing 33	TRIM33	6.62909	0.182934	0.00228815	Yes
ENSG00000166037	centrosomal protein 57	CEP57	5.68997	0.182082	0.00117336	Yes
ENSG00000163939	polybromo 1	PBRM1	7.54936	0.181707	0.00175636	Yes
ENSG00000138107	actin related protein 1A	ACTR1A	7.30737	0.180918	0.00419504	Yes
ENSG00000196821	inflammation and lipid regulator with UBA-like and NBR1-like domains	ILRUN	6.34	0.180044	0.00261566	Yes
ENSG00000168137	SET domain containing 5	SETD5	8.03066	0.179301	0.00199839	Yes
ENSG00000120438	t-complex 1	TCP1	7.84231	0.178086	0.00172234	Yes
ENSG00000012660	ELOVL fatty acid elongase 5	ELOVL5	6.13774	0.177354	0.00521871	Yes
ENSG00000028528	sorting nexin 1	SNX1	6.61745	0.175974	0.00567595	Yes
ENSG00000141867	bromodomain containing 4	BRD4	9.06331	0.175422	0.00068254	Yes
ENSG00000106723	spindlin 1	SPIN1	7.45044	0.175375	0.00374753	Yes
ENSG00000164091	WD repeat domain 82	WDR82	6.88778	0.174812	0.005789	Yes
ENSG00000165512	zinc finger protein 22	ZNF22	5.68351	0.174592	0.00508458	Yes
ENSG00000169905	torsin 1A interacting protein 2	TOR1AIP2	6.91326	0.172315	0.00439954	Yes
ENSG00000118816	cyclin I	CCNI	9.73768	0.171189	0.00370836	Yes
ENSG00000183495	E1A binding protein p400	EP400	6.58693	0.170941	0.00501246	Yes
ENSG00000009335	ubiquitin protein ligase E3C	UBE3C	6.65161	0.170828	0.00161977	Yes
ENSG00000162909	calpain 2	CAPN2	7.03289	0.169284	0.00371112	Yes
ENSG00000141552	anaphase promoting complex subunit 11	ANAPC11	7.31951	0.169064	0.00520768	Yes
ENSG00000125107	CCR4-NOT transcription complex subunit 1	CNOT1	6.39285	0.168331	0.00317117	Yes
ENSG00000088205	DEAD-box helicase 18	DDX18	7.44888	0.16758	0.00408709	Yes
ENSG00000131495	NADH:ubiquinone oxidoreductase subunit A2	NDUFA2	6.70501	0.166666	0.00526341	Yes
ENSG00000160007	Rho GTPase activating protein 35	ARHGAP35	6.12544	0.166631	0.002722	Yes
ENSG00000163714	U2 snRNP associated SURP domain containing	U2SURP	7.09197	0.166431	0.00438864	Yes
ENSG00000185900	protein O-mannose kinase	POMK	6.97617	0.165789	0.00440404	Yes
ENSG00000152291	trans-golgi network protein 2	TGOLN2	8.375	0.163108	0.00175548	Yes
ENSG00000142168	superoxide dismutase 1	SOD1	8.40179	0.16292	0.00295099	Yes
ENSG00000175203	dynactin subunit 2	DCTN2	7.17625	0.161107	0.00486897	Yes
ENSG00000170445	histidyl-tRNA synthetase 1	HARS1	6.21962	0.160251	0.00493576	Yes
ENSG00000125686	mediator complex subunit 1	MED1	7.38258	0.152373	0.00559251	Yes
ENSG00000069329	VPS35 retromer complex component	VPS35	7.12032	0.151768	0.00310139	Yes
ENSG00000266472	mitochondrial ribosomal protein S21	MRPS21	7.67945	0.148987	0.00367236	Yes
ENSG00000137818	ribosomal protein lateral stalk subunit P1	RPLP1	11.2782	0.137677	0.00582883	Yes

## Sheet: Up with PN
ENSEMBL	GENENAME	SYMBOL	AveExpr	logFC	P.Value	Global FDR < 5%
ENSG00000260101	AFTPH divergent transcript	AFTPH-DT	-1.38389	2.84942	5.05721e-05	Yes
ENSG00000187068	chromosome 3 open reading frame 70	C3orf70	-0.820451	2.11675	0.00125124	Yes
ENSG00000225933	NA	NA	0.0213356	1.67207	0.0024967	Yes
ENSG00000188338	solute carrier family 38 member 3	SLC38A3	-0.352812	1.56147	0.00585503	Yes
ENSG00000232486	NA	NA	-0.227871	1.55755	0.00600181	Yes
ENSG00000037280	fms related receptor tyrosine kinase 4	FLT4	0.724389	1.5343	0.000307093	Yes
ENSG00000239254	NA	NA	-0.639949	1.49973	0.00386742	Yes
ENSG00000237943	PRKCQ antisense RNA 1	PRKCQ-AS1	-0.164007	1.48307	0.00222387	Yes
ENSG00000238778	RNA, U7 small nuclear 80 pseudogene	RNU7-80P	-0.326155	1.31528	0.0038725	Yes
ENSG00000234465	phospholipase A2 inhibitor and LY6/PLAUR domain containing	PINLYP	-0.0601689	1.24303	0.00278169	Yes
ENSG00000133169	brain expressed X-linked 1	BEX1	2.02306	1.03601	0.00101088	Yes
ENSG00000258768	NA	NA	0.397785	0.982778	0.000414768	Yes
ENSG00000201121	RNY1 pseudogene 12	RNY1P12	0.763528	0.954396	0.00505585	Yes
ENSG00000240370	ribosomal protein L13 pseudogene 5	RPL13P5	1.20811	0.862618	0.00492204	Yes
ENSG00000102886	glycerophosphodiester phosphodiesterase domain containing 3	GDPD3	0.841739	0.793494	0.00513949	Yes
ENSG00000272754	NA	NA	0.712555	0.792143	0.0025981	Yes
ENSG00000103034	NDRG family member 4	NDRG4	3.55382	0.748872	0.00222436	Yes
ENSG00000126950	transmembrane protein 35A	TMEM35A	4.23127	0.729752	8.33181e-05	Yes
ENSG00000267383	NA	NA	2.07895	0.708473	0.00506823	Yes
ENSG00000273382	NA	NA	2.28421	0.702127	0.00100791	Yes
ENSG00000286288	NA	NA	1.46099	0.698203	0.00424794	Yes
ENSG00000185875	threonine synthase like 1	THNSL1	2.03044	0.659644	0.000316662	Yes
ENSG00000100285	neurofilament heavy chain	NEFH	3.2789	0.630622	0.00383128	Yes
ENSG00000103485	quinolinate phosphoribosyltransferase	QPRT	1.99727	0.61888	0.00453449	Yes
ENSG00000160469	BR serine/threonine kinase 1	BRSK1	1.77688	0.576135	0.000528981	Yes
ENSG00000100065	caspase recruitment domain family member 10	CARD10	3.119	0.574915	0.000793816	Yes
ENSG00000139410	serine dehydratase like	SDSL	2.63703	0.574747	0.0025878	Yes
ENSG00000006062	mitogen-activated protein kinase kinase kinase 14	MAP3K14	4.59924	0.54232	1.27493e-05	Yes
ENSG00000215256	DHRS4 antisense RNA 1	DHRS4-AS1	2.5891	0.529089	0.00295289	Yes
ENSG00000126249	programmed cell death 2 like	PDCD2L	3.45964	0.518187	7.05806e-05	Yes
ENSG00000137720	chromosome 11 open reading frame 1	C11orf1	2.20194	0.499849	0.00212431	Yes
ENSG00000123444	kelch repeat and BTB domain containing 4	KBTBD4	2.17205	0.478455	0.00257385	Yes
ENSG00000138395	cyclin dependent kinase 15	CDK15	2.27398	0.462494	0.0059962	Yes
ENSG00000205362	metallothionein 1A	MT1A	4.20254	0.454449	0.00338124	Yes
ENSG00000055163	cytoplasmic FMR1 interacting protein 2	CYFIP2	3.47867	0.437931	0.00259132	Yes
ENSG00000137331	immediate early response 3	IER3	8.07312	0.426733	0.000180315	Yes
ENSG00000095752	interleukin 11	IL11	3.79427	0.420947	0.00105985	Yes
ENSG00000171608	phosphatidylinositol-4,5-bisphosphate 3-kinase catalytic subunit delta	PIK3CD	5.94715	0.412675	0.00132857	Yes
ENSG00000145945	family with sequence similarity 50 member B	FAM50B	2.83891	0.3896	0.00460121	Yes
ENSG00000161513	ferredoxin reductase	FDXR	4.04904	0.383975	0.0019667	Yes
ENSG00000113070	heparin binding EGF like growth factor	HBEGF	4.57739	0.38386	0.00367827	Yes
ENSG00000267106	ZNF561 antisense RNA 1 (head to head)	ZNF561-AS1	3.3201	0.380636	0.00597344	Yes
ENSG00000136490	LIM domain containing 2	LIMD2	4.92488	0.379367	0.00065407	Yes
ENSG00000232774	long intergenic non-protein coding RNA 3033	LINC03033	5.15659	0.367623	0.000921191	Yes
ENSG00000158301	ARMCX5-GPRASP2 readthrough	ARMCX5-GPRASP2	3.99584	0.359752	0.00173957	Yes
ENSG00000135912	tubulin tyrosine ligase like 4	TTLL4	4.10464	0.357458	0.00598772	Yes
ENSG00000065357	diacylglycerol kinase alpha	DGKA	5.44159	0.354065	0.00292795	Yes
ENSG00000143390	regulatory factor X5	RFX5	4.00985	0.35095	0.00237225	Yes
ENSG00000033011	ALG1 chitobiosyldiphosphodolichol beta-mannosyltransferase	ALG1	3.85946	0.342702	0.00429008	Yes
ENSG00000164066	inturned planar cell polarity protein	INTU	4.0177	0.341881	0.00149042	Yes
ENSG00000130023	ER membrane associated RNA degradation	ERMARD	3.75317	0.338602	0.00113357	Yes
ENSG00000117461	phosphoinositide-3-kinase regulatory subunit 3	PIK3R3	5.19888	0.325036	0.00040062	Yes
ENSG00000116830	transcription termination factor 2	TTF2	5.35586	0.324337	0.000472187	Yes
ENSG00000174243	DEAD-box helicase 23	DDX23	5.45346	0.305971	2.02025e-05	Yes
ENSG00000146592	cAMP responsive element binding protein 5	CREB5	4.389	0.303132	0.00390011	Yes
ENSG00000174442	zwilch kinetochore protein	ZWILCH	6.38629	0.285878	0.00598794	Yes
ENSG00000166974	microtubule associated protein RP/EB family member 2	MAPRE2	4.51886	0.283734	0.00197203	Yes
ENSG00000110060	pseudouridine synthase 3	PUS3	4.44783	0.280981	0.00463759	Yes
ENSG00000132382	MYB binding protein 1a	MYBBP1A	4.65817	0.278625	0.00244124	Yes
ENSG00000104886	pleckstrin homology domain containing J1	PLEKHJ1	5.0362	0.277525	0.00143996	Yes
ENSG00000116120	phenylalanyl-tRNA synthetase subunit beta	FARSB	6.63917	0.277299	0.00017133	Yes
ENSG00000165724	zinc finger MYND-type containing 19	ZMYND19	4.57488	0.273327	0.00454134	Yes
ENSG00000128606	leucine rich repeat containing 17	LRRC17	9.10463	0.272379	0.000313986	Yes
ENSG00000040933	inositol polyphosphate-4-phosphatase type I A	INPP4A	4.10682	0.270088	0.00442701	Yes
ENSG00000185049	negative elongation factor complex member A	NELFA	4.98139	0.269039	0.005641	Yes
ENSG00000134574	damage specific DNA binding protein 2	DDB2	4.63991	0.264717	0.00451913	Yes
ENSG00000155034	F-box and leucine rich repeat protein 18	FBXL18	4.48711	0.264058	0.00552301	Yes
ENSG00000148296	surfeit 6	SURF6	5.77509	0.261855	0.00513534	Yes
ENSG00000248092	NA	NA	4.8387	0.258897	0.00403451	Yes
ENSG00000240230	cytochrome c oxidase assembly factor COX19	COX19	5.28698	0.257435	0.00303398	Yes
ENSG00000149474	lysine acetyltransferase 14	KAT14	3.9501	0.254456	0.00274926	Yes
ENSG00000121486	tRNA methyltransferase 1 like	TRMT1L	5.97804	0.251901	0.00119454	Yes
ENSG00000067836	rogdi atypical leucine zipper	ROGDI	4.49529	0.246234	0.00547403	Yes
ENSG00000123485	Holliday junction recognition protein	HJURP	6.03421	0.245211	0.00268506	Yes
ENSG00000162129	caseinolytic mitochondrial matrix peptidase chaperone subunit B	CLPB	5.00969	0.242183	0.00334359	Yes
ENSG00000139579	nucleic acid binding protein 2	NABP2	4.91016	0.240486	0.00215254	Yes
ENSG00000100014	sperm antigen with calponin homology and coiled-coil domains 1 like	SPECC1L	5.60364	0.237376	0.00390328	Yes
ENSG00000065457	adenosine deaminase tRNA specific 1	ADAT1	4.57487	0.23649	0.00456637	Yes
ENSG00000115350	DNA polymerase epsilon 4, accessory subunit	POLE4	5.12715	0.230874	0.00487254	Yes
ENSG00000198015	mitochondrial ribosomal protein L42	MRPL42	5.64835	0.229649	0.00333465	Yes
ENSG00000170468	ribosomal oxygenase 1	RIOX1	5.1551	0.224477	0.00447782	Yes
ENSG00000163535	shugoshin 2	SGO2	6.42976	0.221466	0.00339442	Yes
ENSG00000147573	tripartite motif containing 55	TRIM55	7.19486	0.220557	0.00309027	Yes
ENSG00000110047	EH domain containing 1	EHD1	8.06962	0.214211	0.00435443	Yes
ENSG00000107758	protein phosphatase 3 catalytic subunit beta	PPP3CB	6.19434	0.210762	0.00221896	Yes
ENSG00000145912	NHP2 ribonucleoprotein	NHP2	5.53146	0.209846	0.00301478	Yes
ENSG00000112640	protein phosphatase 2 regulatory subunit B'delta	PPP2R5D	6.6644	0.204825	0.00212656	Yes
ENSG00000114023	family with sequence similarity 162 member A	FAM162A	5.72064	0.204517	0.00486548	Yes
ENSG00000100281	HMG-box containing 4	HMGXB4	6.27743	0.202247	0.00141489	Yes
ENSG00000175550	DR1 associated protein 1	DRAP1	7.21734	0.201322	0.00548484	Yes
ENSG00000100462	protein arginine methyltransferase 5	PRMT5	5.84402	0.199972	0.0052028	Yes
ENSG00000120509	PDZ domain containing 11	PDZD11	6.1742	0.199905	0.00216063	Yes
ENSG00000090316	macrophage erythroblast attacher, E3 ubiquitin ligase	MAEA	5.66282	0.197947	0.00220038	Yes
ENSG00000162664	zinc finger protein 326	ZNF326	5.96874	0.192099	0.00470852	Yes
ENSG00000168894	ring finger protein 181	RNF181	7.15678	0.184684	0.00319128	Yes
ENSG00000146007	zinc finger matrin-type 2	ZMAT2	8.4094	0.183947	0.000583948	Yes
ENSG00000272325	nudix hydrolase 3	NUDT3	6.12625	0.183593	0.00297031	Yes
ENSG00000127774	ER membrane protein complex subunit 6	EMC6	7.45956	0.182694	0.00265138	Yes
ENSG00000108349	CASC3 exon junction complex subunit	CASC3	7.16244	0.177398	0.00359664	Yes
ENSG00000033800	protein inhibitor of activated STAT 1	PIAS1	5.9544	0.17334	0.00330557	Yes
ENSG00000160208	ribosomal RNA processing 1B	RRP1B	6.41905	0.172728	0.00187047	Yes
ENSG00000185414	mitochondrial ribosomal protein L30	MRPL30	5.16807	0.170237	0.00482719	Yes

## Sheet: Up with NAMPN
ENSEMBL	GENENAME	SYMBOL	AveExpr	logFC	P.Value	Global FDR < 5%
ENSG00000260101	AFTPH divergent transcript	AFTPH-DT	-1.38389	2.30389	0.000674632	Yes
ENSG00000129244	ATPase Na+/K+ transporting subunit beta 2	ATP1B2	-0.998943	2.2692	0.0010453	Yes
ENSG00000184515	brain expressed X-linked 5	BEX5	-0.907547	2.25117	0.0032038	Yes
ENSG00000204410	mutS homolog 5	MSH5	-0.725399	2.19698	0.00260002	Yes
ENSG00000258986	transmembrane protein 179	TMEM179	-0.0545056	1.91291	3.71652e-06	Yes
ENSG00000188338	solute carrier family 38 member 3	SLC38A3	-0.352812	1.83446	0.00148784	Yes
ENSG00000225933	NA	NA	0.0213356	1.77094	0.0015165	Yes
ENSG00000214796	NA	NA	0.515452	1.73462	1.21822e-05	Yes
ENSG00000153208	MER proto-oncogene, tyrosine kinase	MERTK	-0.929423	1.72295	0.00533351	Yes
ENSG00000237943	PRKCQ antisense RNA 1	PRKCQ-AS1	-0.164007	1.68283	0.000666819	Yes
ENSG00000276672	NA	NA	1.7898	1.67536	2.68042e-06	Yes
ENSG00000277218	NA	NA	-0.757367	1.6643	0.000197204	Yes
ENSG00000196787	H2A clustered histone 11	H2AC11	-0.262647	1.65806	0.00168799	Yes
ENSG00000206828	U1 spliceosomal RNA	LOC124904627	0.105154	1.64711	0.000659697	Yes
ENSG00000168280	kinesin family member 5C	KIF5C	1.78076	1.64679	1.051e-07	Yes
ENSG00000234465	phospholipase A2 inhibitor and LY6/PLAUR domain containing	PINLYP	-0.0601689	1.64036	0.000159667	Yes
ENSG00000154146	neurogranin	NRGN	4.81862	1.59001	1.20142e-09	Yes
ENSG00000198028	zinc finger protein 560	ZNF560	-0.786809	1.58183	0.00250612	Yes
ENSG00000215784	family with sequence similarity 72 member D	FAM72D	-0.453516	1.56319	0.000594611	Yes
ENSG00000226754	MAGOH divergent transcript	MAGOH-DT	-0.645426	1.55114	0.0016224	Yes
ENSG00000184524	cell cycle exit and neuronal differentiation 1	CEND1	0.367276	1.53675	0.00285719	Yes
ENSG00000152804	hematopoietically expressed homeobox	HHEX	-1.13752	1.52398	0.00283299	Yes
ENSG00000162174	asparaginase and isoaspartyl peptidase 1	ASRGL1	2.17264	1.43551	0.000228041	Yes
ENSG00000245888	NSMCE1 divergent transcript	NSMCE1-DT	-0.426347	1.41981	0.00114983	Yes
ENSG00000255624	C10orf88B (pseudogene)	C10orf88B	-0.515594	1.39565	0.00549888	Yes
ENSG00000125144	metallothionein 1G	MT1G	1.3895	1.39195	0.000481814	Yes
ENSG00000105427	cornifelin	CNFN	1.08938	1.38761	9.65575e-05	Yes
ENSG00000170439	methyltransferase like 7B	METTL7B	6.11606	1.36703	5.1971e-10	Yes
ENSG00000223478	ZDHHC12 divergent transcript	ZDHHC12-DT	1.033	1.35571	5.17045e-06	Yes
ENSG00000148798	internexin neuronal intermediate filament protein alpha	INA	1.36904	1.3513	5.82917e-05	Yes
ENSG00000128564	VGF nerve growth factor inducible	VGF	-0.459979	1.30437	0.00117493	Yes
ENSG00000188878	Fas binding factor 1	FBF1	2.23977	1.29328	2.25631e-06	Yes
ENSG00000156500	PABIR family member 3	PABIR3	0.119472	1.28265	0.00177404	Yes
ENSG00000103723	adaptor related protein complex 3 subunit beta 2	AP3B2	0.335309	1.25615	0.00575836	Yes
ENSG00000229676	zinc finger protein 492	ZNF492	-0.522106	1.2437	0.00465954	Yes
ENSG00000272143	FGF14 antisense RNA 2	FGF14-AS2	-0.0311396	1.2428	0.00248739	Yes
ENSG00000228065	NA	NA	0.718483	1.22262	7.01767e-05	Yes
ENSG00000267374	MIR924 host gene	MIR924HG	2.50216	1.22077	2.42132e-06	Yes
ENSG00000287274	NA	NA	-0.765279	1.21364	0.00336622	Yes
ENSG00000177108	zinc finger DHHC-type palmitoyltransferase 22	ZDHHC22	-0.278498	1.20498	0.00320351	Yes
ENSG00000237950	NA	NA	-0.549645	1.20392	0.00183051	Yes
ENSG00000273143	NA	NA	1.58438	1.19374	0.000436479	Yes
ENSG00000186868	microtubule associated protein tau	MAPT	0.529182	1.19169	0.000408654	Yes
ENSG00000280273	NA	NA	0.0342644	1.18404	0.0036139	Yes
ENSG00000135437	retinol dehydrogenase 5	RDH5	2.10023	1.18238	7.88892e-06	Yes
ENSG00000272129	NA	NA	0.0389249	1.18137	0.00124765	Yes
ENSG00000267787	NA	NA	0.508306	1.15627	0.00501656	Yes
ENSG00000268649	NA	NA	-0.367508	1.14931	0.00396856	Yes
ENSG00000183763	TRAF interacting protein	TRAIP	2.26501	1.14889	3.61217e-06	Yes
ENSG00000242951	NA	NA	0.41385	1.14216	0.00268983	Yes
ENSG00000229563	long intergenic non-protein coding RNA 1204	LINC01204	2.92526	1.13944	5.78214e-06	Yes
ENSG00000121653	mitogen-activated protein kinase 8 interacting protein 1	MAPK8IP1	1.37607	1.13418	4.95028e-05	Yes
ENSG00000138795	lymphoid enhancer binding factor 1	LEF1	0.383784	1.13408	0.000554506	Yes
ENSG00000158373	H2B clustered histone 5	H2BC5	3.12906	1.12283	4.15101e-06	Yes
ENSG00000137309	high mobility group AT-hook 1	HMGA1	8.0192	1.11064	5.37082e-11	Yes
ENSG00000248559	NA	NA	0.269226	1.10742	0.00396386	Yes
ENSG00000284693	long intergenic non-protein coding RNA 2606	LINC02606	-0.00892136	1.10545	0.0051598	Yes
ENSG00000206659	NA	NA	0.630491	1.10525	0.00116114	Yes
ENSG00000272343	NA	NA	0.567983	1.10382	0.000580239	Yes
ENSG00000129159	potassium voltage-gated channel subfamily C member 1	KCNC1	1.19946	1.08933	0.000167336	Yes
ENSG00000276900	NA	NA	-0.303428	1.08874	0.00488981	Yes
ENSG00000279347	NA	NA	0.199339	1.06991	0.00322434	Yes
ENSG00000128510	carboxypeptidase A4	CPA4	5.83984	1.05424	0.000474354	Yes
ENSG00000152527	pleckstrin homology, MyTH4 and FERM domain containing H2	PLEKHH2	1.59853	1.05169	0.00022046	Yes
ENSG00000205362	metallothionein 1A	MT1A	4.20254	1.05043	5.93356e-08	Yes
ENSG00000279696	NA	NA	0.902937	1.04924	0.000596161	Yes
ENSG00000126950	transmembrane protein 35A	TMEM35A	4.23127	1.04722	4.42511e-07	Yes
ENSG00000187987	zinc finger and SCAN domain containing 23	ZSCAN23	1.09175	1.00581	0.00513037	Yes
ENSG00000270605	NA	NA	0.594316	0.998282	0.000941189	Yes
ENSG00000006062	mitogen-activated protein kinase kinase kinase 14	MAP3K14	4.59924	0.995147	3.65006e-10	Yes
ENSG00000102098	Scm polycomb group protein like 2	SCML2	0.00833309	0.994513	0.00493139	Yes
ENSG00000239218	NA	NA	2.19244	0.986281	5.30371e-06	Yes
ENSG00000273604	elongin BC and polycomb repressive complex 2 associated protein	EPOP	2.62154	0.966708	2.66738e-07	Yes
ENSG00000133169	brain expressed X-linked 1	BEX1	2.02306	0.966471	0.00208339	Yes
ENSG00000126778	SIX homeobox 1	SIX1	8.28216	0.965612	1.91592e-13	Yes
ENSG00000008056	synapsin I	SYN1	0.87375	0.964323	0.000968615	Yes
ENSG00000163888	calcium/calmodulin dependent protein kinase II inhibitor 2	CAMK2N2	2.11666	0.958563	2.26664e-05	Yes
ENSG00000144339	transmembrane protein with EGF like and two follistatin like domains 2	TMEFF2	4.49082	0.958074	4.32042e-05	Yes
ENSG00000151692	ring finger protein 144A	RNF144A	0.751407	0.95599	0.000445992	Yes
ENSG00000159259	chromatin assembly factor 1 subunit B	CHAF1B	2.70876	0.955182	1.78867e-05	Yes
ENSG00000065328	minichromosome maintenance 10 replication initiation factor	MCM10	5.51839	0.950354	2.52296e-08	Yes
ENSG00000181773	G protein-coupled receptor 3	GPR3	0.80629	0.946426	0.00124196	Yes
ENSG00000005249	protein kinase cAMP-dependent type II regulatory subunit beta	PRKAR2B	1.573	0.941471	0.000486368	Yes
ENSG00000187801	ZFP69 zinc finger protein B	ZFP69B	1.14091	0.935363	0.00152434	Yes
ENSG00000120738	early growth response 1	EGR1	8.13887	0.931762	1.38708e-06	Yes
ENSG00000054356	protein tyrosine phosphatase receptor type N	PTPRN	2.10904	0.929601	0.00107018	Yes
ENSG00000197472	zinc finger protein 695	ZNF695	1.08848	0.924922	0.00137216	Yes
ENSG00000264112	NA	NA	1.19299	0.920544	0.000160735	Yes
ENSG00000094804	cell division cycle 6	CDC6	5.14387	0.919516	9.26228e-10	Yes
ENSG00000051341	DNA polymerase theta	POLQ	3.91885	0.918279	1.16112e-06	Yes
ENSG00000196584	X-ray repair cross complementing 2	XRCC2	3.31122	0.916773	1.96698e-06	Yes
ENSG00000105290	amyloid beta precursor like protein 1	APLP1	4.13887	0.909178	8.16787e-07	Yes
ENSG00000279598	NA	NA	0.619442	0.90397	0.00469651	Yes
ENSG00000183570	poly(rC) binding protein 3	PCBP3	3.56469	0.898656	1.43756e-06	Yes
ENSG00000186871	ERCC excision repair 6 like, spindle assembly checkpoint helicase	ERCC6L	2.33405	0.897618	7.61239e-05	Yes
ENSG00000154839	spindle and kinetochore associated complex subunit 1	SKA1	4.12534	0.896748	1.46286e-08	Yes
ENSG00000105173	cyclin E1	CCNE1	3.26809	0.895165	8.70744e-06	Yes
ENSG00000166450	protogenin	PRTG	2.67245	0.893439	3.87201e-05	Yes
ENSG00000229321	NA	NA	1.54273	0.893127	9.28469e-05	Yes
ENSG00000197380	dishevelled binding antagonist of beta catenin 3	DACT3	1.01781	0.889219	0.00449763	Yes
ENSG00000163376	kelch repeat and BTB domain containing 8	KBTBD8	0.572537	0.885334	0.00514187	Yes
ENSG00000139318	dual specificity phosphatase 6	DUSP6	6.50369	0.885128	5.08241e-06	Yes
ENSG00000152380	family with sequence similarity 151 member B	FAM151B	0.604904	0.877829	0.00433849	Yes
ENSG00000088808	protein phosphatase 1 regulatory subunit 13B	PPP1R13B	1.63764	0.877519	0.000178636	Yes
ENSG00000117676	ribosomal protein S6 kinase A1	RPS6KA1	0.757647	0.877188	0.00078115	Yes
ENSG00000255397	NA	NA	2.80993	0.876791	6.36949e-07	Yes
ENSG00000105255	fibronectin type III and SPRY domain containing 1	FSD1	2.09832	0.875794	7.6383e-06	Yes
ENSG00000272977	NA	NA	0.798177	0.873476	0.00521036	Yes
ENSG00000105011	anti-silencing function 1B histone chaperone	ASF1B	5.68409	0.866311	2.90496e-06	Yes
ENSG00000129749	cholinergic receptor nicotinic alpha 10 subunit	CHRNA10	1.23882	0.863774	0.00446296	Yes
ENSG00000267383	NA	NA	2.07895	0.863063	0.000927119	Yes
ENSG00000197299	BLM RecQ like helicase	BLM	3.88938	0.861049	1.8151e-06	Yes
ENSG00000182985	cell adhesion molecule 1	CADM1	1.92724	0.858359	0.000585931	Yes
ENSG00000198417	metallothionein 1F	MT1F	3.09203	0.855989	0.000279968	Yes
ENSG00000230519	high mobility group box 1 pseudogene 49	HMGB1P49	0.982101	0.85576	0.00212759	Yes
ENSG00000085999	RAD54 like	RAD54L	3.05879	0.853463	0.000403435	Yes
ENSG00000185875	threonine synthase like 1	THNSL1	2.03044	0.852091	1.2883e-05	Yes
ENSG00000163026	WD repeat and coiled coil containing	WDCP	3.25593	0.848298	1.38352e-05	Yes
ENSG00000000460	chromosome 1 open reading frame 112	C1orf112	3.15161	0.846801	0.000104471	Yes
ENSG00000115687	PAS domain containing serine/threonine kinase	PASK	1.98257	0.843685	0.000111838	Yes
ENSG00000170915	progestin and adipoQ receptor family member 8	PAQR8	2.40466	0.842696	3.7961e-05	Yes
ENSG00000162062	tubulin epsilon and delta complex 2	TEDC2	2.84013	0.836516	9.02826e-05	Yes
ENSG00000130695	centrosomal protein 85	CEP85	3.43181	0.835881	5.22742e-07	Yes
ENSG00000146670	cell division cycle associated 5	CDCA5	4.40647	0.83415	1.84622e-07	Yes
ENSG00000102886	glycerophosphodiester phosphodiesterase domain containing 3	GDPD3	0.841739	0.830656	0.00375734	Yes
ENSG00000169607	cytoskeleton associated protein 2 like	CKAP2L	5.99132	0.829953	4.02067e-07	Yes
ENSG00000112118	minichromosome maintenance complex component 3	MCM3	6.27392	0.828123	3.78322e-08	Yes
ENSG00000175643	RecQ mediated genome instability 2	RMI2	3.71322	0.825526	0.000213046	Yes
ENSG00000163808	kinesin family member 15	KIF15	5.40171	0.823934	3.8394e-08	Yes
ENSG00000154920	essential meiotic structure-specific endonuclease 1	EME1	2.58231	0.82069	0.000649143	Yes
ENSG00000067992	pyruvate dehydrogenase kinase 3	PDK3	2.68085	0.820639	0.000330271	Yes
ENSG00000131153	GINS complex subunit 2	GINS2	4.93337	0.817282	1.614e-06	Yes
ENSG00000182253	synemin	SYNM	2.9813	0.816315	5.8402e-05	Yes
ENSG00000171100	myotubularin 1	MTM1	1.11406	0.815136	0.0048953	Yes
ENSG00000174007	centrosomal protein 19	CEP19	1.84382	0.814958	0.00137844	Yes
ENSG00000176244	acyl-CoA binding domain containing 7	ACBD7	2.95635	0.812449	7.11995e-06	Yes
ENSG00000215256	DHRS4 antisense RNA 1	DHRS4-AS1	2.5891	0.811758	2.8113e-05	Yes
ENSG00000250312	zinc finger protein 718	ZNF718	1.3507	0.810666	0.00230706	Yes
ENSG00000168243	G protein subunit gamma 4	GNG4	1.23278	0.809618	0.00502041	Yes
ENSG00000111885	mannosidase alpha class 1A member 1	MAN1A1	3.36684	0.803617	0.00563851	Yes
ENSG00000277007	NA	NA	1.49926	0.801807	0.00232161	Yes
ENSG00000100027	yippee like 1	YPEL1	2.49567	0.798243	0.000261434	Yes
ENSG00000077152	ubiquitin conjugating enzyme E2 T	UBE2T	5.12577	0.797979	1.74976e-05	Yes
ENSG00000183850	zinc finger protein 730	ZNF730	1.99038	0.793182	0.0018247	Yes
ENSG00000197275	RAD54 homolog B	RAD54B	1.40052	0.788207	0.00362595	Yes
ENSG00000166451	centromere protein N	CENPN	3.62906	0.78817	8.74343e-07	Yes
ENSG00000146409	solute carrier family 18 member B1	SLC18B1	1.13917	0.787944	0.00280837	Yes
ENSG00000144354	cell division cycle associated 7	CDCA7	4.24352	0.785717	5.0331e-05	Yes
ENSG00000160957	RecQ like helicase 4	RECQL4	5.01005	0.785297	1.32897e-06	Yes
ENSG00000197457	stathmin 3	STMN3	4.07863	0.784449	9.782e-06	Yes
ENSG00000279266	NA	NA	1.17252	0.782703	0.00110118	Yes
ENSG00000072571	hyaluronan mediated motility receptor	HMMR	5.48818	0.782612	4.17198e-07	Yes
ENSG00000105866	Sp4 transcription factor	SP4	3.06985	0.778702	8.25694e-05	Yes
ENSG00000167670	chromatin assembly factor 1 subunit A	CHAF1A	5.61266	0.777288	2.09196e-08	Yes
ENSG00000100526	cyclin dependent kinase inhibitor 3	CDKN3	4.80449	0.776472	1.74212e-06	Yes
ENSG00000167513	chromatin licensing and DNA replication factor 1	CDT1	4.41156	0.776039	8.17852e-06	Yes
ENSG00000187741	FA complementation group A	FANCA	4.54567	0.774774	1.03063e-05	Yes
ENSG00000180385	NA	NA	3.84278	0.773142	2.47846e-06	Yes
ENSG00000162595	DIRAS family GTPase 3	DIRAS3	3.48884	0.772836	0.00150331	Yes
ENSG00000164045	cell division cycle 25A	CDC25A	4.31223	0.771106	2.57337e-06	Yes
ENSG00000143476	denticleless E3 ubiquitin protein ligase homolog	DTL	4.87516	0.768846	8.3655e-08	Yes
ENSG00000161010	MRN complex interacting protein	MRNIP	4.47252	0.768645	5.11508e-08	Yes
ENSG00000127586	chromosome transmission fidelity factor 18	CHTF18	3.95558	0.768317	3.17572e-06	Yes
ENSG00000109805	non-SMC condensin I complex subunit G	NCAPG	6.47232	0.766055	4.06583e-09	Yes
ENSG00000055163	cytoplasmic FMR1 interacting protein 2	CYFIP2	3.47867	0.764693	3.68004e-06	Yes
ENSG00000147536	GINS complex subunit 4	GINS4	3.82494	0.764327	9.33595e-05	Yes
ENSG00000271334	long intergenic non-protein coding RNA 2104	LINC02104	2.15202	0.762065	0.00283071	Yes
ENSG00000121152	non-SMC condensin I complex subunit H	NCAPH	4.31323	0.76045	1.73263e-06	Yes
ENSG00000158164	thymosin beta 15A	TMSB15A	5.24402	0.760218	3.25114e-07	Yes
ENSG00000275632	NA	NA	2.63524	0.760028	0.000466717	Yes
ENSG00000189057	FAM111 trypsin like peptidase B	FAM111B	5.29683	0.759945	2.94729e-06	Yes
ENSG00000175093	splA/ryanodine receptor domain and SOCS box containing 4	SPSB4	1.58493	0.758539	0.000467222	Yes
ENSG00000178999	aurora kinase B	AURKB	6.84241	0.758107	1.34696e-07	Yes
ENSG00000229447	NA	NA	2.73199	0.756329	6.62751e-05	Yes
ENSG00000281344	NA	NA	3.80966	0.753312	1.30973e-05	Yes
ENSG00000092853	claspin	CLSPN	7.27174	0.748045	1.37196e-07	Yes
ENSG00000132780	nuclear autoantigenic sperm protein	NASP	7.97635	0.738196	8.54974e-12	Yes
ENSG00000163918	replication factor C subunit 4	RFC4	4.33656	0.738137	1.05272e-07	Yes
ENSG00000123485	Holliday junction recognition protein	HJURP	6.03421	0.7363	4.71606e-10	Yes
ENSG00000169684	cholinergic receptor nicotinic alpha 5 subunit	CHRNA5	2.24203	0.735426	0.000596436	Yes
ENSG00000171848	ribonucleotide reductase regulatory subunit M2	RRM2	7.04929	0.734975	1.20852e-08	Yes
ENSG00000111206	forkhead box M1	FOXM1	5.99843	0.734302	1.18161e-06	Yes
ENSG00000127423	aurora kinase A and ninein interacting protein	AUNIP	1.9991	0.73428	0.00126553	Yes
ENSG00000160867	fibroblast growth factor receptor 4	FGFR4	6.28974	0.733652	0.000459322	Yes
ENSG00000197989	small nucleolar RNA host gene 12	SNHG12	5.29819	0.733134	2.52438e-08	Yes
ENSG00000174442	zwilch kinetochore protein	ZWILCH	6.38629	0.731332	6.18284e-08	Yes
ENSG00000162804	sushi, nidogen and EGF like domains 1	SNED1	5.13098	0.730818	0.000297049	Yes
ENSG00000175305	cyclin E2	CCNE2	3.50083	0.72908	0.000309351	Yes
ENSG00000133119	replication factor C subunit 3	RFC3	5.20548	0.729034	5.1723e-07	Yes
ENSG00000080839	RB transcriptional corepressor like 1	RBL1	4.23413	0.728688	3.23786e-06	Yes
ENSG00000169738	dicarbonyl and L-xylulose reductase	DCXR	5.80724	0.725805	5.72099e-08	Yes
ENSG00000187790	FA complementation group M	FANCM	2.97225	0.724664	0.000182703	Yes
ENSG00000004777	Rho GTPase activating protein 33	ARHGAP33	3.49021	0.723948	5.15558e-06	Yes
ENSG00000214954	leucine rich repeat containing 69	LRRC69	1.10134	0.723155	0.000281983	Yes
ENSG00000109674	nei like DNA glycosylase 3	NEIL3	1.77217	0.723059	0.00265045	Yes
ENSG00000167775	CD320 molecule	CD320	4.1529	0.722516	2.84873e-05	Yes
ENSG00000213005	pituitary tumor-transforming 3, pseudogene	PTTG3P	2.69999	0.7209	0.00139147	Yes
ENSG00000171729	transmembrane protein 51	TMEM51	1.8457	0.718768	0.000866466	Yes
ENSG00000177084	DNA polymerase epsilon, catalytic subunit	POLE	4.91063	0.716457	2.51835e-06	Yes
ENSG00000100150	DEP domain containing 5, GATOR1 subcomplex subunit	DEPDC5	2.63511	0.716141	7.36191e-05	Yes
ENSG00000137812	kinetochore scaffold 1	KNL1	5.88113	0.715436	4.83486e-07	Yes
ENSG00000101945	SUV39H1 histone lysine methyltransferase	SUV39H1	2.63228	0.713314	0.000414582	Yes
ENSG00000261716	H2B clustered histone 20, pseudogene	H2BC20P	1.92376	0.713178	0.000962272	Yes
ENSG00000171320	establishment of sister chromatid cohesion N-acetyltransferase 2	ESCO2	4.88797	0.712287	1.66535e-05	Yes
ENSG00000115194	solute carrier family 30 member 3	SLC30A3	3.33245	0.71187	0.00545425	Yes
ENSG00000174371	exonuclease 1	EXO1	2.96657	0.70845	5.33997e-05	Yes
ENSG00000169715	metallothionein 1E	MT1E	10.0219	0.707627	5.248e-07	Yes
ENSG00000130997	DNA polymerase nu	POLN	2.93729	0.706713	1.10687e-05	Yes
ENSG00000164070	heat shock protein family A (Hsp70) member 4 like	HSPA4L	3.78026	0.702392	8.05377e-05	Yes
ENSG00000205639	major facilitator superfamily domain containing 2B	MFSD2B	0.982358	0.700938	0.0036418	Yes
ENSG00000104381	ganglioside induced differentiation associated protein 1	GDAP1	2.92488	0.70071	0.000207184	Yes
ENSG00000169679	BUB1 mitotic checkpoint serine/threonine kinase	BUB1	5.24924	0.699295	3.67705e-08	Yes
ENSG00000135451	trophinin associated protein	TROAP	4.85514	0.698096	1.47119e-06	Yes
ENSG00000125148	metallothionein 2A	MT2A	13.4083	0.697443	4.58221e-05	Yes
ENSG00000219481	NBPF member 1	NBPF1	2.87199	0.695873	0.000153172	Yes
ENSG00000232389	NA	NA	3.94772	0.695534	2.62646e-05	Yes
ENSG00000080986	NDC80 kinetochore complex component	NDC80	5.30394	0.69548	7.4575e-06	Yes
ENSG00000126215	X-ray repair cross complementing 3	XRCC3	2.98649	0.695225	6.40924e-05	Yes
ENSG00000181938	GINS complex subunit 3	GINS3	3.21861	0.69384	0.000536776	Yes
ENSG00000123374	cyclin dependent kinase 2	CDK2	7.02775	0.693183	3.00075e-06	Yes
ENSG00000089685	baculoviral IAP repeat containing 5	BIRC5	7.19631	0.69274	1.08211e-08	Yes
ENSG00000254598	casein kinase 2 alpha 3	CSNK2A3	1.64612	0.691382	0.00433022	Yes
ENSG00000012048	BRCA1 DNA repair associated	BRCA1	5.07462	0.690828	3.99127e-09	Yes
ENSG00000119969	helicase, lymphoid specific	HELLS	6.58606	0.690383	1.23226e-06	Yes
ENSG00000213694	sphingosine-1-phosphate receptor 3	S1PR3	3.93994	0.689631	0.00222236	Yes
ENSG00000232662	lactate dehydrogenase B pseudogene 1	LDHBP1	1.7593	0.689528	0.00173666	Yes
ENSG00000198521	zinc finger protein 43	ZNF43	3.31128	0.688961	3.97716e-05	Yes
ENSG00000138587	meiosis specific nuclear structural 1	MNS1	5.36117	0.688918	1.04962e-06	Yes
ENSG00000131470	PSMC3 interacting protein	PSMC3IP	4.2304	0.688601	3.6648e-06	Yes
ENSG00000100505	tripartite motif containing 9	TRIM9	2.44616	0.687955	0.00573117	Yes
ENSG00000166788	serum amyloid A like 1	SAAL1	4.75878	0.687677	8.22916e-07	Yes
ENSG00000108852	MAGUK p55 scaffold protein 2	MPP2	1.50568	0.686403	0.00559234	Yes
ENSG00000137310	transcription factor 19	TCF19	5.36584	0.686318	9.70033e-05	Yes
ENSG00000162063	cyclin F	CCNF	5.18864	0.682558	5.44981e-07	Yes
ENSG00000212916	microtubule associated protein 10	MAP10	1.46135	0.682169	0.00467139	Yes
ENSG00000164087	POC1 centriolar protein A	POC1A	4.68516	0.681066	2.2114e-06	Yes
ENSG00000064195	distal-less homeobox 3	DLX3	5.35679	0.680505	0.00086201	Yes
ENSG00000111445	replication factor C subunit 5	RFC5	4.29252	0.678412	7.12438e-06	Yes
ENSG00000111602	timeless circadian regulator	TIMELESS	5.63671	0.677345	3.92434e-07	Yes
ENSG00000207003	RNA, U6 small nuclear 611, pseudogene	RNU6-611P	2.90317	0.677282	0.00512111	Yes
ENSG00000091651	origin recognition complex subunit 6	ORC6	4.80058	0.677208	4.12529e-06	Yes
ENSG00000100162	centromere protein M	CENPM	4.24043	0.676856	1.04892e-06	Yes
ENSG00000068489	proline rich 11	PRR11	7.27003	0.676225	1.19301e-09	Yes
ENSG00000112742	TTK protein kinase	TTK	4.05551	0.675291	1.26081e-05	Yes
ENSG00000169258	G protein regulated inducer of neurite outgrowth 1	GPRIN1	2.63647	0.675059	0.00128847	Yes
ENSG00000163535	shugoshin 2	SGO2	6.42976	0.674205	7.0358e-10	Yes
ENSG00000184661	cell division cycle associated 2	CDCA2	4.99977	0.672381	3.67169e-07	Yes
ENSG00000175048	zinc finger DHHC-type palmitoyltransferase 14	ZDHHC14	3.20184	0.67114	0.000657907	Yes
ENSG00000116830	transcription termination factor 2	TTF2	5.35586	0.668924	1.4298e-08	Yes
ENSG00000166845	chromosome 18 open reading frame 54	C18orf54	3.74532	0.668842	3.4946e-06	Yes
ENSG00000138778	centromere protein E	CENPE	7.00873	0.668813	5.14209e-09	Yes
ENSG00000176208	ATPase family AAA domain containing 5	ATAD5	4.8445	0.668341	1.34978e-05	Yes
ENSG00000097046	cell division cycle 7	CDC7	2.50897	0.666834	6.64443e-05	Yes
ENSG00000140534	TOPBP1 interacting checkpoint and replication regulator	TICRR	3.0054	0.665371	0.000403882	Yes
ENSG00000281398	NA	NA	2.94745	0.664614	0.000125741	Yes
ENSG00000127564	protein kinase, membrane associated tyrosine/threonine 1	PKMYT1	5.23701	0.662609	2.44941e-05	Yes
ENSG00000137054	RNA polymerase I subunit E	POLR1E	4.25015	0.662178	1.21428e-05	Yes
ENSG00000255717	small nucleolar RNA host gene 1	SNHG1	6.44396	0.661182	2.89657e-09	Yes
ENSG00000075218	G2 and S-phase expressed 1	GTSE1	5.7833	0.660321	2.58953e-08	Yes
ENSG00000175322	zinc finger protein 519	ZNF519	2.83127	0.659969	0.000254766	Yes
ENSG00000182685	BRICHOS domain containing 5	BRICD5	2.11357	0.659799	0.00480715	Yes
ENSG00000100297	minichromosome maintenance complex component 5	MCM5	5.82828	0.659054	8.34616e-06	Yes
ENSG00000213160	PHOSPHO2-KLHL23 readthrough	PHOSPHO2-KLHL23	3.90814	0.658238	4.21729e-06	Yes
ENSG00000115109	erythrocyte membrane protein band 4.1 like 5	EPB41L5	3.33259	0.658081	8.44797e-06	Yes
ENSG00000127364	taste 2 receptor member 4	TAS2R4	2.67236	0.657056	0.00046626	Yes
ENSG00000168496	flap structure-specific endonuclease 1	FEN1	6.84005	0.654165	1.02604e-06	Yes
ENSG00000167747	multidrug resistance-related protein	C19orf48	4.96724	0.653405	5.22358e-06	Yes
ENSG00000122824	nudix hydrolase 10	NUDT10	3.86358	0.652242	3.44458e-05	Yes
ENSG00000156802	ATPase family AAA domain containing 2	ATAD2	6.2765	0.651714	3.69012e-07	Yes
ENSG00000138160	kinesin family member 11	KIF11	4.76047	0.651372	1.73418e-05	Yes
ENSG00000129219	phospholipase D2	PLD2	2.12199	0.649106	0.0041206	Yes
ENSG00000161888	SPC24 component of NDC80 kinetochore complex	SPC24	4.85354	0.648653	2.55852e-06	Yes
ENSG00000131351	HAUS augmin like complex subunit 8	HAUS8	4.33672	0.64757	5.4261e-06	Yes
ENSG00000196632	WNK lysine deficient protein kinase 3	WNK3	2.40493	0.647407	0.000223878	Yes
ENSG00000138182	kinesin family member 20B	KIF20B	6.89994	0.646703	2.54094e-08	Yes
ENSG00000136492	BRCA1 interacting helicase 1	BRIP1	3.70891	0.646655	0.000345984	Yes
ENSG00000148773	marker of proliferation Ki-67	MKI67	8.15386	0.645767	3.39531e-09	Yes
ENSG00000166803	PCNA clamp associated factor	PCLAF	7.43511	0.645417	1.32552e-05	Yes
ENSG00000106351	ArfGAP with FG repeats 2	AGFG2	1.70989	0.645156	0.00519786	Yes
ENSG00000213347	MAX dimerization protein 3	MXD3	4.09565	0.644766	7.76529e-05	Yes
ENSG00000121621	kinesin family member 18A	KIF18A	3.25591	0.644672	0.000382809	Yes
ENSG00000106268	nudix hydrolase 1	NUDT1	5.19383	0.643208	4.04413e-06	Yes
ENSG00000104889	ribonuclease H2 subunit A	RNASEH2A	3.63974	0.642322	2.60901e-05	Yes
ENSG00000161981	small nuclear ribonucleoprotein U11/U12 subunit 25	SNRNP25	4.51802	0.642278	7.06035e-06	Yes
ENSG00000134222	proline and serine rich coiled-coil 1	PSRC1	4.21836	0.641473	2.5072e-05	Yes
ENSG00000101412	E2F transcription factor 1	E2F1	5.27182	0.641076	1.55187e-05	Yes
ENSG00000172201	inhibitor of DNA binding 4	ID4	2.87624	0.640997	0.000304691	Yes
ENSG00000198056	DNA primase subunit 1	PRIM1	3.45257	0.64089	4.86264e-05	Yes
ENSG00000092470	WD repeat domain 76	WDR76	4.91275	0.640488	1.91613e-05	Yes
ENSG00000205100	NA	NA	2.83352	0.640284	0.00364482	Yes
ENSG00000117650	NIMA related kinase 2	NEK2	3.46354	0.640259	5.86481e-05	Yes
ENSG00000157456	cyclin B2	CCNB2	5.72693	0.639788	3.24654e-06	Yes
ENSG00000146263	MMS22 like, DNA repair protein	MMS22L	3.85442	0.637754	6.46891e-05	Yes
ENSG00000231365	WARS2 antisense RNA 1	WARS2-AS1	1.9306	0.636665	0.0032146	Yes
ENSG00000126787	DLG associated protein 5	DLGAP5	5.19335	0.636388	7.89319e-07	Yes
ENSG00000263874	long intergenic non-protein coding RNA 672	LINC00672	2.07561	0.635387	0.0010414	Yes
ENSG00000007968	E2F transcription factor 2	E2F2	2.43302	0.635246	0.00543045	Yes
ENSG00000129810	shugoshin 1	SGO1	4.14776	0.634785	8.55795e-06	Yes
ENSG00000054654	spectrin repeat containing nuclear envelope protein 2	SYNE2	7.05467	0.634706	5.38925e-09	Yes
ENSG00000117724	centromere protein F	CENPF	8.88117	0.634067	1.00667e-09	Yes
ENSG00000139438	family with sequence similarity 222 member A	FAM222A	2.57322	0.63308	0.00116951	Yes
ENSG00000152253	SPC25 component of NDC80 kinetochore complex	SPC25	4.01323	0.632577	0.000130141	Yes
ENSG00000111665	cell division cycle associated 3	CDCA3	5.66982	0.631757	3.50532e-07	Yes
ENSG00000167325	ribonucleotide reductase catalytic subunit M1	RRM1	8.10868	0.630163	2.77101e-06	Yes
ENSG00000140451	PIF1 5'-to-3' DNA helicase	PIF1	4.41744	0.629189	3.28497e-05	Yes
ENSG00000181544	FA complementation group B	FANCB	2.90346	0.626691	0.000767711	Yes
ENSG00000163472	transmembrane protein 79	TMEM79	2.97907	0.626182	0.000390708	Yes
ENSG00000131747	DNA topoisomerase II alpha	TOP2A	9.7369	0.62524	2.60722e-09	Yes
ENSG00000090889	kinesin family member 4A	KIF4A	5.58575	0.623496	4.18723e-07	Yes
ENSG00000269246	NA	NA	2.42845	0.623288	0.00081123	Yes
ENSG00000112312	geminin DNA replication inhibitor	GMNN	5.19341	0.622631	8.43808e-07	Yes
ENSG00000139618	BRCA2 DNA repair associated	BRCA2	5.28776	0.620611	2.92252e-06	Yes
ENSG00000249115	HAUS augmin like complex subunit 5	HAUS5	3.42408	0.619516	0.000286356	Yes
ENSG00000197852	inka box actin regulator 2	INKA2	3.15368	0.618314	6.43205e-05	Yes
ENSG00000066279	assembly factor for spindle microtubules	ASPM	7.1704	0.618123	9.50476e-08	Yes
ENSG00000183856	IQ motif containing GTPase activating protein 3	IQGAP3	4.67586	0.617995	8.57467e-06	Yes
ENSG00000180096	septin 1	SEPTIN1	2.73516	0.616899	0.00199093	Yes
ENSG00000125885	minichromosome maintenance 8 homologous recombination repair factor	MCM8	5.33679	0.616554	1.28622e-05	Yes
ENSG00000144554	FA complementation group D2	FANCD2	4.98691	0.616339	3.00195e-05	Yes
ENSG00000254936	NA	NA	2.23844	0.615954	0.00517733	Yes
ENSG00000153044	centromere protein H	CENPH	4.46425	0.615481	3.1627e-05	Yes
ENSG00000173894	chromobox 2	CBX2	3.7935	0.615202	0.00235861	Yes
ENSG00000005448	WD repeat domain 54	WDR54	4.1945	0.614924	3.33543e-05	Yes
ENSG00000021826	carbamoyl-phosphate synthase 1	CPS1	2.75735	0.614888	0.00540012	Yes
ENSG00000172731	leucine rich repeat containing 20	LRRC20	2.34773	0.614078	0.00103714	Yes
ENSG00000179604	CDC42 effector protein 4	CDC42EP4	4.00774	0.613759	0.00025793	Yes
ENSG00000070718	adaptor related protein complex 3 subunit mu 2	AP3M2	5.22911	0.612272	7.29419e-06	Yes
ENSG00000165304	maternal embryonic leucine zipper kinase	MELK	4.77265	0.610637	0.000198661	Yes
ENSG00000088325	TPX2 microtubule nucleation factor	TPX2	7.23603	0.609492	1.51287e-08	Yes
ENSG00000144120	transmembrane protein 177	TMEM177	3.54678	0.608072	6.23454e-05	Yes
ENSG00000137404	nurim	NRM	4.93546	0.607828	3.79054e-06	Yes
ENSG00000123975	CDC28 protein kinase regulatory subunit 2	CKS2	4.67117	0.606799	2.80784e-05	Yes
ENSG00000114790	Rho guanine nucleotide exchange factor 26	ARHGEF26	2.70338	0.606118	0.00089831	Yes
ENSG00000132646	proliferating cell nuclear antigen	PCNA	6.00554	0.605461	4.13508e-05	Yes
ENSG00000149503	inner centromere protein	INCENP	4.56606	0.604519	4.05265e-05	Yes
ENSG00000149636	DSN1 component of MIS12 kinetochore complex	DSN1	5.4503	0.601838	7.2795e-06	Yes
ENSG00000171208	neuropilin and tolloid like 2	NETO2	5.48678	0.601721	4.51961e-07	Yes
ENSG00000165490	DNA damage induced apoptosis suppressor	DDIAS	2.65111	0.601684	0.00148312	Yes
ENSG00000134057	cyclin B1	CCNB1	6.33506	0.600899	2.78947e-07	Yes
ENSG00000104738	minichromosome maintenance complex component 4	MCM4	6.41404	0.599952	5.2099e-06	Yes
ENSG00000106399	replication protein A3	RPA3	4.83998	0.599759	1.59463e-05	Yes
ENSG00000141682	phorbol-12-myristate-13-acetate-induced protein 1	PMAIP1	3.41114	0.598351	0.00030537	Yes
ENSG00000151725	centromere protein U	CENPU	5.41049	0.598189	2.98419e-05	Yes
ENSG00000197056	zinc finger MYM-type containing 1	ZMYM1	3.25553	0.596919	3.12097e-05	Yes
ENSG00000164109	mitotic arrest deficient 2 like 1	MAD2L1	4.61012	0.59606	0.000139333	Yes
ENSG00000168785	tetraspanin 5	TSPAN5	7.03624	0.595494	1.48876e-05	Yes
ENSG00000146757	zinc finger protein 92	ZNF92	2.62307	0.595402	0.00103966	Yes
ENSG00000172613	RAD9 checkpoint clamp component A	RAD9A	2.40135	0.595048	0.000919746	Yes
ENSG00000101407	TELO2 interacting protein 1	TTI1	5.60454	0.594746	3.49324e-05	Yes
ENSG00000140525	FA complementation group I	FANCI	5.17433	0.594271	2.26455e-06	Yes
ENSG00000259768	ZFHX3 antisense RNA 1	ZFHX3-AS1	2.00044	0.5931	0.0027803	Yes
ENSG00000144730	interleukin 17 receptor D	IL17RD	2.127	0.590992	0.00469922	Yes
ENSG00000198168	small VCP interacting protein	SVIP	5.23391	0.590751	4.99471e-08	Yes
ENSG00000071794	helicase like transcription factor	HLTF	5.53645	0.59067	1.31892e-05	Yes
ENSG00000132436	fidgetin like 1	FIGNL1	3.49402	0.590124	6.86013e-05	Yes
ENSG00000106089	syntaxin 1A	STX1A	3.25531	0.58865	0.000245199	Yes
ENSG00000135414	growth differentiation factor 11	GDF11	6.55333	0.588007	2.39286e-09	Yes
ENSG00000024526	DEP domain containing 1	DEPDC1	5.48348	0.587977	9.48448e-07	Yes
ENSG00000161558	transmembrane protein 143	TMEM143	3.18363	0.587725	9.01004e-05	Yes
ENSG00000156970	BUB1 mitotic checkpoint serine/threonine kinase B	BUB1B	4.76322	0.587232	5.04314e-07	Yes
ENSG00000138092	centromere protein O	CENPO	4.43662	0.586361	1.55185e-05	Yes
ENSG00000148908	regulator of G protein signaling 10	RGS10	3.44455	0.585085	0.000438173	Yes
ENSG00000198554	WD repeat and HMG-box DNA binding protein 1	WDHD1	4.50504	0.584659	3.60001e-06	Yes
ENSG00000116062	mutS homolog 6	MSH6	6.44951	0.584628	2.33978e-07	Yes
ENSG00000093009	cell division cycle 45	CDC45	4.20558	0.584054	1.62749e-05	Yes
ENSG00000130699	TATA-box binding protein associated factor 4	TAF4	2.61626	0.58397	0.000106957	Yes
ENSG00000127191	TNF receptor associated factor 2	TRAF2	2.5104	0.581075	5.86066e-05	Yes
ENSG00000076382	sperm associated antigen 5	SPAG5	4.67601	0.580197	2.27588e-05	Yes
ENSG00000100629	centrosomal protein 128	CEP128	4.12426	0.580104	4.53329e-05	Yes
ENSG00000101057	MYB proto-oncogene like 2	MYBL2	5.54712	0.579928	4.38993e-05	Yes
ENSG00000167523	spermatogenesis associated 33	SPATA33	4.50597	0.579757	6.82171e-06	Yes
ENSG00000104147	Opa interacting protein 5	OIP5	4.20253	0.578716	0.000374773	Yes
ENSG00000175063	ubiquitin conjugating enzyme E2 C	UBE2C	6.70888	0.577749	0.00022433	Yes
ENSG00000253250	chromosome 8 open reading frame 88	C8orf88	2.755	0.57756	0.00239501	Yes
ENSG00000147874	HAUS augmin like complex subunit 6	HAUS6	4.91466	0.577298	2.50656e-07	Yes
ENSG00000013810	transforming acidic coiled-coil containing protein 3	TACC3	7.59006	0.577246	8.77756e-06	Yes
ENSG00000176890	thymidylate synthetase	TYMS	6.46266	0.577151	3.24513e-06	Yes
ENSG00000049541	replication factor C subunit 2	RFC2	3.70234	0.576005	0.000551186	Yes
ENSG00000169992	neuroligin 2	NLGN2	4.45106	0.575972	1.16868e-07	Yes
ENSG00000004139	sterile alpha and TIR motif containing 1	SARM1	3.58059	0.575874	0.000422863	Yes
ENSG00000198865	coiled-coil domain containing 152	CCDC152	3.84344	0.575828	0.000123784	Yes
ENSG00000247134	uncharacterized LOC105379362	LOC105379362	2.95294	0.575396	0.00131298	Yes
ENSG00000186185	kinesin family member 18B	KIF18B	4.00707	0.575044	0.00118305	Yes
ENSG00000102096	Pim-2 proto-oncogene, serine/threonine kinase	PIM2	3.46378	0.574812	0.000277981	Yes
ENSG00000103995	centrosomal protein 152	CEP152	5.43674	0.574447	3.79087e-06	Yes
ENSG00000163781	DNA topoisomerase II binding protein 1	TOPBP1	5.43382	0.574374	1.79122e-07	Yes
ENSG00000164941	integrator complex subunit 8	INTS8	4.16306	0.574204	4.75285e-06	Yes
ENSG00000153395	lysophosphatidylcholine acyltransferase 1	LPCAT1	2.96259	0.573763	0.00551	Yes
ENSG00000166508	minichromosome maintenance complex component 7	MCM7	7.06202	0.573305	1.65852e-06	Yes
ENSG00000051825	M-phase phosphoprotein 9	MPHOSPH9	4.96183	0.573044	5.82216e-06	Yes
ENSG00000111252	SH2B adaptor protein 3	SH2B3	5.4669	0.571999	8.79561e-07	Yes
ENSG00000158301	ARMCX5-GPRASP2 readthrough	ARMCX5-GPRASP2	3.99584	0.571823	8.34284e-06	Yes
ENSG00000166965	RCC1 domain containing 1	RCCD1	5.01997	0.570737	6.03089e-06	Yes
ENSG00000170312	cyclin dependent kinase 1	CDK1	5.92972	0.565602	6.77628e-06	Yes
ENSG00000259305	ZHX1-C8orf76 readthrough	ZHX1-C8orf76	1.38669	0.564865	0.00378473	Yes
ENSG00000197119	solute carrier family 25 member 29	SLC25A29	4.57658	0.564328	9.13602e-06	Yes
ENSG00000142528	zinc finger protein 473	ZNF473	2.82787	0.563558	0.0017631	Yes
ENSG00000142046	transmembrane protein 91	TMEM91	2.24023	0.563544	0.00561677	Yes
ENSG00000122966	citron rho-interacting serine/threonine kinase	CIT	4.65763	0.561914	3.22166e-05	Yes
ENSG00000115392	FA complementation group L	FANCL	4.21036	0.560121	1.5702e-05	Yes
ENSG00000166106	ADAM metallopeptidase with thrombospondin type 1 motif 15	ADAMTS15	3.42338	0.55895	0.00511014	Yes
ENSG00000162840	NA	NA	4.6965	0.558795	0.00030797	Yes
ENSG00000130830	MAGUK p55 scaffold protein 1	MPP1	3.74301	0.555239	2.52043e-05	Yes
ENSG00000114405	chromosome 3 open reading frame 14	C3orf14	3.81794	0.555089	5.36893e-05	Yes
ENSG00000075702	WD repeat domain 62	WDR62	2.29486	0.554125	0.00181862	Yes
ENSG00000158402	cell division cycle 25C	CDC25C	4.05012	0.553512	0.00150664	Yes
ENSG00000122952	ZW10 interacting kinetochore protein	ZWINT	5.69735	0.553288	1.20841e-05	Yes
ENSG00000051180	RAD51 recombinase	RAD51	4.25756	0.551808	0.000269647	Yes
ENSG00000100281	HMG-box containing 4	HMGXB4	6.27743	0.551646	8.13177e-10	Yes
ENSG00000184992	BRI3 binding protein	BRI3BP	5.16973	0.551216	0.000109924	Yes
ENSG00000138346	DNA replication helicase/nuclease 2	DNA2	3.36626	0.551201	0.000444018	Yes
ENSG00000101220	chromosome 20 open reading frame 27	C20orf27	5.04234	0.551108	1.33571e-05	Yes
ENSG00000131462	tubulin gamma 1	TUBG1	6.61407	0.550786	2.08914e-08	Yes
ENSG00000138604	glucuronic acid epimerase	GLCE	3.03761	0.549782	0.00166297	Yes
ENSG00000101003	GINS complex subunit 1	GINS1	3.54154	0.549381	0.000284599	Yes
ENSG00000171608	phosphatidylinositol-4,5-bisphosphate 3-kinase catalytic subunit delta	PIK3CD	5.94715	0.548099	6.5861e-05	Yes
ENSG00000151503	non-SMC condensin II complex subunit D3	NCAPD3	4.42342	0.547158	7.10595e-05	Yes
ENSG00000179958	dCTP pyrophosphatase 1	DCTPP1	4.99253	0.54708	5.48799e-07	Yes
ENSG00000151233	glucoside xylosyltransferase 1	GXYLT1	6.05307	0.546755	4.82935e-06	Yes
ENSG00000102384	centromere protein I	CENPI	4.03855	0.545902	0.000828945	Yes
ENSG00000196456	zinc finger protein 775	ZNF775	3.22454	0.54581	0.00271753	Yes
ENSG00000167333	tripartite motif containing 68	TRIM68	2.57993	0.544535	0.000785068	Yes
ENSG00000100350	FAD dependent oxidoreductase domain containing 2	FOXRED2	5.96374	0.544169	1.10849e-08	Yes
ENSG00000165480	spindle and kinetochore associated complex subunit 3	SKA3	4.57375	0.543626	0.000357796	Yes
ENSG00000113810	structural maintenance of chromosomes 4	SMC4	8.65113	0.543434	1.0087e-07	Yes
ENSG00000123219	centromere protein K	CENPK	4.22526	0.543259	6.64902e-05	Yes
ENSG00000259429	UBE2Q2 pseudogene 2	UBE2Q2P2	2.36869	0.543201	0.00483184	Yes
ENSG00000137720	chromosome 11 open reading frame 1	C11orf1	2.20194	0.5429	0.00106849	Yes
ENSG00000096654	zinc finger protein 184	ZNF184	2.95491	0.542096	0.000473187	Yes
ENSG00000155561	nucleoporin 205	NUP205	3.94185	0.541508	0.000310534	Yes
ENSG00000141499	WD repeat containing antisense to TP53	WRAP53	2.51457	0.541437	0.00169855	Yes
ENSG00000100802	chromosome 14 open reading frame 93	C14orf93	2.37188	0.541164	0.00130372	Yes
ENSG00000214756	citrate synthase lysine methyltransferase	CSKMT	3.68653	0.54059	5.88584e-05	Yes
ENSG00000151640	dihydropyrimidinase like 4	DPYSL4	4.076	0.540483	0.00138337	Yes
ENSG00000122483	coiled-coil domain containing 18	CCDC18	5.59686	0.540274	2.2378e-08	Yes
ENSG00000149554	checkpoint kinase 1	CHEK1	4.82057	0.539492	3.91405e-05	Yes
ENSG00000064199	sperm autoantigenic protein 17	SPA17	3.37093	0.539333	0.000121709	Yes
ENSG00000119640	acylphosphatase 1	ACYP1	3.46733	0.539265	0.00010132	Yes
ENSG00000143842	SRY-box transcription factor 13	SOX13	2.6121	0.538832	0.00544359	Yes
ENSG00000158158	cyclin and CBS domain divalent metal cation transport mediator 4	CNNM4	3.05377	0.538559	2.64473e-05	Yes
ENSG00000261061	NA	NA	5.31719	0.5372	1.59359e-05	Yes
ENSG00000259020	NA	NA	1.86978	0.535755	0.00319831	Yes
ENSG00000214367	HAUS augmin like complex subunit 3	HAUS3	3.74929	0.53575	0.000216034	Yes
ENSG00000126453	BCL2 like 12	BCL2L12	5.945	0.535608	2.11192e-05	Yes
ENSG00000143033	metal response element binding transcription factor 2	MTF2	5.37675	0.534879	2.3531e-07	Yes
ENSG00000164053	ATRIP-TREX1 readthrough	ATRIP-TREX1	3.50865	0.534243	0.000154464	Yes
ENSG00000134690	cell division cycle associated 8	CDCA8	6.06873	0.534149	0.000306493	Yes
ENSG00000106144	caspase 2	CASP2	5.65942	0.532714	2.09025e-05	Yes
ENSG00000100036	solute carrier family 35 member E4	SLC35E4	3.64586	0.532372	0.00107126	Yes
ENSG00000175550	DR1 associated protein 1	DRAP1	7.21734	0.53113	3.38605e-08	Yes
ENSG00000136982	DNA replication and sister chromatid cohesion 1	DSCC1	3.61356	0.530362	0.00100087	Yes
ENSG00000142731	polo like kinase 4	PLK4	3.14898	0.529981	0.00504404	Yes
ENSG00000143228	NUF2 component of NDC80 kinetochore complex	NUF2	5.44812	0.529393	8.04595e-05	Yes
ENSG00000173207	CDC28 protein kinase regulatory subunit 1B	CKS1B	6.25354	0.528336	1.00035e-05	Yes
ENSG00000185480	PARP1 binding protein	PARPBP	3.8155	0.527601	0.000668877	Yes
ENSG00000127980	peroxisomal biogenesis factor 1	PEX1	3.58806	0.527086	0.000715873	Yes
ENSG00000143493	integrator complex subunit 7	INTS7	3.90487	0.525434	0.00172139	Yes
ENSG00000038210	phosphatidylinositol 4-kinase type 2 beta	PI4K2B	2.73341	0.523598	0.000515422	Yes
ENSG00000164611	PTTG1 regulator of sister chromatid separation, securin	PTTG1	7.15194	0.52272	3.96291e-06	Yes
ENSG00000149929	HIRA interacting protein 3	HIRIP3	3.26973	0.522546	0.000335299	Yes
ENSG00000255014	NA	NA	4.18088	0.522031	0.000224962	Yes
ENSG00000136908	dolichyl-phosphate mannosyltransferase subunit 2, regulatory	DPM2	4.32747	0.521283	8.58902e-06	Yes
ENSG00000091844	regulator of G protein signaling 17	RGS17	3.03685	0.521125	0.00235614	Yes
ENSG00000163923	ribosomal protein L39 like	RPL39L	3.03797	0.520814	0.00416884	Yes
ENSG00000166004	centrosomal protein 295	CEP295	5.21139	0.520656	2.63983e-07	Yes
ENSG00000130816	DNA methyltransferase 1	DNMT1	8.12422	0.520629	8.85517e-07	Yes
ENSG00000040933	inositol polyphosphate-4-phosphatase type I A	INPP4A	4.10682	0.52034	2.65931e-06	Yes
ENSG00000167900	thymidine kinase 1	TK1	5.82283	0.520293	6.91739e-05	Yes
ENSG00000111247	RAD51 associated protein 1	RAD51AP1	4.59161	0.519353	0.000794128	Yes
ENSG00000243279	PRA1 domain family member 2	PRAF2	5.97503	0.519272	2.004e-05	Yes
ENSG00000151287	testis expressed 30	TEX30	3.54881	0.518578	0.000340185	Yes
ENSG00000138658	zinc finger GRF-type containing 1	ZGRF1	3.1965	0.518454	0.00112036	Yes
ENSG00000134461	ankyrin repeat domain 16	ANKRD16	2.24369	0.517827	0.00293548	Yes
ENSG00000116120	phenylalanyl-tRNA synthetase subunit beta	FARSB	6.63917	0.517716	1.90606e-08	Yes
ENSG00000112029	F-box protein 5	FBXO5	4.67225	0.517704	7.65448e-05	Yes
ENSG00000164104	high mobility group box 2	HMGB2	7.29046	0.516729	7.37147e-05	Yes
ENSG00000142945	kinesin family member 2C	KIF2C	5.10517	0.516499	0.000444018	Yes
ENSG00000182481	karyopherin subunit alpha 2	KPNA2	6.53657	0.516279	2.30773e-06	Yes
ENSG00000213551	DnaJ heat shock protein family (Hsp40) member C9	DNAJC9	5.37678	0.514443	6.39973e-06	Yes
ENSG00000187736	non-homologous end joining factor 1	NHEJ1	3.51245	0.514431	0.000263079	Yes
ENSG00000168566	small nuclear ribonucleoprotein U11/U12 subunit 48	SNRNP48	6.38623	0.514285	1.58021e-06	Yes
ENSG00000141642	elaC ribonuclease Z 1	ELAC1	2.4736	0.514153	0.00101887	Yes
ENSG00000171792	RAD9-HUS1-RAD1 interacting nuclear orphan 1	RHNO1	5.30174	0.51402	1.2063e-05	Yes
ENSG00000253204	NA	NA	2.58562	0.513128	0.0018786	Yes
ENSG00000123473	STIL centriolar assembly protein	STIL	4.60257	0.512572	0.000804514	Yes
ENSG00000164985	PC4 and SFRS1 interacting protein 1	PSIP1	6.85162	0.511971	2.48936e-06	Yes
ENSG00000225697	solute carrier family 26 member 6	SLC26A6	3.76094	0.51189	0.000395632	Yes
ENSG00000159433	StAR related lipid transfer domain containing 9	STARD9	4.1577	0.510621	7.8956e-05	Yes
ENSG00000117632	stathmin 1	STMN1	9.51404	0.509747	9.68151e-08	Yes
ENSG00000105085	mediator complex subunit 26	MED26	3.65494	0.50899	0.00353739	Yes
ENSG00000100749	VRK serine/threonine kinase 1	VRK1	5.0165	0.508659	1.34539e-05	Yes
ENSG00000177853	zinc finger protein 518A	ZNF518A	4.6799	0.508629	7.9943e-07	Yes
ENSG00000079616	kinesin family member 22	KIF22	5.1803	0.50858	8.35137e-05	Yes
ENSG00000124207	chromosome segregation 1 like	CSE1L	7.13521	0.508527	2.444e-06	Yes
ENSG00000128805	Rho GTPase activating protein 22	ARHGAP22	5.50204	0.507564	0.00077824	Yes
ENSG00000046653	glycoprotein M6B	GPM6B	5.7503	0.506324	0.00297467	Yes
ENSG00000140326	codanin 1	CDAN1	3.50161	0.504791	0.000488604	Yes
ENSG00000103066	phospholipase A2 group XV	PLA2G15	4.85397	0.504775	5.05478e-05	Yes
ENSG00000162783	immediate early response 5	IER5	7.91702	0.504775	6.86609e-05	Yes
ENSG00000124608	alanyl-tRNA synthetase 2, mitochondrial	AARS2	3.68085	0.504183	0.00136026	Yes
ENSG00000108064	transcription factor A, mitochondrial	TFAM	6.18823	0.503819	9.49139e-09	Yes
ENSG00000010292	non-SMC condensin I complex subunit D2	NCAPD2	6.27055	0.503207	3.73552e-07	Yes
ENSG00000134072	calcium/calmodulin dependent protein kinase I	CAMK1	4.72488	0.502882	0.00254936	Yes
ENSG00000131459	glutamine-fructose-6-phosphate transaminase 2	GFPT2	6.33066	0.50255	1.07562e-05	Yes
ENSG00000142197	DOP1 leucine zipper like protein B	DOP1B	3.32197	0.50217	4.90457e-05	Yes
ENSG00000148019	centrosomal protein 78	CEP78	5.82989	0.501015	4.02592e-05	Yes
ENSG00000113369	arrestin domain containing 3	ARRDC3	5.12291	0.500088	2.79982e-06	Yes
ENSG00000035499	DEP domain containing 1B	DEPDC1B	3.19737	0.499548	0.00225841	Yes
ENSG00000256238	SPT16 homolog, facilitates chromatin remodeling subunit pseudogene 1	SUPT16HP1	3.73461	0.499154	0.00142596	Yes
ENSG00000163935	Scm like with four mbt domains 1	SFMBT1	4.28202	0.498646	0.000374225	Yes
ENSG00000114904	NIMA related kinase 4	NEK4	3.21409	0.496753	0.000490214	Yes
ENSG00000107672	NSE4 homolog A, SMC5-SMC6 complex component	NSMCE4A	3.8609	0.496049	0.000277225	Yes
ENSG00000175130	MARCKS like 1	MARCKSL1	5.73306	0.494809	8.74849e-05	Yes
ENSG00000213390	Rho GTPase activating protein 19	ARHGAP19	3.12747	0.494702	0.000872651	Yes
ENSG00000117399	cell division cycle 20	CDC20	5.91609	0.494254	2.7112e-05	Yes
ENSG00000163507	cellular inhibitor of PP2A	CIP2A	5.75931	0.494073	6.28132e-05	Yes
ENSG00000132522	G protein pathway suppressor 2	GPS2	4.00271	0.492422	3.45674e-05	Yes
ENSG00000118193	kinesin family member 14	KIF14	5.02909	0.492071	1.1747e-05	Yes
ENSG00000118402	ELOVL fatty acid elongase 4	ELOVL4	3.49809	0.491748	8.83304e-05	Yes
ENSG00000119397	centriolin	CNTRL	4.66733	0.491704	4.52397e-05	Yes
ENSG00000156876	SAS-6 centriolar assembly protein	SASS6	3.91878	0.491601	0.000198024	Yes
ENSG00000159055	MIS18 kinetochore protein A	MIS18A	4.81615	0.491044	0.000791185	Yes
ENSG00000135108	F-box protein 21	FBXO21	5.23205	0.490575	3.72655e-05	Yes
ENSG00000020922	MRE11 homolog, double strand break repair nuclease	MRE11	5.52105	0.490014	8.12934e-07	Yes
ENSG00000164306	primase and DNA directed polymerase	PRIMPOL	3.03931	0.489071	0.00134778	Yes
ENSG00000167272	POP5 homolog, ribonuclease P/MRP subunit	POP5	4.41077	0.488891	4.80126e-05	Yes
ENSG00000160298	chromosome 21 open reading frame 58	C21orf58	4.42061	0.488804	0.000526142	Yes
ENSG00000129484	poly(ADP-ribose) polymerase 2	PARP2	4.37424	0.488713	2.20037e-05	Yes
ENSG00000068650	ATPase phospholipid transporting 11A	ATP11A	3.8824	0.48816	6.34252e-05	Yes
ENSG00000136943	cathepsin V	CTSV	3.51568	0.487682	0.0019208	Yes
ENSG00000057019	discoidin, CUB and LCCL domain containing 2	DCBLD2	8.15022	0.487661	0.000642333	Yes
ENSG00000260260	small nucleolar RNA host gene 19	SNHG19	7.31466	0.487358	1.17536e-05	Yes
ENSG00000198826	Rho GTPase activating protein 11A	ARHGAP11A	6.29127	0.486196	1.86902e-06	Yes
ENSG00000242114	mitochondrial fission process 1	MTFP1	4.20716	0.485616	5.69859e-05	Yes
ENSG00000079156	oxysterol binding protein like 6	OSBPL6	4.86606	0.485558	4.23085e-05	Yes
ENSG00000168411	ring finger and WD repeat domain 3	RFWD3	6.13074	0.485444	0.000907015	Yes
ENSG00000124733	male-enhanced antigen 1	MEA1	6.95333	0.485356	6.01846e-06	Yes
ENSG00000165185	KIAA1958	KIAA1958	3.4601	0.484668	0.000243959	Yes
ENSG00000101447	family with sequence similarity 83 member D	FAM83D	4.68264	0.483586	0.00069185	Yes
ENSG00000153487	inhibitor of growth family member 1	ING1	4.17491	0.483296	0.000148289	Yes
ENSG00000095002	mutS homolog 2	MSH2	5.12504	0.482907	2.41499e-05	Yes
ENSG00000196368	nudix hydrolase 11	NUDT11	5.00435	0.482688	1.92201e-06	Yes
ENSG00000160072	ATPase family AAA domain containing 3B	ATAD3B	3.72663	0.482573	0.000188924	Yes
ENSG00000213672	NCK interacting protein with SH3 domain	NCKIPSD	3.49533	0.482277	0.00242488	Yes
ENSG00000253954	NA	NA	4.83789	0.481995	0.000388524	Yes
ENSG00000132383	replication protein A1	RPA1	6.07281	0.481937	3.38659e-05	Yes
ENSG00000163006	coiled-coil domain containing 138	CCDC138	2.64084	0.481325	0.00324702	Yes
ENSG00000184162	nuclear receptor 2C2 associated protein	NR2C2AP	3.42843	0.481041	0.0012215	Yes
ENSG00000235859	NA	NA	2.06991	0.48062	0.00569986	Yes
ENSG00000149476	triokinase and FMN cyclase	TKFC	3.52294	0.480558	0.000212231	Yes
ENSG00000169093	acetylserotonin O-methyltransferase like	ASMTL	3.44365	0.480393	0.00348928	Yes
ENSG00000185697	MYB proto-oncogene like 1	MYBL1	5.12964	0.48034	0.000349798	Yes
ENSG00000110400	nectin cell adhesion molecule 1	NECTIN1	3.32505	0.47942	0.00302536	Yes
ENSG00000001497	LAS1 like ribosome biogenesis factor	LAS1L	4.88984	0.478897	3.3748e-06	Yes
ENSG00000198901	protein regulator of cytokinesis 1	PRC1	5.40548	0.477893	1.55683e-05	Yes
ENSG00000007944	myosin regulatory light chain interacting protein	MYLIP	2.92565	0.477861	0.00319383	Yes
ENSG00000178498	deltex E3 ubiquitin ligase 3	DTX3	4.22397	0.47735	0.000558293	Yes
ENSG00000058453	ciliary rootlet coiled-coil, rootletin	CROCC	3.44173	0.475623	0.0019352	Yes
ENSG00000102967	dihydroorotate dehydrogenase (quinone)	DHODH	2.98434	0.475417	0.00133353	Yes
ENSG00000247572	CKMT2 antisense RNA 1	CKMT2-AS1	2.55039	0.474629	0.00213029	Yes
ENSG00000165724	zinc finger MYND-type containing 19	ZMYND19	4.57488	0.473793	1.34187e-05	Yes
ENSG00000168758	semaphorin 4C	SEMA4C	6.51379	0.473708	0.00022043	Yes
ENSG00000125871	mitochondrial genome maintenance exonuclease 1	MGME1	4.23685	0.472936	0.00060302	Yes
ENSG00000139734	diaphanous related formin 3	DIAPH3	5.91392	0.472169	7.99852e-06	Yes
ENSG00000130713	exosome component 2	EXOSC2	4.51695	0.471189	3.82272e-06	Yes
ENSG00000040275	spindle apparatus coiled-coil protein 1	SPDL1	6.28359	0.471169	0.00384426	Yes
ENSG00000100065	caspase recruitment domain family member 10	CARD10	3.119	0.469835	0.0050871	Yes
ENSG00000151849	centromere protein J	CENPJ	5.33543	0.469456	1.83649e-05	Yes
ENSG00000136811	outer dense fiber of sperm tails 2	ODF2	5.37282	0.469342	1.11339e-06	Yes
ENSG00000171163	zinc finger protein 692	ZNF692	3.10187	0.468847	0.000415145	Yes
ENSG00000169689	centromere protein X	CENPX	5.37524	0.468393	1.33489e-05	Yes
ENSG00000237190	CDKN2A interacting protein N-terminal like	CDKN2AIPNL	3.97406	0.468167	6.05753e-05	Yes
ENSG00000136824	structural maintenance of chromosomes 2	SMC2	7.18185	0.467871	9.90652e-07	Yes
ENSG00000157426	aminoadipate-semialdehyde dehydrogenase	AASDH	4.18371	0.467162	0.000111837	Yes
ENSG00000125834	serine/threonine kinase 35	STK35	4.95036	0.466605	1.69635e-05	Yes
ENSG00000067445	trophinin	TRO	5.22452	0.466284	0.00080869	Yes
ENSG00000088035	ALG6 alpha-1,3-glucosyltransferase	ALG6	2.77129	0.466069	0.00485673	Yes
ENSG00000168268	5'-nucleotidase domain containing 2	NT5DC2	6.15108	0.46595	0.000312497	Yes
ENSG00000141664	zinc finger CCHC-type containing 2	ZCCHC2	4.18112	0.465664	5.27993e-05	Yes
ENSG00000100416	tRNA mitochondrial 2-thiouridylase	TRMU	4.42137	0.46485	0.000321435	Yes
ENSG00000006607	FERM, ARH/RhoGEF and pleckstrin domain protein 2	FARP2	5.03602	0.464295	8.2366e-05	Yes
ENSG00000185361	TNF alpha induced protein 8 like 1	TNFAIP8L1	4.64475	0.464177	1.38307e-05	Yes
ENSG00000129534	MIS18 binding protein 1	MIS18BP1	5.64631	0.463258	3.42612e-05	Yes
ENSG00000011376	leucyl-tRNA synthetase 2, mitochondrial	LARS2	4.09985	0.463256	2.76639e-05	Yes
ENSG00000198408	O-GlcNAcase	OGA	7.43059	0.462733	2.6279e-09	Yes
ENSG00000198695	NADH dehydrogenase subunit 6	ND6	7.07335	0.461653	0.00128187	Yes
ENSG00000168393	deoxythymidylate kinase	DTYMK	6.32927	0.461056	0.000118754	Yes
ENSG00000074696	3-hydroxyacyl-CoA dehydratase 3	HACD3	6.96948	0.461041	3.92742e-05	Yes
ENSG00000149346	SLX4 interacting protein	SLX4IP	3.34798	0.45932	0.00117428	Yes
ENSG00000146918	non-SMC condensin II complex subunit G2	NCAPG2	5.0714	0.459032	0.000380676	Yes
ENSG00000110721	choline kinase alpha	CHKA	5.11365	0.458942	5.93435e-06	Yes
ENSG00000073111	minichromosome maintenance complex component 2	MCM2	6.43145	0.45878	0.00180056	Yes
ENSG00000120647	coiled-coil domain containing 77	CCDC77	4.18811	0.457746	5.07521e-05	Yes
ENSG00000241058	NOP2/Sun RNA methyltransferase 6	NSUN6	3.34526	0.456891	0.00121463	Yes
ENSG00000089280	FUS RNA binding protein	FUS	8.82279	0.45497	1.41817e-08	Yes
ENSG00000169914	OTU deubiquitinase 3	OTUD3	3.62188	0.453431	0.00165372	Yes
ENSG00000196976	L antigen family member 3	LAGE3	5.42841	0.452672	0.000124824	Yes
ENSG00000205581	high mobility group nucleosome binding domain 1	HMGN1	6.62483	0.451515	0.000229791	Yes
ENSG00000026508	CD44 molecule (Indian blood group)	CD44	7.791	0.451342	0.000132951	Yes
ENSG00000150456	EEF1A lysine methyltransferase 1	EEF1AKMT1	5.40064	0.45107	5.29573e-05	Yes
ENSG00000160055	transmembrane protein 234	TMEM234	2.5269	0.450898	0.00182585	Yes
ENSG00000127328	RAB3A interacting protein	RAB3IP	4.53248	0.450657	2.67997e-05	Yes
ENSG00000267080	ASB16 antisense RNA 1	ASB16-AS1	4.15804	0.450497	0.000500926	Yes
ENSG00000171241	SHC binding and spindle associated 1	SHCBP1	5.6601	0.450106	5.6375e-05	Yes
ENSG00000101911	phosphoribosyl pyrophosphate synthetase 2	PRPS2	3.6062	0.449949	0.00231036	Yes
ENSG00000131779	peroxisomal biogenesis factor 11 beta	PEX11B	4.45409	0.449701	8.03146e-05	Yes
ENSG00000171793	CTP synthase 1	CTPS1	5.71815	0.449637	3.5948e-05	Yes
ENSG00000060656	protein tyrosine phosphatase receptor type U	PTPRU	5.02497	0.449255	0.00117868	Yes
ENSG00000115756	hippocalcin like 1	HPCAL1	7.62315	0.448804	5.2553e-05	Yes
ENSG00000166851	polo like kinase 1	PLK1	6.12298	0.448273	1.39902e-05	Yes
ENSG00000188229	tubulin beta 4B class IVb	TUBB4B	8.98743	0.447973	6.39611e-08	Yes
ENSG00000112640	protein phosphatase 2 regulatory subunit B'delta	PPP2R5D	6.6644	0.447586	1.06228e-07	Yes
ENSG00000133302	SMC5-SMC6 complex localization factor 1	SLF1	4.55417	0.447118	1.63604e-05	Yes
ENSG00000197372	zinc finger protein 675	ZNF675	2.82555	0.445468	0.00155516	Yes
ENSG00000116670	mitotic arrest deficient 2 like 2	MAD2L2	5.62825	0.445457	0.00083292	Yes
ENSG00000177302	DNA topoisomerase III alpha	TOP3A	4.68989	0.445309	0.000163745	Yes
ENSG00000221829	FA complementation group G	FANCG	4.74251	0.445143	0.000556926	Yes
ENSG00000135913	ubiquitin specific peptidase 37	USP37	5.18544	0.44497	4.0782e-05	Yes
ENSG00000164494	decaprenyl diphosphate synthase subunit 2	PDSS2	4.12279	0.444775	0.000432051	Yes
ENSG00000206053	Jupiter microtubule associated homolog 2	JPT2	6.18546	0.443701	2.25871e-06	Yes
ENSG00000031691	centromere protein Q	CENPQ	4.31856	0.443404	0.00317346	Yes
ENSG00000134815	DExH-box helicase 34	DHX34	3.27782	0.443067	0.000932989	Yes
ENSG00000186193	suppressor APC domain containing 2	SAPCD2	3.91903	0.443007	0.00268552	Yes
ENSG00000112874	nudix hydrolase 12	NUDT12	3.16069	0.442852	0.00125823	Yes
ENSG00000166801	FAM111 trypsin like peptidase A	FAM111A	5.70966	0.441902	6.32419e-06	Yes
ENSG00000274422	NA	NA	5.79774	0.44122	0.000158497	Yes
ENSG00000239306	RNA binding motif protein 14	RBM14	4.88612	0.440654	0.00418069	Yes
ENSG00000143353	lysophospholipase like 1	LYPLAL1	3.58157	0.4402	0.000945926	Yes
ENSG00000177932	zinc finger protein 354C	ZNF354C	3.28054	0.439754	0.00281946	Yes
ENSG00000101639	centrosomal protein 192	CEP192	4.01657	0.439153	0.000734675	Yes
ENSG00000164032	H2A.Z variant histone 1	H2AZ1	9.39539	0.438519	9.85662e-05	Yes
ENSG00000145908	zinc finger protein 300	ZNF300	3.58259	0.437879	0.00390343	Yes
ENSG00000103540	centriolar coiled-coil protein 110	CCP110	5.36149	0.43745	5.43815e-06	Yes
ENSG00000272142	LYRM4 antisense RNA 1	LYRM4-AS1	1.6852	0.437417	0.00499566	Yes
ENSG00000155034	F-box and leucine rich repeat protein 18	FBXL18	4.48711	0.437233	3.56706e-05	Yes
ENSG00000184939	ZFP90 zinc finger protein	ZFP90	4.58695	0.436803	0.000165101	Yes
ENSG00000085719	copine 3	CPNE3	5.73304	0.436606	6.7e-07	Yes
ENSG00000186283	torsin family 3 member A	TOR3A	3.86923	0.436525	0.00462845	Yes
ENSG00000165495	PBX/knotted 1 homeobox 2	PKNOX2	5.84232	0.435543	0.000143642	Yes
ENSG00000164649	cell division cycle associated 7 like	CDCA7L	4.89562	0.435415	6.6024e-05	Yes
ENSG00000185252	zinc finger protein 74	ZNF74	2.7056	0.435136	0.00269071	Yes
ENSG00000212719	long intergenic non-protein coding RNA 2693	LINC02693	4.50363	0.435043	0.000407242	Yes
ENSG00000165661	quiescin sulfhydryl oxidase 2	QSOX2	3.71367	0.434983	0.00269544	Yes
ENSG00000053371	aldo-keto reductase family 7 member A2	AKR7A2	6.43519	0.434088	2.05764e-06	Yes
ENSG00000075131	TIMELESS interacting protein	TIPIN	3.51573	0.433909	0.00117716	Yes
ENSG00000176444	CDC like kinase 2	CLK2	5.27372	0.433858	1.00175e-05	Yes
ENSG00000138180	centrosomal protein 55	CEP55	6.11184	0.433434	5.00052e-05	Yes
ENSG00000109881	coiled-coil domain containing 34	CCDC34	6.3213	0.433271	9.3546e-05	Yes
ENSG00000175970	unc-119 lipid binding chaperone B	UNC119B	4.39419	0.433054	0.000801516	Yes
ENSG00000115042	fumarylacetoacetate hydrolase domain containing 2A	FAHD2A	3.39465	0.433019	0.00540991	Yes
ENSG00000166833	neuron navigator 2	NAV2	8.01291	0.432197	8.39991e-07	Yes
ENSG00000240445	forkhead box O3B	FOXO3B	3.42545	0.431125	0.00474843	Yes
ENSG00000153048	calcium regulated heat stable protein 1	CARHSP1	6.6604	0.430591	3.8442e-05	Yes
ENSG00000136816	torsin family 1 member B	TOR1B	3.542	0.430437	0.00368409	Yes
ENSG00000181450	zinc finger protein 678	ZNF678	2.70871	0.43043	0.00216085	Yes
ENSG00000121897	lipoic acid synthetase	LIAS	3.14917	0.43037	0.00411089	Yes
ENSG00000120699	exosome component 8	EXOSC8	5.58794	0.429989	2.54797e-05	Yes
ENSG00000070610	glucosylceramidase beta 2	GBA2	4.80315	0.429605	0.000464601	Yes
ENSG00000076003	minichromosome maintenance complex component 6	MCM6	5.3603	0.429445	0.00134262	Yes
ENSG00000183137	centrosomal protein 57 like 1	CEP57L1	4.29679	0.429292	2.77206e-05	Yes
ENSG00000188177	zinc finger CCCH-type containing 6	ZC3H6	4.55642	0.429108	0.000283885	Yes
ENSG00000161542	phosphoribosyl pyrophosphate synthetase associated protein 1	PRPSAP1	4.54701	0.428963	4.71022e-06	Yes
ENSG00000116478	histone deacetylase 1	HDAC1	5.73841	0.428745	1.79843e-05	Yes
ENSG00000178585	catenin beta interacting protein 1	CTNNBIP1	5.87956	0.427544	5.06601e-05	Yes
ENSG00000198937	coiled-coil domain containing 167	CCDC167	4.91187	0.427424	0.000118208	Yes
ENSG00000198015	mitochondrial ribosomal protein L42	MRPL42	5.64835	0.427354	3.00524e-06	Yes
ENSG00000172922	ribonuclease H2 subunit C	RNASEH2C	5.88381	0.426986	2.13904e-06	Yes
ENSG00000182841	ribosomal RNA processing 7 homolog B, pseudogene	RRP7BP	3.69152	0.426737	0.000349946	Yes
ENSG00000156469	mitochondrial transcription termination factor 3	MTERF3	2.47385	0.426423	0.0048196	Yes
ENSG00000132002	DnaJ heat shock protein family (Hsp40) member B1	DNAJB1	6.29871	0.425091	3.71377e-05	Yes
ENSG00000106462	enhancer of zeste 2 polycomb repressive complex 2 subunit	EZH2	6.31853	0.424982	1.32021e-06	Yes
ENSG00000113761	zinc finger protein 346	ZNF346	5.32339	0.424567	0.000445986	Yes
ENSG00000240230	cytochrome c oxidase assembly factor COX19	COX19	5.28698	0.424508	1.39256e-05	Yes
ENSG00000213130	eukaryotic translation elongation factor 1 delta pseudogene 5	EEF1DP5	5.74485	0.423798	0.00273387	Yes
ENSG00000173276	zinc finger and BTB domain containing 21	ZBTB21	2.93404	0.423188	0.0035981	Yes
ENSG00000137563	gamma-glutamyl hydrolase	GGH	5.27674	0.422294	0.000451021	Yes
ENSG00000136854	syntaxin binding protein 1	STXBP1	4.6948	0.422265	0.000207222	Yes
ENSG00000170779	cell division cycle associated 4	CDCA4	5.51174	0.421985	0.000251051	Yes
ENSG00000077782	fibroblast growth factor receptor 1	FGFR1	6.60073	0.421594	1.259e-07	Yes
ENSG00000168476	receptor accessory protein 4	REEP4	5.85451	0.421479	0.00084477	Yes
ENSG00000267106	ZNF561 antisense RNA 1 (head to head)	ZNF561-AS1	3.3201	0.421285	0.00286543	Yes
ENSG00000100478	adaptor related protein complex 4 subunit sigma 1	AP4S1	2.96831	0.420845	0.00215263	Yes
ENSG00000159086	PAX3 and PAX7 binding protein 1	PAXBP1	5.21081	0.420148	3.82642e-05	Yes
ENSG00000197019	SERTA domain containing 1	SERTAD1	6.18924	0.419408	0.000133064	Yes
ENSG00000177917	ADP ribosylation factor like GTPase 6 interacting protein 6	ARL6IP6	3.46165	0.418613	0.00286073	Yes
ENSG00000126001	centrosomal protein 250	CEP250	4.75592	0.418472	1.60013e-05	Yes
ENSG00000087586	aurora kinase A	AURKA	6.26226	0.417055	3.66995e-06	Yes
ENSG00000172296	serine palmitoyltransferase long chain base subunit 3	SPTLC3	4.04101	0.417029	0.00198052	Yes
ENSG00000163584	ribosomal protein L22 like 1	RPL22L1	7.52148	0.416495	9.95326e-06	Yes
ENSG00000011426	anillin, actin binding protein	ANLN	6.97554	0.416452	7.00919e-05	Yes
ENSG00000109685	nuclear receptor binding SET domain protein 2	NSD2	7.30871	0.416441	2.37081e-06	Yes
ENSG00000163909	hes related family bHLH transcription factor with YRPW motif like	HEYL	8.82524	0.415941	0.00526202	Yes
ENSG00000137337	mediator of DNA damage checkpoint 1	MDC1	5.09101	0.41481	1.74419e-05	Yes
ENSG00000134013	lysyl oxidase like 2	LOXL2	7.68163	0.414696	0.000592917	Yes
ENSG00000100014	sperm antigen with calponin homology and coiled-coil domains 1 like	SPECC1L	5.60364	0.41426	1.00661e-05	Yes
ENSG00000094916	chromobox 5	CBX5	8.04333	0.41421	3.49943e-07	Yes
ENSG00000187514	prothymosin alpha	PTMA	8.95508	0.413994	0.00260951	Yes
ENSG00000103248	methenyltetrahydrofolate synthetase domain containing	MTHFSD	3.01452	0.413946	0.000794497	Yes
ENSG00000168763	cyclin and CBS domain divalent metal cation transport mediator 3	CNNM3	4.00701	0.413618	0.000460237	Yes
ENSG00000166436	tripartite motif containing 66	TRIM66	4.23203	0.413312	0.0010255	Yes
ENSG00000184990	SIVA1 apoptosis inducing factor	SIVA1	7.20458	0.41296	1.05325e-05	Yes
ENSG00000130023	ER membrane associated RNA degradation	ERMARD	3.75317	0.4124	0.000154401	Yes
ENSG00000175352	nuclear receptor interacting protein 3	NRIP3	3.30182	0.41233	0.00419607	Yes
ENSG00000169635	HIC ZBTB transcriptional repressor 2	HIC2	4.37553	0.412043	5.61746e-05	Yes
ENSG00000136715	Sin3A associated protein 130	SAP130	3.9821	0.411883	0.00028952	Yes
ENSG00000130396	afadin, adherens junction formation factor	AFDN	5.08167	0.411506	0.000238211	Yes
ENSG00000096063	SRSF protein kinase 1	SRPK1	5.48155	0.411504	9.56312e-05	Yes
ENSG00000178966	RecQ mediated genome instability 1	RMI1	3.56775	0.410488	0.00345443	Yes
ENSG00000125482	transcription termination factor 1	TTF1	5.97449	0.410457	4.08925e-07	Yes
ENSG00000266173	STE20 related adaptor alpha	STRADA	3.26526	0.409614	0.00161153	Yes
ENSG00000166974	microtubule associated protein RP/EB family member 2	MAPRE2	4.51886	0.409075	4.13357e-05	Yes
ENSG00000053900	anaphase promoting complex subunit 4	ANAPC4	4.76958	0.409042	6.71576e-06	Yes
ENSG00000141480	arrestin beta 2	ARRB2	5.37135	0.408866	0.00263713	Yes
ENSG00000171960	peptidylprolyl isomerase H	PPIH	5.31523	0.408047	0.000694201	Yes
ENSG00000104290	frizzled class receptor 3	FZD3	3.73669	0.407969	0.00589035	Yes
ENSG00000092140	G2/M-phase specific E3 ubiquitin protein ligase	G2E3	5.24469	0.407504	0.00020191	Yes
ENSG00000163291	progestin and adipoQ receptor family member 3	PAQR3	3.08316	0.407232	0.00415864	Yes
ENSG00000234545	family with sequence similarity 133 member B	FAM133B	3.62668	0.406559	0.00308198	Yes
ENSG00000226950	differentiation antagonizing non-protein coding RNA	DANCR	4.80641	0.406412	0.000349428	Yes
ENSG00000198055	G protein-coupled receptor kinase 6	GRK6	4.07666	0.405972	0.00152058	Yes
ENSG00000198743	solute carrier family 5 member 3	SLC5A3	6.19116	0.405902	8.97404e-05	Yes
ENSG00000165704	hypoxanthine phosphoribosyltransferase 1	HPRT1	4.55096	0.405717	0.000349509	Yes
ENSG00000232859	LYR motif containing 9	LYRM9	2.80956	0.405421	0.00419487	Yes
ENSG00000102309	peptidylprolyl cis/trans isomerase, NIMA-interacting 4	PIN4	5.82995	0.40526	0.000757247	Yes
ENSG00000228716	dihydrofolate reductase	DHFR	3.99186	0.404814	0.000984967	Yes
ENSG00000102977	ACD shelterin complex subunit and telomerase recruitment factor	ACD	3.92719	0.40443	0.000428818	Yes
ENSG00000119392	GLE1 RNA export mediator	GLE1	6.86495	0.404089	4.23311e-06	Yes
ENSG00000100304	tubulin tyrosine ligase like 12	TTLL12	4.86425	0.403884	0.000930031	Yes
ENSG00000112983	bromodomain containing 8	BRD8	6.03843	0.403824	2.0434e-05	Yes
ENSG00000151131	NOP protein chaperone 1	NOPCHAP1	4.82765	0.403402	0.000850741	Yes
ENSG00000186416	NFKB repressing factor	NKRF	3.80394	0.403051	0.000686433	Yes
ENSG00000144559	TAM41 mitochondrial translocator assembly and maintenance homolog	TAMM41	4.47743	0.4022	0.00175447	Yes
ENSG00000163872	YEATS domain containing 2	YEATS2	5.27941	0.402124	3.83006e-06	Yes
ENSG00000213397	HAUS augmin like complex subunit 7	HAUS7	4.16274	0.401593	0.000251218	Yes
ENSG00000011332	double PHD fingers 1	DPF1	4.01012	0.401346	0.0056046	Yes
ENSG00000131127	zinc finger protein 141	ZNF141	3.05292	0.401019	0.00379724	Yes
ENSG00000287562	NA	NA	3.08624	0.400724	0.00432247	Yes
ENSG00000214114	MYC binding protein	MYCBP	4.56773	0.400673	0.000443553	Yes
ENSG00000237307	NA	NA	3.67717	0.400442	0.00146864	Yes
ENSG00000133247	lysine methyltransferase 5C	KMT5C	3.85719	0.400401	0.0012989	Yes
ENSG00000147955	sigma non-opioid intracellular receptor 1	SIGMAR1	7.01398	0.399982	5.98539e-05	Yes
ENSG00000058804	NDC1 transmembrane nucleoporin	NDC1	4.98814	0.39988	0.000103713	Yes
ENSG00000174013	F-box protein 45	FBXO45	5.23224	0.399843	4.58874e-05	Yes
ENSG00000100056	ess-2 splicing factor homolog	ESS2	3.94644	0.399818	0.000424436	Yes
ENSG00000154767	XPC complex subunit, DNA damage recognition and repair factor	XPC	5.76172	0.399372	9.89871e-05	Yes
ENSG00000196290	NGG1 interacting factor 3 like 1	NIF3L1	3.86106	0.399113	0.00219466	Yes
ENSG00000119638	NIMA related kinase 9	NEK9	6.26026	0.398719	5.28282e-07	Yes
ENSG00000119203	cleavage and polyadenylation specific factor 3	CPSF3	5.52119	0.398382	1.35047e-05	Yes
ENSG00000161980	RNA polymerase III subunit K	POLR3K	4.61127	0.398361	0.000111128	Yes
ENSG00000171914	talin 2	TLN2	7.10227	0.397615	0.00126711	Yes
ENSG00000163900	transmembrane protein 41A	TMEM41A	4.40569	0.396938	0.000141784	Yes
ENSG00000070814	treacle ribosome biogenesis factor 1	TCOF1	6.38316	0.396816	9.16276e-05	Yes
ENSG00000104529	eukaryotic translation elongation factor 1 delta	EEF1D	8.58744	0.396493	5.42141e-05	Yes
ENSG00000080824	heat shock protein 90 alpha family class A member 1	HSP90AA1	11.3888	0.396466	8.6633e-06	Yes
ENSG00000144395	coiled-coil domain containing 150	CCDC150	3.27456	0.396452	0.00470169	Yes
ENSG00000127946	huntingtin interacting protein 1	HIP1	6.69989	0.395878	0.00189806	Yes
ENSG00000008311	aminoadipate-semialdehyde synthase	AASS	6.02456	0.395438	0.000400955	Yes
ENSG00000136856	solute carrier family 2 member 8	SLC2A8	3.38429	0.395139	0.000285039	Yes
ENSG00000157014	TatD DNase domain containing 2	TATDN2	5.1138	0.394073	0.000149126	Yes
ENSG00000174891	arginine and serine rich coiled-coil 1	RSRC1	6.35619	0.393466	2.18859e-05	Yes
ENSG00000105948	tetratricopeptide repeat domain 26	TTC26	4.01309	0.393455	0.001618	Yes
ENSG00000070950	RAD18 E3 ubiquitin protein ligase	RAD18	3.98267	0.393186	0.00409672	Yes
ENSG00000152193	ORC ubiquitin ligase 1	OBI1	4.80962	0.392972	0.000300006	Yes
ENSG00000254536	NA	NA	4.08934	0.39262	0.000377148	Yes
ENSG00000105486	DNA ligase 1	LIG1	4.86021	0.391696	0.00527792	Yes
ENSG00000124787	ribonuclease P/MRP subunit p40	RPP40	3.87031	0.391266	0.00326628	Yes
ENSG00000170264	FAM161 centrosomal protein A	FAM161A	3.73195	0.391214	0.00261371	Yes
ENSG00000076641	phosphoprotein membrane anchor with glycosphingolipid microdomains 1	PAG1	5.48427	0.390885	2.51905e-05	Yes
ENSG00000113657	dihydropyrimidinase like 3	DPYSL3	5.01393	0.390659	0.00149512	Yes
ENSG00000213465	ADP ribosylation factor like GTPase 2	ARL2	5.76321	0.390054	5.50632e-05	Yes
ENSG00000148606	RNA polymerase III subunit A	POLR3A	5.28478	0.389859	2.30716e-06	Yes
ENSG00000137807	kinesin family member 23	KIF23	5.1238	0.389194	0.000167922	Yes
ENSG00000177082	WD repeat domain 73	WDR73	3.91472	0.389193	0.00254316	Yes
ENSG00000111581	nucleoporin 107	NUP107	5.06981	0.388812	0.000184478	Yes
ENSG00000119403	PHD finger protein 19	PHF19	6.2699	0.388619	0.000152905	Yes
ENSG00000143815	lamin B receptor	LBR	5.53738	0.388225	2.02555e-06	Yes
ENSG00000119720	NRDE-2, necessary for RNA interference, domain containing	NRDE2	4.9543	0.387957	1.77e-05	Yes
ENSG00000072501	structural maintenance of chromosomes 1A	SMC1A	8.10735	0.387708	0.00168108	Yes
ENSG00000118412	caspase 8 associated protein 2	CASP8AP2	5.74532	0.386713	2.17016e-05	Yes
ENSG00000175455	coiled-coil domain containing 14	CCDC14	6.44249	0.386624	1.497e-06	Yes
ENSG00000142856	integrin subunit beta 3 binding protein	ITGB3BP	4.83629	0.386371	0.00542775	Yes
ENSG00000163832	elongator acetyltransferase complex subunit 6	ELP6	5.04042	0.386056	8.48929e-06	Yes
ENSG00000128951	deoxyuridine triphosphatase	DUT	7.06137	0.385864	2.115e-05	Yes
ENSG00000217555	chemokine like factor	CKLF	5.1465	0.385395	0.000447362	Yes
ENSG00000105341	distal membrane arm assembly component 2	DMAC2	5.92338	0.385325	1.24632e-06	Yes
ENSG00000076248	uracil DNA glycosylase	UNG	6.1452	0.385047	0.000562473	Yes
ENSG00000185219	zinc finger protein 445	ZNF445	4.98414	0.384953	0.000242923	Yes
ENSG00000066422	zinc finger and BTB domain containing 11	ZBTB11	4.55972	0.384736	0.000575511	Yes
ENSG00000105287	protein kinase D2	PRKD2	3.28609	0.384553	0.00362577	Yes
ENSG00000087087	serrate, RNA effector molecule	SRRT	7.46	0.382885	1.06374e-07	Yes
ENSG00000139350	NEDD1 gamma-tubulin ring complex targeting factor	NEDD1	5.33379	0.38267	0.00159578	Yes
ENSG00000092847	argonaute RISC component 1	AGO1	5.72139	0.382218	4.96132e-06	Yes
ENSG00000163655	guanine monophosphate synthase	GMPS	5.03057	0.382092	0.000498553	Yes
ENSG00000171824	exosome component 10	EXOSC10	5.64361	0.381797	2.642e-05	Yes
ENSG00000106236	neuronal pentraxin 2	NPTX2	8.12095	0.381669	0.000568546	Yes
ENSG00000138286	family with sequence similarity 149 member B1	FAM149B1	4.06232	0.381507	0.00171394	Yes
ENSG00000100580	transmembrane p24 trafficking protein family member 8	TMED8	4.69045	0.38089	0.00034497	Yes
ENSG00000143315	phosphatidylinositol glycan anchor biosynthesis class M	PIGM	6.06385	0.380652	3.44379e-07	Yes
ENSG00000172009	thimet oligopeptidase 1	THOP1	6.048	0.379931	1.61901e-06	Yes
ENSG00000012963	ubiquitin protein ligase E3 component n-recognin 7	UBR7	4.89307	0.379694	0.00084953	Yes
ENSG00000105497	zinc finger protein 175	ZNF175	3.79758	0.37906	0.00163522	Yes
ENSG00000121775	transmembrane protein 39B	TMEM39B	4.30572	0.378935	0.00282992	Yes
ENSG00000101109	serine/threonine kinase 4	STK4	5.88902	0.378178	1.42776e-06	Yes
ENSG00000139354	growth arrest specific 2 like 3	GAS2L3	4.39626	0.378083	0.00126574	Yes
ENSG00000113569	nucleoporin 155	NUP155	4.31819	0.377287	0.00224359	Yes
ENSG00000042088	tyrosyl-DNA phosphodiesterase 1	TDP1	4.13286	0.377266	0.00212933	Yes
ENSG00000144381	heat shock protein family D (Hsp60) member 1	HSPD1	7.51779	0.377264	2.41333e-05	Yes
ENSG00000113328	cyclin G1	CCNG1	5.28375	0.376843	2.10414e-05	Yes
ENSG00000163956	LDL receptor related protein associated protein 1	LRPAP1	6.80888	0.376557	2.03661e-06	Yes
ENSG00000041988	THAP domain containing 3	THAP3	4.58491	0.376495	0.000616432	Yes
ENSG00000058600	RNA polymerase III subunit E	POLR3E	4.32368	0.37581	0.00248831	Yes
ENSG00000178295	GEN1 Holliday junction 5' flap endonuclease	GEN1	4.5104	0.375668	0.000601666	Yes
ENSG00000130299	GTP binding protein 3, mitochondrial	GTPBP3	3.90412	0.375665	0.000653796	Yes
ENSG00000136444	radical S-adenosyl methionine domain containing 1	RSAD1	4.1097	0.375622	0.00249586	Yes
ENSG00000145439	carbonyl reductase 4	CBR4	4.88942	0.375527	7.75967e-05	Yes
ENSG00000100714	methylenetetrahydrofolate dehydrogenase, cyclohydrolase and formyltetrahydrofolate synthetase 1	MTHFD1	6.27407	0.375516	8.82783e-05	Yes
ENSG00000050426	LETM1 domain containing 1	LETMD1	3.92775	0.374971	0.00121067	Yes
ENSG00000133739	leucine rich repeat and coiled-coil centrosomal protein 1	LRRCC1	4.77156	0.374951	0.00244996	Yes
ENSG00000120802	thymopoietin	TMPO	6.72057	0.374925	0.000285167	Yes
ENSG00000131788	protein inhibitor of activated STAT 3	PIAS3	5.25459	0.374318	5.01553e-05	Yes
ENSG00000004478	FKBP prolyl isomerase 4	FKBP4	6.02135	0.373932	7.08978e-05	Yes
ENSG00000164663	ubiquitin specific peptidase 49	USP49	3.55392	0.37365	0.00308968	Yes
ENSG00000144647	protein O-linked mannose N-acetylglucosaminyltransferase 2 (beta 1,4-)	POMGNT2	4.51424	0.373532	2.91382e-05	Yes
ENSG00000135052	golgi membrane protein 1	GOLM1	5.83757	0.373278	1.44455e-05	Yes
ENSG00000181163	nucleophosmin 1	NPM1	8.19991	0.373171	4.42017e-08	Yes
ENSG00000171723	gephyrin	GPHN	2.86642	0.372726	0.00288633	Yes
ENSG00000102805	CLN5 intracellular trafficking protein	CLN5	4.96794	0.372655	0.000224156	Yes
ENSG00000085117	CD82 molecule	CD82	8.64013	0.37261	0.000559331	Yes
ENSG00000126602	TNF receptor associated protein 1	TRAP1	5.56366	0.372212	4.36627e-06	Yes
ENSG00000213337	ankyrin repeat domain 39	ANKRD39	3.93302	0.372211	0.00360583	Yes
ENSG00000178252	WD repeat domain 6	WDR6	6.21519	0.372102	0.00018126	Yes
ENSG00000224411	NA	NA	6.03866	0.371988	0.00342935	Yes
ENSG00000093000	nucleoporin 50	NUP50	4.81561	0.371008	0.00551349	Yes
ENSG00000165868	heat shock protein family A (Hsp70) member 12A	HSPA12A	4.49785	0.370486	0.00430239	Yes
ENSG00000132740	immunoglobulin mu DNA binding protein 2	IGHMBP2	3.27297	0.370475	0.00405003	Yes
ENSG00000106355	LSM5 homolog, U6 small nuclear RNA and mRNA degradation associated	LSM5	5.90165	0.370152	0.000126903	Yes
ENSG00000127993	RNA binding motif protein 48	RBM48	4.09624	0.370036	0.00310044	Yes
ENSG00000119326	catenin alpha like 1	CTNNAL1	5.83627	0.369987	0.00116922	Yes
ENSG00000125351	UPF3B regulator of nonsense mediated mRNA decay	UPF3B	5.81085	0.369939	4.91985e-05	Yes
ENSG00000187866	PP2A Aalpha (PPP2R1A) and B55A (PPP2R2A) interacting phosphatase regulator 1	PABIR1	3.26758	0.369586	0.00221022	Yes
ENSG00000103061	solute carrier family 7 member 6 opposite strand	SLC7A6OS	5.09904	0.369567	3.64133e-06	Yes
ENSG00000176371	zinc finger and SCAN domain containing 2	ZSCAN2	3.49983	0.369549	0.00455977	Yes
ENSG00000136874	syntaxin 17	STX17	4.88248	0.36945	1.74079e-05	Yes
ENSG00000227097	NA	NA	5.94103	0.369339	0.00021638	Yes
ENSG00000055044	NOP58 ribonucleoprotein	NOP58	7.24019	0.369232	4.76953e-06	Yes
ENSG00000152404	CWF19 like cell cycle control factor 2	CWF19L2	6.40026	0.369218	0.000367185	Yes
ENSG00000162231	nuclear RNA export factor 1	NXF1	5.85954	0.368469	6.52388e-06	Yes
ENSG00000100324	TGF-beta activated kinase 1 (MAP3K7) binding protein 1	TAB1	4.11746	0.368143	0.000231116	Yes
ENSG00000249353	NA	NA	5.05011	0.368126	1.45184e-05	Yes
ENSG00000197050	zinc finger protein 420	ZNF420	3.74981	0.367726	0.000555664	Yes
ENSG00000130726	tripartite motif containing 28	TRIM28	7.50335	0.367671	0.000213789	Yes
ENSG00000115241	protein phosphatase, Mg2+/Mn2+ dependent 1G	PPM1G	7.19877	0.367577	9.98817e-05	Yes
ENSG00000145214	diacylglycerol kinase theta	DGKQ	3.981	0.367451	0.00581351	Yes
ENSG00000103415	heme oxygenase 2	HMOX2	5.86391	0.366928	2.05597e-05	Yes
ENSG00000128708	histone acetyltransferase 1	HAT1	4.87801	0.366348	0.000210616	Yes
ENSG00000157106	SMG1 nonsense mediated mRNA decay associated PI3K related kinase	SMG1	5.78394	0.366024	1.04057e-05	Yes
ENSG00000167397	vitamin K epoxide reductase complex subunit 1	VKORC1	7.71703	0.365749	0.000123407	Yes
ENSG00000173933	RNA binding motif protein 4	RBM4	5.75046	0.365683	0.000101015	Yes
ENSG00000106665	CAP-Gly domain containing linker protein 2	CLIP2	4.04794	0.365476	0.00223357	Yes
ENSG00000155755	transmembrane protein 237	TMEM237	4.66829	0.365362	0.00220646	Yes
ENSG00000151665	phosphatidylinositol glycan anchor biosynthesis class F	PIGF	4.09185	0.365016	0.00561004	Yes
ENSG00000178035	inosine monophosphate dehydrogenase 2	IMPDH2	7.37382	0.364938	0.000756482	Yes
ENSG00000162129	caseinolytic mitochondrial matrix peptidase chaperone subunit B	CLPB	5.00969	0.364709	5.40203e-05	Yes
ENSG00000145386	cyclin A2	CCNA2	5.74923	0.364626	0.00152155	Yes
ENSG00000174606	angel homolog 2	ANGEL2	4.8919	0.364601	0.000189664	Yes
ENSG00000149308	nuclear protein, coactivator of histone transcription	NPAT	5.07922	0.364359	0.00155044	Yes
ENSG00000153140	centrin 3	CETN3	7.20662	0.363509	9.54029e-05	Yes
ENSG00000130717	uridine-cytidine kinase 1	UCK1	4.6088	0.363286	0.000745079	Yes
ENSG00000168876	ankyrin repeat domain 49	ANKRD49	4.70801	0.363016	0.000209347	Yes
ENSG00000130766	sestrin 2	SESN2	5.49141	0.362286	0.00141133	Yes
ENSG00000159147	DNA replication fork stabilization factor DONSON	DONSON	5.09843	0.361767	4.77268e-05	Yes
ENSG00000188986	negative elongation factor complex member B	NELFB	5.93721	0.361588	0.000260295	Yes
ENSG00000145833	DEAD-box helicase 46	DDX46	7.5138	0.361455	1.54985e-06	Yes
ENSG00000174243	DEAD-box helicase 23	DDX23	5.45346	0.361386	2.03012e-06	Yes
ENSG00000176731	ribosomal biogenesis factor	RBIS	5.86341	0.361317	7.70642e-06	Yes
ENSG00000160785	solute carrier family 25 member 44	SLC25A44	5.72183	0.361128	4.76646e-05	Yes
ENSG00000165501	leucine rich repeat protein 1	LRR1	4.76607	0.360935	0.003126	Yes
ENSG00000167601	AXL receptor tyrosine kinase	AXL	7.94021	0.360873	0.00312292	Yes
ENSG00000126822	pleckstrin homology and RhoGEF domain containing G3	PLEKHG3	3.0711	0.360856	0.00596683	Yes
ENSG00000145388	methyltransferase 14, N6-adenosine-methyltransferase subunit	METTL14	5.07519	0.360227	1.26042e-05	Yes
ENSG00000173456	ring finger protein 26	RNF26	5.32444	0.360137	2.00625e-05	Yes
ENSG00000169919	glucuronidase beta	GUSB	4.73239	0.359801	0.000361633	Yes
ENSG00000107020	plasminogen receptor with a C-terminal lysine	PLGRKT	3.18473	0.359476	0.0034629	Yes
ENSG00000167693	nucleoredoxin	NXN	5.68657	0.359218	8.15062e-05	Yes
ENSG00000163755	HPS3 biogenesis of lysosomal organelles complex 2 subunit 1	HPS3	3.49582	0.359034	0.00507994	Yes
ENSG00000138231	debranching RNA lariats 1	DBR1	3.72434	0.35887	0.0024959	Yes
ENSG00000110060	pseudouridine synthase 3	PUS3	4.44783	0.35862	0.000565492	Yes
ENSG00000007384	rhomboid 5 homolog 1	RHBDF1	6.13297	0.358037	0.000418817	Yes
ENSG00000203950	retrotransposon Gag like 8A	RTL8A	7.44293	0.357982	7.82368e-06	Yes
ENSG00000179029	transmembrane protein 107	TMEM107	4.15345	0.357833	0.000678409	Yes
ENSG00000173848	neuroepithelial cell transforming 1	NET1	5.68556	0.357331	0.00141221	Yes
ENSG00000187097	ectonucleoside triphosphate diphosphohydrolase 5 (inactive)	ENTPD5	3.79312	0.357177	0.00335896	Yes
ENSG00000275835	tubulin gamma complex associated protein 5	TUBGCP5	4.49188	0.357086	0.000140144	Yes
ENSG00000142669	SH3 domain binding glutamate rich protein like 3	SH3BGRL3	8.85968	0.356882	0.000455369	Yes
ENSG00000148308	general transcription factor IIIC subunit 5	GTF3C5	5.33112	0.356368	0.000919178	Yes
ENSG00000198919	DAZ interacting zinc finger protein 3	DZIP3	5.10249	0.356054	0.000253235	Yes
ENSG00000134574	damage specific DNA binding protein 2	DDB2	4.63991	0.355975	0.000314725	Yes
ENSG00000269893	small nucleolar RNA host gene 8	SNHG8	6.67416	0.355485	0.00527131	Yes
ENSG00000148229	DNA polymerase epsilon 3, accessory subunit	POLE3	7.63308	0.355238	9.8528e-07	Yes
ENSG00000085063	CD59 molecule (CD59 blood group)	CD59	8.83747	0.355226	0.000500846	Yes
ENSG00000149269	p21 (RAC1) activated kinase 1	PAK1	5.88341	0.355192	3.16956e-05	Yes
ENSG00000144231	RNA polymerase II subunit D	POLR2D	5.75732	0.355158	2.94874e-06	Yes
ENSG00000137815	RTF1 homolog, Paf1/RNA polymerase II complex component	RTF1	7.56749	0.355115	3.9776e-08	Yes
ENSG00000107938	erythroid differentiation regulatory factor 1	EDRF1	4.86701	0.355103	0.000666244	Yes
ENSG00000183207	RuvB like AAA ATPase 2	RUVBL2	5.39665	0.354912	7.2878e-05	Yes
ENSG00000170860	LSM3 homolog, U6 small nuclear RNA and mRNA degradation associated	LSM3	6.3071	0.354802	6.01945e-05	Yes
ENSG00000131437	kinesin family member 3A	KIF3A	5.50542	0.353493	0.000340378	Yes
ENSG00000103549	ring finger protein 40	RNF40	5.43065	0.353446	0.000250216	Yes
ENSG00000188612	small ubiquitin like modifier 2	SUMO2	4.31691	0.353429	0.004589	Yes
ENSG00000140553	unc-45 myosin chaperone A	UNC45A	6.19329	0.353255	2.89317e-05	Yes
ENSG00000186577	small integral membrane protein 29	SMIM29	5.20279	0.353141	0.00185282	Yes
ENSG00000176619	lamin B2	LMNB2	7.15902	0.352963	0.000633628	Yes
ENSG00000023041	zinc finger DHHC-type palmitoyltransferase 6	ZDHHC6	4.70789	0.352791	0.000118615	Yes
ENSG00000127337	YEATS domain containing 4	YEATS4	5.21117	0.351783	0.0018869	Yes
ENSG00000113648	macroH2A.1 histone	MACROH2A1	6.93398	0.351573	2.79205e-06	Yes
ENSG00000147121	KRAB box domain containing 4	KRBOX4	3.034	0.351449	0.00338844	Yes
ENSG00000168028	ribosomal protein SA	RPSA	6.17786	0.351055	0.00596327	Yes
ENSG00000159593	NEDD8 activating enzyme E1 subunit 1	NAE1	5.99364	0.35103	0.000232327	Yes
ENSG00000163964	phosphatidylinositol glycan anchor biosynthesis class X	PIGX	4.99352	0.351028	0.000441775	Yes
ENSG00000183199	heat shock protein 90 alpha family class B member 3, pseudogene	HSP90AB3P	6.97659	0.349836	0.00253549	Yes
ENSG00000111716	lactate dehydrogenase B	LDHB	8.32103	0.349768	1.16388e-05	Yes
ENSG00000099381	SET domain containing 1A, histone lysine methyltransferase	SETD1A	4.18599	0.349316	0.00064045	Yes
ENSG00000171503	electron transfer flavoprotein dehydrogenase	ETFDH	3.34512	0.348889	0.00441934	Yes
ENSG00000119559	chromosome 19 open reading frame 25	C19orf25	4.51011	0.34858	0.000158386	Yes
ENSG00000105186	ankyrin repeat domain 27	ANKRD27	4.09208	0.348577	0.00329846	Yes
ENSG00000180198	regulator of chromosome condensation 1	RCC1	5.84774	0.348189	0.000171924	Yes
ENSG00000100401	Ran GTPase activating protein 1	RANGAP1	7.11437	0.348093	0.000306294	Yes
ENSG00000068745	inositol hexakisphosphate kinase 2	IP6K2	6.10901	0.347723	3.48036e-05	Yes
ENSG00000090273	nuclear distribution C, dynein complex regulator	NUDC	6.2093	0.347722	4.18445e-05	Yes
ENSG00000034152	mitogen-activated protein kinase kinase 3	MAP2K3	7.84291	0.347479	0.00043946	Yes
ENSG00000134686	polyhomeotic homolog 2	PHC2	6.41907	0.347014	0.000708979	Yes
ENSG00000128039	steroid 5 alpha-reductase 3	SRD5A3	4.2137	0.346829	0.00538044	Yes
ENSG00000144136	solute carrier family 20 member 1	SLC20A1	8.47462	0.346823	0.00348747	Yes
ENSG00000007376	RNA pseudouridine synthase domain containing 1	RPUSD1	4.77061	0.346641	0.000631526	Yes
ENSG00000078124	alkaline ceramidase 3	ACER3	4.24733	0.346592	0.000700686	Yes
ENSG00000141556	tubulin folding cofactor D	TBCD	6.06428	0.346102	0.000218698	Yes
ENSG00000160014	calmodulin 3	CALM3	8.86954	0.345632	0.000443772	Yes
ENSG00000117691	neudesin neurotrophic factor	NENF	5.95899	0.344225	0.000193767	Yes
ENSG00000130193	thioesterase superfamily member 6	THEM6	3.6505	0.344222	0.00568784	Yes
ENSG00000182150	ERCC excision repair 6 like 2	ERCC6L2	5.36144	0.34402	0.00032133	Yes
ENSG00000188352	focadhesin	FOCAD	5.35066	0.343012	4.77318e-05	Yes
ENSG00000109062	SLC9A3 regulator 1	SLC9A3R1	5.16249	0.342956	0.000743729	Yes
ENSG00000132475	H3.3 histone B	H3-3B	8.87607	0.342446	0.00101269	Yes
ENSG00000086589	RNA binding motif protein 22	RBM22	6.07113	0.342055	1.40477e-05	Yes
ENSG00000125835	small nuclear ribonucleoprotein polypeptides B and B1	SNRPB	7.93005	0.341994	0.000459605	Yes
ENSG00000168078	PDZ binding kinase	PBK	5.04796	0.341765	0.00126096	Yes
ENSG00000118096	intraflagellar transport 46	IFT46	4.73873	0.34111	0.000610036	Yes
ENSG00000117593	aspartyl-tRNA synthetase 2, mitochondrial	DARS2	3.87082	0.341082	0.00244719	Yes
ENSG00000119977	tectonic family member 3	TCTN3	4.77265	0.341046	5.53468e-05	Yes
ENSG00000089094	lysine demethylase 2B	KDM2B	4.59342	0.341042	0.000442237	Yes
ENSG00000165898	iron-sulfur cluster assembly 2	ISCA2	4.12816	0.34063	0.00211376	Yes
ENSG00000117461	phosphoinositide-3-kinase regulatory subunit 3	PIK3R3	5.19888	0.340596	0.000257742	Yes
ENSG00000182287	adaptor related protein complex 1 subunit sigma 2	AP1S2	5.8244	0.339561	0.00029118	Yes
ENSG00000135336	origin recognition complex subunit 3	ORC3	3.51476	0.339491	0.0018786	Yes
ENSG00000101474	adipocyte plasma membrane associated protein	APMAP	6.94486	0.339446	0.00174458	Yes
ENSG00000162607	ubiquitin specific peptidase 1	USP1	6.46942	0.338971	0.000419786	Yes
ENSG00000157212	PAX interacting protein 1	PAXIP1	4.38768	0.338716	0.00288769	Yes
ENSG00000123136	DExD-box helicase 39A	DDX39A	5.80913	0.338688	0.000142054	Yes
ENSG00000125266	ephrin B2	EFNB2	5.4476	0.338009	0.000784693	Yes
ENSG00000140365	COMM domain containing 4	COMMD4	5.3355	0.337725	0.000165764	Yes
ENSG00000085377	prolyl endopeptidase	PREP	5.36046	0.337713	0.000366244	Yes
ENSG00000143793	chromosome 1 open reading frame 35	C1orf35	5.14371	0.337198	3.67093e-05	Yes
ENSG00000141098	glucose-fructose oxidoreductase domain containing 2	GFOD2	4.1935	0.336568	0.00160709	Yes
ENSG00000198176	transcription factor Dp-1	TFDP1	6.30431	0.33653	2.36026e-05	Yes
ENSG00000184983	NADH:ubiquinone oxidoreductase subunit A6	NDUFA6	6.9714	0.336483	0.000105718	Yes
ENSG00000185684	EP400 pseudogene 1	EP400P1	5.22711	0.336289	0.00237031	Yes
ENSG00000091483	fumarate hydratase	FH	5.61818	0.336122	0.000547151	Yes
ENSG00000138686	Bardet-Biedl syndrome 7	BBS7	4.17726	0.3359	0.00188266	Yes
ENSG00000074582	BCS1 homolog, ubiquinol-cytochrome c reductase complex chaperone	BCS1L	3.98609	0.335799	0.00470508	Yes
ENSG00000169855	roundabout guidance receptor 1	ROBO1	5.0678	0.335113	0.000455255	Yes
ENSG00000103591	alpha and gamma adaptin binding protein	AAGAB	6.65832	0.334819	0.000466459	Yes
ENSG00000083168	lysine acetyltransferase 6A	KAT6A	6.99224	0.33451	6.46068e-06	Yes
ENSG00000117748	replication protein A2	RPA2	4.70566	0.334172	0.000426861	Yes
ENSG00000134291	transmembrane protein 106C	TMEM106C	4.97086	0.33415	0.000870605	Yes
ENSG00000141562	nuclear prelamin A recognition factor	NARF	5.10491	0.334117	0.000310946	Yes
ENSG00000160208	ribosomal RNA processing 1B	RRP1B	6.41905	0.333606	6.2967e-07	Yes
ENSG00000143420	endosulfine alpha	ENSA	6.63553	0.333159	0.000103182	Yes
ENSG00000138376	BRCA1 associated RING domain 1	BARD1	5.15311	0.333158	0.00337141	Yes
ENSG00000205758	crystallin zeta like 1	CRYZL1	4.13984	0.332986	0.000204959	Yes
ENSG00000186298	protein phosphatase 1 catalytic subunit gamma	PPP1CC	6.54372	0.332934	4.70138e-05	Yes
ENSG00000107882	SUFU negative regulator of hedgehog signaling	SUFU	4.34385	0.332476	0.000151816	Yes
ENSG00000102172	spermine synthase	SMS	7.20315	0.332475	0.000232564	Yes
ENSG00000197951	zinc finger protein 71	ZNF71	3.41445	0.332383	0.00573948	Yes
ENSG00000140694	poly(A)-specific ribonuclease	PARN	5.58465	0.332376	0.000275002	Yes
ENSG00000115350	DNA polymerase epsilon 4, accessory subunit	POLE4	5.12715	0.332031	0.000168346	Yes
ENSG00000151500	thymocyte nuclear protein 1	THYN1	5.45855	0.33175	0.000424449	Yes
ENSG00000105053	VRK serine/threonine kinase 3	VRK3	4.87757	0.33153	0.00173582	Yes
ENSG00000096401	cell division cycle 5 like	CDC5L	6.75633	0.331295	8.97101e-05	Yes
ENSG00000175216	cytoskeleton associated protein 5	CKAP5	6.55138	0.331191	9.51035e-06	Yes
ENSG00000155287	solute carrier family 25 member 28	SLC25A28	4.24265	0.330759	0.00216546	Yes
ENSG00000106290	TATA-box binding protein associated factor 6	TAF6	6.09167	0.330218	0.00061318	Yes
ENSG00000103404	ubiquitin specific peptidase 31	USP31	3.28206	0.33007	0.00117236	Yes
ENSG00000072864	nudE neurodevelopment protein 1	NDE1	4.5667	0.329988	0.0042038	Yes
ENSG00000111231	GPN-loop GTPase 3	GPN3	4.07106	0.329953	0.0015565	Yes
ENSG00000187713	transmembrane protein 203	TMEM203	4.3236	0.329623	0.00260524	Yes
ENSG00000167196	F-box protein 22	FBXO22	5.93818	0.329452	3.48572e-05	Yes
ENSG00000196704	archaelysin family metallopeptidase 2	AMZ2	5.26431	0.329151	0.00404815	Yes
ENSG00000149557	STT3A antisense RNA 1	STT3A-AS1	3.88439	0.329004	0.00502285	Yes
ENSG00000128534	LSM8 homolog, U6 small nuclear RNA associated	LSM8	5.33741	0.328743	0.000228532	Yes
ENSG00000148943	lin-7 homolog C, crumbs cell polarity complex component	LIN7C	4.82694	0.328663	0.000943748	Yes
ENSG00000108055	structural maintenance of chromosomes 3	SMC3	7.38086	0.328188	3.06105e-05	Yes
ENSG00000156873	phosphorylase kinase catalytic subunit gamma 2	PHKG2	4.55278	0.32761	0.00274335	Yes
ENSG00000112715	vascular endothelial growth factor A	VEGFA	5.68938	0.327322	0.00104223	Yes
ENSG00000006576	putative homeodomain transcription factor 2	PHTF2	5.46808	0.32731	0.000482233	Yes
ENSG00000133895	menin 1	MEN1	5.69982	0.326854	0.000296316	Yes
ENSG00000100372	solute carrier family 25 member 17	SLC25A17	3.82952	0.326716	0.00220227	Yes
ENSG00000103145	host cell factor C1 regulator 1	HCFC1R1	6.85808	0.326057	0.00122297	Yes
ENSG00000111775	cytochrome c oxidase subunit 6A1	COX6A1	6.31323	0.325755	0.000348896	Yes
ENSG00000011523	centrosomal protein 68	CEP68	5.09308	0.324953	0.00495452	Yes
ENSG00000153207	AT-hook containing transcription factor 1	AHCTF1	5.27792	0.324778	0.000215193	Yes
ENSG00000136504	lysine acetyltransferase 7	KAT7	5.44511	0.324288	9.5786e-06	Yes
ENSG00000173068	basonuclin 2	BNC2	7.15321	0.324187	0.00101487	Yes
ENSG00000228887	eukaryotic translation elongation factor 1 delta pseudogene 1	EEF1DP1	5.74904	0.323106	0.000224384	Yes
ENSG00000062485	citrate synthase	CS	6.00295	0.322634	8.25545e-05	Yes
ENSG00000174547	mitochondrial ribosomal protein L11	MRPL11	5.20091	0.32243	3.31286e-05	Yes
ENSG00000064703	DEAD-box helicase 20	DDX20	4.43095	0.322204	0.00479743	Yes
ENSG00000070501	DNA polymerase beta	POLB	4.51085	0.322184	0.0056729	Yes
ENSG00000117133	ribosome production factor 1 homolog	RPF1	6.1181	0.322118	0.000226991	Yes
ENSG00000088356	p53 and DNA damage regulated 1	PDRG1	4.58498	0.32094	0.000257106	Yes
ENSG00000178691	SUZ12 polycomb repressive complex 2 subunit	SUZ12	6.26182	0.320437	3.81244e-05	Yes
ENSG00000204681	gamma-aminobutyric acid type B receptor subunit 1	GABBR1	4.55543	0.320415	0.0055987	Yes
ENSG00000107789	multiple inositol-polyphosphate phosphatase 1	MINPP1	4.68491	0.320238	0.00146079	Yes
ENSG00000005022	solute carrier family 25 member 5	SLC25A5	7.5802	0.320161	3.83092e-05	Yes
ENSG00000037042	tubulin gamma 2	TUBG2	4.27139	0.319937	0.00505345	Yes
ENSG00000196670	ZFP62 zinc finger protein	ZFP62	3.92848	0.319755	0.00279837	Yes
ENSG00000105968	H2A.Z variant histone 2	H2AZ2	9.14405	0.318836	0.000335834	Yes
ENSG00000128050	phosphoribosylaminoimidazole carboxylase and phosphoribosylaminoimidazolesuccinocarboxamide synthase	PAICS	6.42407	0.318316	0.000473464	Yes
ENSG00000279670	NA	NA	4.56508	0.318307	0.00258847	Yes
ENSG00000176597	UDP-GlcNAc:betaGal beta-1,3-N-acetylglucosaminyltransferase 5	B3GNT5	5.69879	0.317909	0.000165198	Yes
ENSG00000167005	nudix hydrolase 21	NUDT21	6.26789	0.317827	0.00125854	Yes
ENSG00000205208	chromosome 4 open reading frame 46	C4orf46	4.46286	0.317406	0.00130236	Yes
ENSG00000105771	SMG9 nonsense mediated mRNA decay factor	SMG9	4.36142	0.317344	0.00343234	Yes
ENSG00000103264	F-box protein 31	FBXO31	4.54656	0.317096	0.0029949	Yes
ENSG00000184867	armadillo repeat containing X-linked 2	ARMCX2	7.06933	0.315409	0.000183715	Yes
ENSG00000101596	structural maintenance of chromosomes flexible hinge domain containing 1	SMCHD1	6.2631	0.315318	7.64541e-05	Yes
ENSG00000198707	centrosomal protein 290	CEP290	6.29671	0.315294	0.000388858	Yes
ENSG00000119718	eukaryotic translation initiation factor 2B subunit beta	EIF2B2	5.53248	0.314699	8.27262e-05	Yes
ENSG00000081791	DAP3 binding cell death enhancer 1	DELE1	4.96105	0.314196	0.000973336	Yes
ENSG00000015676	NudC domain containing 3	NUDCD3	6.16661	0.314009	2.76137e-05	Yes
ENSG00000189376	chromosome 8 open reading frame 76	C8orf76	3.80613	0.313908	0.00325235	Yes
ENSG00000160688	flavin adenine dinucleotide synthetase 1	FLAD1	4.73977	0.313834	0.000204489	Yes
ENSG00000082516	gem nuclear organelle associated protein 5	GEMIN5	4.76124	0.313434	0.00104879	Yes
ENSG00000165684	small nuclear RNA activating complex polypeptide 4	SNAPC4	3.91885	0.313302	0.00273517	Yes
ENSG00000073050	X-ray repair cross complementing 1	XRCC1	4.88572	0.313149	0.000306346	Yes
ENSG00000106477	centrosomal protein 41	CEP41	5.52885	0.313113	0.00316335	Yes
ENSG00000102409	brain expressed X-linked 4	BEX4	4.48429	0.312991	0.00267594	Yes
ENSG00000115866	aspartyl-tRNA synthetase 1	DARS1	7.50862	0.312788	1.63172e-06	Yes
ENSG00000082515	mitochondrial ribosomal protein L22	MRPL22	5.37492	0.312564	0.000332451	Yes
ENSG00000131373	2-hydroxyacyl-CoA lyase 1	HACL1	3.44752	0.312263	0.00461348	Yes
ENSG00000133393	centrosomal protein 20	CEP20	5.46724	0.31217	0.00107441	Yes
ENSG00000115282	tetratricopeptide repeat domain 31	TTC31	3.4646	0.312018	0.00529443	Yes
ENSG00000163882	RNA polymerase II, I and III subunit H	POLR2H	5.42986	0.311958	0.000151969	Yes
ENSG00000170540	ADP ribosylation factor like GTPase 6 interacting protein 1	ARL6IP1	6.18351	0.311476	0.00289475	Yes
ENSG00000104218	centrosome and spindle pole associated protein 1	CSPP1	5.86633	0.311467	0.000340666	Yes
ENSG00000198700	importin 9	IPO9	7.2101	0.311261	1.67819e-05	Yes
ENSG00000115825	protein kinase D3	PRKD3	5.14302	0.311175	0.00111299	Yes
ENSG00000085872	calcium homeostasis endoplasmic reticulum protein	CHERP	5.68609	0.311087	7.74651e-05	Yes
ENSG00000101104	poly(A) binding protein cytoplasmic 1 like	PABPC1L	4.45628	0.310845	0.00152223	Yes
ENSG00000144034	TP53RK binding protein	TPRKB	5.08876	0.310258	0.0020996	Yes
ENSG00000108590	mediator complex subunit 31	MED31	5.17036	0.310056	0.000305371	Yes
ENSG00000064961	high mobility group 20B	HMG20B	5.72205	0.309999	0.00446732	Yes
ENSG00000182628	spindle and kinetochore associated complex subunit 2	SKA2	7.03612	0.309965	0.000113579	Yes
ENSG00000109501	wolframin ER transmembrane glycoprotein	WFS1	4.47883	0.309771	0.00178557	Yes
ENSG00000145912	NHP2 ribonucleoprotein	NHP2	5.53146	0.309622	6.07619e-05	Yes
ENSG00000149782	phospholipase C beta 3	PLCB3	6.56586	0.309459	0.00167297	Yes
ENSG00000226721	eukaryotic translation elongation factor 1 delta pseudogene 2	EEF1DP2	4.96057	0.309284	0.0030564	Yes
ENSG00000164332	ubiquitin like domain containing CTD phosphatase 1	UBLCP1	5.58705	0.309187	0.00104924	Yes
ENSG00000125901	mitochondrial ribosomal protein S26	MRPS26	5.27401	0.308063	0.000806557	Yes
ENSG00000032742	intraflagellar transport 88	IFT88	4.33344	0.30793	0.00057039	Yes
ENSG00000204392	LSM2 homolog, U6 small nuclear RNA and mRNA degradation associated	LSM2	5.7262	0.307863	0.000539916	Yes
ENSG00000171720	histone deacetylase 3	HDAC3	5.91872	0.307728	0.000218546	Yes
ENSG00000048028	ubiquitin specific peptidase 28	USP28	4.79743	0.307526	0.000886557	Yes
ENSG00000102226	ubiquitin specific peptidase 11	USP11	6.76185	0.307169	2.78004e-05	Yes
ENSG00000007392	LUC7 like	LUC7L	6.13486	0.307149	5.32862e-05	Yes
ENSG00000123607	tetratricopeptide repeat domain 21B	TTC21B	3.99483	0.305635	0.0034344	Yes
ENSG00000100578	KIAA0586	KIAA0586	5.35826	0.305225	0.000661712	Yes
ENSG00000136104	ribonuclease H2 subunit B	RNASEH2B	4.68457	0.305135	0.00343283	Yes
ENSG00000137288	ubiquinol-cytochrome c reductase complex assembly factor 2	UQCC2	6.0889	0.304988	0.0017922	Yes
ENSG00000269958	NA	NA	4.98401	0.304573	0.00076994	Yes
ENSG00000169609	chromosome 15 open reading frame 40	C15orf40	4.18551	0.304373	0.00141682	Yes
ENSG00000101365	isocitrate dehydrogenase (NAD(+)) 3 non-catalytic subunit beta	IDH3B	5.77021	0.303985	0.000236891	Yes
ENSG00000173402	dystroglycan 1	DAG1	7.64085	0.303716	0.0050063	Yes
ENSG00000138430	Obg like ATPase 1	OLA1	6.3626	0.303716	0.000103738	Yes
ENSG00000069248	nucleoporin 133	NUP133	5.13422	0.303607	2.42731e-05	Yes
ENSG00000077514	DNA polymerase delta 3, accessory subunit	POLD3	4.59017	0.303602	0.00337449	Yes
ENSG00000178028	DNA methyltransferase 1 associated protein 1	DMAP1	4.4422	0.303534	0.00532213	Yes
ENSG00000025772	translocase of outer mitochondrial membrane 34	TOMM34	5.59246	0.303128	0.00269642	Yes
ENSG00000175110	mitochondrial ribosomal protein S22	MRPS22	5.11827	0.303128	0.000922754	Yes
ENSG00000112576	cyclin D3	CCND3	6.18137	0.303064	0.00292581	Yes
ENSG00000146247	pleckstrin homology domain interacting protein	PHIP	7.11339	0.303001	0.000137949	Yes
ENSG00000122515	zinc finger MIZ-type containing 2	ZMIZ2	5.2395	0.302816	0.00273652	Yes
ENSG00000256235	small integral membrane protein 3	SMIM3	6.51654	0.302797	0.000112132	Yes
ENSG00000114388	NPR2 like, GATOR1 complex subunit	NPRL2	3.76253	0.302706	0.00287067	Yes
ENSG00000167524	ribosomal protein S6 kinase related	RSKR	4.01546	0.302443	0.00470376	Yes
ENSG00000182004	small nuclear ribonucleoprotein polypeptide E	SNRPE	6.44571	0.30126	2.54888e-05	Yes
ENSG00000011295	tetratricopeptide repeat domain 19	TTC19	6.24405	0.300993	9.17549e-05	Yes
ENSG00000119927	glycerol-3-phosphate acyltransferase, mitochondrial	GPAM	4.37914	0.300847	0.00574278	Yes
ENSG00000132323	ILK associated serine/threonine phosphatase	ILKAP	5.75432	0.300726	0.00215744	Yes
ENSG00000090470	programmed cell death 7	PDCD7	5.40539	0.300669	0.000439745	Yes
ENSG00000109536	FSHD region gene 1	FRG1	6.50621	0.300507	0.00067805	Yes
ENSG00000103510	lysine acetyltransferase 8	KAT8	3.9274	0.300451	0.00490137	Yes
ENSG00000102974	CCCTC-binding factor	CTCF	6.73945	0.300072	0.000215465	Yes
ENSG00000179409	gem nuclear organelle associated protein 4	GEMIN4	4.19825	0.300038	0.00243334	Yes
ENSG00000084774	carbamoyl-phosphate synthetase 2, aspartate transcarbamylase, and dihydroorotase	CAD	5.53758	0.299746	0.00213848	Yes
ENSG00000144161	zinc finger CCCH-type containing 8	ZC3H8	4.50448	0.299629	0.00414548	Yes
ENSG00000244405	ETS variant transcription factor 5	ETV5	6.30989	0.299483	0.00051175	Yes
ENSG00000160753	RUN and SH3 domain containing 1	RUSC1	5.00038	0.299325	0.00390573	Yes
ENSG00000129351	interleukin enhancer binding factor 3	ILF3	8.44528	0.299106	2.97972e-06	Yes
ENSG00000189308	lin-54 DREAM MuvB core complex component	LIN54	3.5274	0.299049	0.00538308	Yes
ENSG00000127804	methyltransferase 16, N6-methyladenosine	METTL16	4.85416	0.298663	0.00164986	Yes
ENSG00000131165	charged multivesicular body protein 1A	CHMP1A	5.97571	0.298645	0.00233332	Yes
ENSG00000130165	elongation factor 1	ELOF1	5.69569	0.298605	0.00115871	Yes
ENSG00000259891	NA	NA	4.24656	0.2985	0.00251323	Yes
ENSG00000141560	fructosamine 3 kinase related protein	FN3KRP	4.8339	0.298486	0.00297546	Yes
ENSG00000065457	adenosine deaminase tRNA specific 1	ADAT1	4.57487	0.298105	0.000633663	Yes
ENSG00000204209	small integral membrane protein 40	SMIM40	5.23212	0.29802	0.00169212	Yes
ENSG00000242125	small nucleolar RNA host gene 3	SNHG3	6.7484	0.297959	0.000143509	Yes
ENSG00000033178	ubiquitin like modifier activating enzyme 6	UBA6	6.59635	0.297914	0.000121235	Yes
ENSG00000125703	autophagy related 4C cysteine peptidase	ATG4C	3.89324	0.297866	0.0014861	Yes
ENSG00000138002	intraflagellar transport 172	IFT172	4.13099	0.297641	0.00390586	Yes
ENSG00000136875	pre-mRNA processing factor 4	PRPF4	5.58075	0.297639	0.00493559	Yes
ENSG00000152133	G-patch domain containing 11	GPATCH11	5.12054	0.297628	0.000798214	Yes
ENSG00000189091	splicing factor 3b subunit 3	SF3B3	6.43627	0.297301	0.00117582	Yes
ENSG00000122140	mitochondrial ribosomal protein S2	MRPS2	5.30651	0.296941	9.90269e-05	Yes
ENSG00000090263	mitochondrial ribosomal protein S33	MRPS33	6.00289	0.296585	0.000392934	Yes
ENSG00000105202	fibrillarin	FBL	7.66499	0.296293	0.00012427	Yes
ENSG00000196323	zinc finger and BTB domain containing 44	ZBTB44	5.83096	0.296015	7.74094e-05	Yes
ENSG00000185324	cyclin dependent kinase 10	CDK10	5.73264	0.295912	0.000628038	Yes
ENSG00000167930	family with sequence similarity 234 member A	FAM234A	6.62097	0.295857	0.000147211	Yes
ENSG00000165632	TATA-box binding protein associated factor 3	TAF3	6.02441	0.295828	0.00127612	Yes
ENSG00000147854	ubiquitin like with PHD and ring finger domains 2	UHRF2	5.35973	0.295656	0.000428746	Yes
ENSG00000140259	microfibril associated protein 1	MFAP1	6.09312	0.29513	0.00322764	Yes
ENSG00000069275	nuclear casein kinase and cyclin dependent kinase substrate 1	NUCKS1	10.7953	0.294927	1.29583e-05	Yes
ENSG00000158636	EMSY transcriptional repressor, BRCA2 interacting	EMSY	4.22332	0.294671	0.00525837	Yes
ENSG00000169375	SIN3 transcription regulator family member A	SIN3A	5.48245	0.294312	0.000185129	Yes
ENSG00000131773	KH RNA binding domain containing, signal transduction associated 3	KHDRBS3	4.51245	0.294261	0.00054866	Yes
ENSG00000111145	ETS transcription factor ELK3	ELK3	6.39373	0.294173	0.00189282	Yes
ENSG00000145332	kelch like family member 8	KLHL8	5.58452	0.293829	0.00196396	Yes
ENSG00000108424	karyopherin subunit beta 1	KPNB1	9.11429	0.293499	0.000223792	Yes
ENSG00000148296	surfeit 6	SURF6	5.77509	0.293482	0.00214871	Yes
ENSG00000151353	transmembrane protein 18	TMEM18	5.61641	0.293481	0.0015047	Yes
ENSG00000109103	unc-119 lipid binding chaperone	UNC119	4.56493	0.293426	0.000782688	Yes
ENSG00000084463	WW domain binding protein 11	WBP11	6.42639	0.293395	5.79605e-06	Yes
ENSG00000134779	tubulin polyglutamylase complex subunit 2	TPGS2	6.46478	0.293134	0.00023812	Yes
ENSG00000163214	DExH-box helicase 57	DHX57	4.02359	0.292794	0.00432392	Yes
ENSG00000113318	mutS homolog 3	MSH3	5.41252	0.292543	0.000814705	Yes
ENSG00000071564	transcription factor 3	TCF3	6.53063	0.292043	0.00150527	Yes
ENSG00000161996	WD repeat domain 90	WDR90	4.28156	0.291928	0.00452219	Yes
ENSG00000075336	translocase of inner mitochondrial membrane 21	TIMM21	4.58833	0.291434	0.00299315	Yes
ENSG00000168813	zinc finger protein 507	ZNF507	4.34386	0.291	0.00361639	Yes
ENSG00000133114	GPALPP motifs containing 1	GPALPP1	5.20772	0.290876	0.00290235	Yes
ENSG00000095319	nucleoporin 188	NUP188	6.07486	0.290376	0.000672796	Yes
ENSG00000156504	PABIR family member 2	PABIR2	4.87638	0.2903	0.000305398	Yes
ENSG00000158669	glycerol-3-phosphate acyltransferase 4	GPAT4	6.69319	0.290151	0.000347597	Yes
ENSG00000120889	TNF receptor superfamily member 10b	TNFRSF10B	5.94041	0.289687	0.00492042	Yes
ENSG00000175414	ADP ribosylation factor like GTPase 10	ARL10	5.13541	0.28961	0.00415607	Yes
ENSG00000120533	ENY2 transcription and export complex 2 subunit	ENY2	7.36514	0.28922	0.000270063	Yes
ENSG00000166780	bMERB domain containing 1	BMERB1	5.71518	0.289195	0.000836102	Yes
ENSG00000108826	mitochondrial ribosomal protein L27	MRPL27	6.19567	0.287785	0.00122675	Yes
ENSG00000035928	replication factor C subunit 1	RFC1	6.95167	0.287613	0.000171032	Yes
ENSG00000092199	heterogeneous nuclear ribonucleoprotein C	HNRNPC	7.556	0.287243	2.43137e-05	Yes
ENSG00000171467	zinc finger protein 318	ZNF318	5.19171	0.286832	0.000525591	Yes
ENSG00000011304	polypyrimidine tract binding protein 1	PTBP1	7.92364	0.286289	0.00172856	Yes
ENSG00000092096	solute carrier family 22 member 17	SLC22A17	5.32799	0.286194	0.000498759	Yes
ENSG00000041802	large 60S subunit nuclear export GTPase 1	LSG1	6.0975	0.285879	9.35244e-05	Yes
ENSG00000167220	haloacid dehalogenase like hydrolase domain containing 2	HDHD2	5.00129	0.285837	0.000192219	Yes
ENSG00000127774	ER membrane protein complex subunit 6	EMC6	7.45956	0.285587	2.43687e-05	Yes
ENSG00000110274	centrosomal protein 164	CEP164	5.46917	0.285172	0.00104414	Yes
ENSG00000117751	protein phosphatase 1 regulatory subunit 8	PPP1R8	5.36387	0.285071	0.000506347	Yes
ENSG00000149136	structure specific recognition protein 1	SSRP1	8.31125	0.284952	5.30627e-06	Yes
ENSG00000169045	heterogeneous nuclear ribonucleoprotein H1	HNRNPH1	8.66723	0.284949	5.9337e-05	Yes
ENSG00000163348	pygopus family PHD finger 2	PYGO2	5.67616	0.284802	0.000850589	Yes
ENSG00000258427	NA	NA	5.37349	0.284746	0.000399728	Yes
ENSG00000111669	triosephosphate isomerase 1	TPI1	8.26189	0.284738	0.000904799	Yes
ENSG00000179151	enhancer of mRNA decapping 3	EDC3	3.90236	0.284735	0.00497169	Yes
ENSG00000187239	formin binding protein 1	FNBP1	6.66697	0.284582	0.000138199	Yes
ENSG00000117543	diphthamide biosynthesis 5	DPH5	5.61363	0.284389	0.000821197	Yes
ENSG00000101138	cleavage stimulation factor subunit 1	CSTF1	4.22738	0.283945	0.00208139	Yes
ENSG00000124226	ring finger protein 114	RNF114	5.22006	0.283911	0.00125672	Yes
ENSG00000135486	heterogeneous nuclear ribonucleoprotein A1	HNRNPA1	7.52176	0.283895	0.000546048	Yes
ENSG00000189403	high mobility group box 1	HMGB1	8.07587	0.283864	0.00514435	Yes
ENSG00000184428	DNA topoisomerase I mitochondrial	TOP1MT	4.66964	0.283659	0.0016663	Yes
ENSG00000099783	heterogeneous nuclear ribonucleoprotein M	HNRNPM	8.77201	0.283572	0.000115319	Yes
ENSG00000171497	peptidylprolyl isomerase D	PPID	6.0539	0.283265	0.000990963	Yes
ENSG00000092201	SPT16 homolog, facilitates chromatin remodeling subunit	SUPT16H	8.06984	0.283001	6.14034e-06	Yes
ENSG00000125534	pancreatic progenitor cell differentiation and proliferation factor	PPDPF	10.2542	0.282435	0.00011339	Yes
ENSG00000006625	gamma-glutamylcyclotransferase	GGCT	5.9507	0.282019	0.00245209	Yes
ENSG00000111737	RAB35, member RAS oncogene family	RAB35	5.40416	0.281518	0.000933989	Yes
ENSG00000122257	RB binding protein 6, ubiquitin ligase	RBBP6	7.76868	0.281206	0.00336085	Yes
ENSG00000170633	ring finger protein 34	RNF34	5.39226	0.280763	0.000249958	Yes
ENSG00000185414	mitochondrial ribosomal protein L30	MRPL30	5.16807	0.280698	3.22524e-05	Yes
ENSG00000101146	ribonucleic acid export 1	RAE1	6.21416	0.280682	3.05805e-05	Yes
ENSG00000096384	heat shock protein 90 alpha family class B member 1	HSP90AB1	10.9327	0.279264	2.1306e-05	Yes
ENSG00000117697	NSL1 component of MIS12 kinetochore complex	NSL1	5.35406	0.279104	0.000254165	Yes
ENSG00000144451	sperm associated antigen 16	SPAG16	4.76242	0.279033	0.00412387	Yes
ENSG00000114346	epithelial cell transforming 2	ECT2	5.2181	0.27898	0.00108659	Yes
ENSG00000171262	family with sequence similarity 98 member B	FAM98B	5.28945	0.27866	0.000548412	Yes
ENSG00000142230	SUMO1 activating enzyme subunit 1	SAE1	7.758	0.278431	4.49628e-05	Yes
ENSG00000114999	tubulin tyrosine ligase	TTL	7.07525	0.278345	0.00141135	Yes
ENSG00000168884	TNFAIP3 interacting protein 2	TNIP2	4.96044	0.277512	0.000665025	Yes
ENSG00000234420	zinc finger protein 37B, pseudogene	ZNF37BP	4.44887	0.276813	0.00529558	Yes
ENSG00000175792	RuvB like AAA ATPase 1	RUVBL1	6.07359	0.276723	0.00115451	Yes
ENSG00000171302	calcium activated nucleotidase 1	CANT1	5.61609	0.276661	0.00142094	Yes
ENSG00000117528	ATP binding cassette subfamily D member 3	ABCD3	5.19994	0.276657	0.00512741	Yes
ENSG00000143314	mitochondrial ribosomal protein L24	MRPL24	6.68613	0.27665	0.000111127	Yes
ENSG00000276045	ORAI calcium release-activated calcium modulator 1	ORAI1	4.07487	0.276648	0.00251682	Yes
ENSG00000054148	phosphohistidine phosphatase 1	PHPT1	6.84789	0.276497	0.00539515	Yes
ENSG00000126456	interferon regulatory factor 3	IRF3	5.16932	0.276476	0.00270906	Yes
ENSG00000013306	solute carrier family 25 member 39	SLC25A39	6.7935	0.27646	0.000598427	Yes
ENSG00000247077	PGAM family member 5, mitochondrial serine/threonine protein phosphatase	PGAM5	4.64801	0.276422	0.00377979	Yes
ENSG00000154978	VOPP1 WW domain binding protein	VOPP1	5.6786	0.276112	0.00528493	Yes
ENSG00000163257	DDB1 and CUL4 associated factor 16	DCAF16	5.034	0.276083	0.00106381	Yes
ENSG00000169217	CD2 cytoplasmic tail binding protein 2	CD2BP2	6.2798	0.275696	0.00011554	Yes
ENSG00000008838	mediator complex subunit 24	MED24	8.07103	0.275619	0.0013944	Yes
ENSG00000130227	exportin 7	XPO7	6.24705	0.275134	5.25596e-05	Yes
ENSG00000141543	eukaryotic translation initiation factor 4A3	EIF4A3	6.67171	0.274811	0.000177971	Yes
ENSG00000130349	mitochondrial transcription rescue factor 1	MTRES1	5.25048	0.274742	0.00575549	Yes
ENSG00000162664	zinc finger protein 326	ZNF326	5.96874	0.273403	0.000183333	Yes
ENSG00000136108	cytoskeleton associated protein 2	CKAP2	6.48591	0.273228	0.00118097	Yes
ENSG00000162775	RNA binding motif protein 15	RBM15	5.01292	0.273119	0.00277296	Yes
ENSG00000003436	tissue factor pathway inhibitor	TFPI	7.5606	0.272217	0.00207391	Yes
ENSG00000069329	VPS35 retromer complex component	VPS35	7.12032	0.272191	4.66547e-06	Yes
ENSG00000103005	U6 snRNA biogenesis phosphodiesterase 1	USB1	5.97043	0.271596	0.00107491	Yes
ENSG00000141456	proline, glutamate and leucine rich protein 1	PELP1	6.16317	0.271565	0.00055574	Yes
ENSG00000095321	carnitine O-acetyltransferase	CRAT	4.61993	0.271417	0.00219248	Yes
ENSG00000084234	amyloid beta precursor like protein 2	APLP2	9.70323	0.271364	0.00129376	Yes
ENSG00000108582	carboxypeptidase D	CPD	5.75429	0.27122	0.000931573	Yes
ENSG00000119685	tubulin tyrosine ligase like 5	TTLL5	4.93224	0.270374	0.00177292	Yes
ENSG00000172757	cofilin 1	CFL1	10.6423	0.270264	0.000142418	Yes
ENSG00000264364	dynein light chain LC8-type 2	DYNLL2	7.35211	0.270078	0.000775648	Yes
ENSG00000154473	BUB3 mitotic checkpoint protein	BUB3	7.07547	0.269657	6.52665e-05	Yes
ENSG00000132792	catenin beta like 1	CTNNBL1	5.79918	0.269454	0.000682808	Yes
ENSG00000174165	zinc finger DHHC-type containing 24	ZDHHC24	4.72624	0.269421	0.00316215	Yes
ENSG00000100722	zinc finger CCCH-type containing 14	ZC3H14	5.87877	0.268715	0.000422165	Yes
ENSG00000000003	tetraspanin 6	TSPAN6	5.30619	0.268682	0.00156867	Yes
ENSG00000111639	mitochondrial ribosomal protein L51	MRPL51	7.77889	0.268175	0.000115767	Yes
ENSG00000104442	armadillo repeat containing 1	ARMC1	6.15743	0.268011	0.00032622	Yes
ENSG00000165487	mitochondrial calcium uptake 2	MICU2	5.22967	0.267914	0.00392234	Yes
ENSG00000181467	RAP2B, member of RAS oncogene family	RAP2B	5.69908	0.267866	0.00356414	Yes
ENSG00000278845	mitochondrial ribosomal protein L45	MRPL45	5.81787	0.267856	0.000519571	Yes
ENSG00000106723	spindlin 1	SPIN1	7.45044	0.267654	5.51722e-05	Yes
ENSG00000126261	ubiquitin like modifier activating enzyme 2	UBA2	5.80002	0.266796	0.000667347	Yes
ENSG00000128915	interactor of little elongation complex ELL subunit 2	ICE2	4.87027	0.266593	0.00447805	Yes
ENSG00000103932	RNA polymerase II associated protein 1	RPAP1	4.98364	0.266559	0.00159885	Yes
ENSG00000104731	kelch domain containing 4	KLHDC4	4.42421	0.266543	0.00436646	Yes
ENSG00000184207	phosphoglycolate phosphatase	PGP	5.62602	0.266409	0.000632914	Yes
ENSG00000137504	CREB/ATF bZIP transcription factor	CREBZF	6.20207	0.266028	0.0008921	Yes
ENSG00000077312	small nuclear ribonucleoprotein polypeptide A	SNRPA	5.96132	0.265908	0.00159344	Yes
ENSG00000182872	RNA binding motif protein 10	RBM10	6.35316	0.265256	0.000224536	Yes
ENSG00000103275	ubiquitin conjugating enzyme E2 I	UBE2I	7.8105	0.265255	3.54676e-05	Yes
ENSG00000100445	short chain dehydrogenase/reductase family 39U member 1	SDR39U1	5.47447	0.264852	0.00105523	Yes
ENSG00000163961	ring finger protein 168	RNF168	5.11234	0.264772	0.000560363	Yes
ENSG00000198546	zinc finger protein 511	ZNF511	5.04035	0.264255	0.00368969	Yes
ENSG00000132305	inner membrane mitochondrial protein	IMMT	6.33882	0.263926	0.000149623	Yes
ENSG00000162909	calpain 2	CAPN2	7.03289	0.26365	4.19497e-05	Yes
ENSG00000121210	transmembrane 131 like	TMEM131L	4.61611	0.263174	0.00537228	Yes
ENSG00000134825	transmembrane protein 258	TMEM258	7.95505	0.262925	0.000613943	Yes
ENSG00000172428	COP9 signalosome subunit 9	COPS9	6.96248	0.262904	0.000175207	Yes
ENSG00000089916	G-patch domain containing 2 like	GPATCH2L	6.24942	0.262756	0.00116029	Yes
ENSG00000100097	galectin 1	LGALS1	11.0701	0.262377	0.00402522	Yes
ENSG00000108468	chromobox 1	CBX1	7.33206	0.262334	0.0015013	Yes
ENSG00000006744	elaC ribonuclease Z 2	ELAC2	5.73218	0.262245	0.000485018	Yes
ENSG00000160305	disco interacting protein 2 homolog A	DIP2A	5.14857	0.261978	0.000362217	Yes
ENSG00000113658	SMAD family member 5	SMAD5	6.99196	0.261928	6.21829e-05	Yes
ENSG00000115816	CCAAT enhancer binding protein zeta	CEBPZ	6.71151	0.261777	0.0034319	Yes
ENSG00000139579	nucleic acid binding protein 2	NABP2	4.91016	0.261712	0.00106949	Yes
ENSG00000178567	EPM2A interacting protein 1	EPM2AIP1	6.82984	0.261686	0.000767028	Yes
ENSG00000186687	LYR motif containing 7	LYRM7	6.48231	0.261565	0.00438975	Yes
ENSG00000156990	RNA pseudouridine synthase D3	RPUSD3	5.4461	0.261157	0.000736041	Yes
ENSG00000128944	kinetochore localized astrin (SPAG5) binding protein	KNSTRN	5.37872	0.261134	0.00521747	Yes
ENSG00000083642	PDS5 cohesin associated factor B	PDS5B	6.3332	0.260847	0.00220962	Yes
ENSG00000185651	ubiquitin conjugating enzyme E2 L3	UBE2L3	6.88656	0.260741	0.00133682	Yes
ENSG00000111203	integrin alpha FG-GAP repeat containing 2	ITFG2	4.44267	0.260601	0.00574123	Yes
ENSG00000196663	tectonin beta-propeller repeat containing 2	TECPR2	4.72633	0.260588	0.00249114	Yes
ENSG00000132612	vacuolar protein sorting 4 homolog A	VPS4A	6.15023	0.259934	0.000190174	Yes
ENSG00000116001	TIA1 cytotoxic granule associated RNA binding protein	TIA1	5.61748	0.259798	0.00336781	Yes
ENSG00000133026	myosin heavy chain 10	MYH10	6.79313	0.259544	0.00235801	Yes
ENSG00000107959	pitrilysin metallopeptidase 1	PITRM1	5.35745	0.258539	0.00558016	Yes
ENSG00000115758	ornithine decarboxylase 1	ODC1	6.93905	0.258434	0.00290606	Yes
ENSG00000177700	RNA polymerase II, I and III subunit L	POLR2L	8.85308	0.258386	0.000330415	Yes
ENSG00000116560	splicing factor proline and glutamine rich	SFPQ	8.75352	0.257683	3.37739e-06	Yes
ENSG00000080345	replication timing regulatory factor 1	RIF1	7.58712	0.257667	0.00017914	Yes
ENSG00000064102	integrator complex subunit 13	INTS13	5.37392	0.257196	0.00111027	Yes
ENSG00000169139	ubiquitin conjugating enzyme E2 V2	UBE2V2	7.00331	0.257126	0.000163916	Yes
ENSG00000154640	BTG anti-proliferation factor 3	BTG3	5.25206	0.256913	0.000622684	Yes
ENSG00000154832	CXXC finger protein 1	CXXC1	5.94689	0.256568	0.000877071	Yes
ENSG00000109606	DEAH-box helicase 15	DHX15	5.98412	0.256371	0.000279462	Yes
ENSG00000101343	crooked neck pre-mRNA splicing factor 1	CRNKL1	5.44018	0.256248	0.00052851	Yes
ENSG00000143621	interleukin enhancer binding factor 2	ILF2	7.11174	0.256173	0.00241418	Yes
ENSG00000129235	thioredoxin domain containing 17	TXNDC17	6.49324	0.256167	0.000639824	Yes
ENSG00000198824	chromosome alignment maintaining phosphoprotein 1	CHAMP1	5.02221	0.256004	0.00177488	Yes
ENSG00000165494	PCF11 cleavage and polyadenylation factor subunit	PCF11	6.1153	0.255961	0.0021399	Yes
ENSG00000265241	RNA binding motif protein 8A	RBM8A	7.47721	0.255188	1.47778e-05	Yes
ENSG00000100417	phosphomannomutase 1	PMM1	5.4923	0.255104	0.00263494	Yes
ENSG00000134874	DAZ interacting zinc finger protein 1	DZIP1	5.92746	0.254871	0.00389053	Yes
ENSG00000141985	SH3 domain containing GRB2 like 1, endophilin A2	SH3GL1	7.95423	0.254784	0.00117567	Yes
ENSG00000119906	SMC5-SMC6 complex localization factor 2	SLF2	6.56018	0.254486	0.000278991	Yes
ENSG00000197912	uncharacterized LOC101930112	LOC101930112	7.03468	0.254433	0.00246753	Yes
ENSG00000108578	bleomycin hydrolase	BLMH	6.2844	0.25442	0.000986619	Yes
ENSG00000275700	apoptosis antagonizing transcription factor	AATF	5.65479	0.254175	0.000306158	Yes
ENSG00000137210	transmembrane protein 14B	TMEM14B	5.77666	0.254137	0.00601141	Yes
ENSG00000163382	NAD(P)HX epimerase	NAXE	5.82569	0.254011	0.00225506	Yes
ENSG00000033800	protein inhibitor of activated STAT 1	PIAS1	5.9544	0.253238	7.99306e-05	Yes
ENSG00000119616	FCF1 rRNA-processing protein	FCF1	6.45731	0.253195	0.00305564	Yes
ENSG00000143727	acid phosphatase 1	ACP1	5.9706	0.253168	0.00223021	Yes
ENSG00000214706	interferon related developmental regulator 2	IFRD2	5.35941	0.253082	0.000726856	Yes
ENSG00000160299	pericentrin	PCNT	6.35229	0.252934	0.000332269	Yes
ENSG00000107625	DExD-box helicase 50	DDX50	6.34449	0.252832	0.00101031	Yes
ENSG00000129460	neuroguidin	NGDN	6.2087	0.252802	0.00442855	Yes
ENSG00000184220	cms1 ribosomal small subunit homolog	CMSS1	5.7459	0.251767	0.00121327	Yes
ENSG00000189266	proline rich nuclear receptor coactivator 2	PNRC2	4.53565	0.251751	0.00297729	Yes
ENSG00000223959	AFG3 like matrix AAA peptidase subunit 1, pseudogene	AFG3L1P	4.65779	0.251651	0.00179547	Yes
ENSG00000177613	cleavage stimulation factor subunit 2 tau variant	CSTF2T	4.41339	0.251557	0.00561502	Yes
ENSG00000044459	centlein	CNTLN	5.71279	0.251416	0.0033096	Yes
ENSG00000008988	ribosomal protein S20	RPS20	8.80284	0.25139	0.000766157	Yes
ENSG00000144468	rhomboid domain containing 1	RHBDD1	4.36408	0.251297	0.00368154	Yes
ENSG00000144567	reticulophagy regulator family member 2	RETREG2	5.92202	0.250596	0.00516667	Yes
ENSG00000109572	chloride voltage-gated channel 3	CLCN3	5.5056	0.250546	0.00232064	Yes
ENSG00000166128	RAB8B, member RAS oncogene family	RAB8B	5.1693	0.250369	0.00380997	Yes
ENSG00000168395	inhibitor of growth family member 5	ING5	5.11699	0.250139	0.000933078	Yes
ENSG00000255302	EP300 interacting inhibitor of differentiation 1	EID1	8.2846	0.250114	8.23149e-06	Yes
ENSG00000104824	heterogeneous nuclear ribonucleoprotein L	HNRNPL	7.06143	0.249919	0.00068368	Yes
ENSG00000047644	WWC family member 3	WWC3	4.94326	0.24974	0.00329808	Yes
ENSG00000169251	NMD3 ribosome export adaptor	NMD3	5.35295	0.24826	0.000701611	Yes
ENSG00000166136	NADH:ubiquinone oxidoreductase subunit B8	NDUFB8	7.01529	0.247899	0.00066071	Yes
ENSG00000081154	PEST proteolytic signal containing nuclear protein	PCNP	6.04602	0.247729	0.00176405	Yes
ENSG00000136527	transformer 2 beta homolog	TRA2B	7.52349	0.246767	3.78575e-05	Yes
ENSG00000172336	POP7 homolog, ribonuclease P/MRP subunit	POP7	6.68534	0.246517	0.000382049	Yes
ENSG00000103168	TATA-box binding protein associated factor, RNA polymerase I subunit C	TAF1C	5.21995	0.246482	0.0053463	Yes
ENSG00000113391	family with sequence similarity 172 member A	FAM172A	5.98864	0.245731	0.00279091	Yes
ENSG00000125686	mediator complex subunit 1	MED1	7.38258	0.245332	5.52331e-05	Yes
ENSG00000152465	N-myristoyltransferase 2	NMT2	5.87073	0.245181	0.000237892	Yes
ENSG00000111726	cytidine monophosphate N-acetylneuraminic acid synthetase	CMAS	5.3437	0.244422	0.00202194	Yes
ENSG00000167978	serine/arginine repetitive matrix 2	SRRM2	9.70845	0.244317	0.000207243	Yes
ENSG00000168807	syntrophin beta 2	SNTB2	5.72664	0.244103	0.00383676	Yes
ENSG00000107890	ankyrin repeat domain containing 26	ANKRD26	6.12257	0.243729	0.00149125	Yes
ENSG00000176973	family with sequence similarity 89 member B	FAM89B	6.25478	0.243353	0.00400376	Yes
ENSG00000100395	L3MBTL histone methyl-lysine binding protein 2	L3MBTL2	4.60784	0.243334	0.00467028	Yes
ENSG00000164904	aldehyde dehydrogenase 7 family member A1	ALDH7A1	6.60624	0.243315	0.00109767	Yes
ENSG00000100211	chibby family member 1, beta catenin antagonist	CBY1	6.02652	0.243248	0.002508	Yes
ENSG00000135390	ATP synthase membrane subunit c locus 2	ATP5MC2	9.07523	0.243005	0.000366957	Yes
ENSG00000099995	splicing factor 3a subunit 1	SF3A1	6.5536	0.242329	0.000221008	Yes
ENSG00000105671	DEAD-box helicase 49	DDX49	5.01851	0.241868	0.00263846	Yes
ENSG00000171566	pleiotropic regulator 1	PLRG1	5.80051	0.241775	6.11919e-05	Yes
ENSG00000137100	dynactin subunit 3	DCTN3	5.5897	0.24132	0.00298649	Yes
ENSG00000068120	Coenzyme A synthase	COASY	5.16392	0.240986	0.00489778	Yes
ENSG00000139726	density regulated re-initiation and release factor	DENR	6.77186	0.240272	0.000876453	Yes
ENSG00000130255	ribosomal protein L36	RPL36	9.78024	0.240025	0.0041668	Yes
ENSG00000169905	torsin 1A interacting protein 2	TOR1AIP2	6.91326	0.239449	0.00020815	Yes
ENSG00000103051	component of oligomeric golgi complex 4	COG4	4.79833	0.239361	0.00113659	Yes
ENSG00000125676	THO complex subunit 2	THOC2	7.79865	0.239155	0.000827419	Yes
ENSG00000113048	mitochondrial ribosomal protein S27	MRPS27	6.64445	0.239032	0.000538878	Yes
ENSG00000111605	cleavage and polyadenylation specific factor 6	CPSF6	5.76412	0.239031	0.000253054	Yes
ENSG00000136485	DDB1 and CUL4 associated factor 7	DCAF7	7.64441	0.238994	0.00037699	Yes
ENSG00000095906	NUBP iron-sulfur cluster assembly factor 2, cytosolic	NUBP2	5.28488	0.238944	0.00541025	Yes
ENSG00000164615	calcium modulating ligand	CAMLG	6.46539	0.238545	0.00430239	Yes
ENSG00000067955	core-binding factor subunit beta	CBFB	6.42083	0.238304	0.00384936	Yes
ENSG00000164576	SAP30 like	SAP30L	5.39553	0.238158	0.00294951	Yes
ENSG00000138629	ubiquitin like 7	UBL7	4.75969	0.237924	0.00445735	Yes
ENSG00000146833	tripartite motif containing 4	TRIM4	5.53563	0.237894	0.0016152	Yes
ENSG00000147274	RNA binding motif protein X-linked	RBMX	8.18851	0.237688	0.0047588	Yes
ENSG00000064313	TATA-box binding protein associated factor 2	TAF2	6.03188	0.237364	0.000700162	Yes
ENSG00000140521	DNA polymerase gamma, catalytic subunit	POLG	5.87446	0.237324	0.000435855	Yes
ENSG00000149474	lysine acetyltransferase 14	KAT14	3.9501	0.23649	0.00526697	Yes
ENSG00000073584	SWI/SNF related, matrix associated, actin dependent regulator of chromatin, subfamily e, member 1	SMARCE1	4.89218	0.236317	0.00264773	Yes
ENSG00000110075	protein phosphatase 6 regulatory subunit 3	PPP6R3	6.22719	0.235983	0.000706903	Yes
ENSG00000142546	nitric oxide synthase interacting protein	NOSIP	5.41245	0.235807	0.00489384	Yes
ENSG00000182093	guided entry of tail-anchored proteins factor 1	GET1	4.52726	0.235807	0.00390244	Yes
ENSG00000142168	superoxide dismutase 1	SOD1	8.40179	0.235757	7.38591e-05	Yes
ENSG00000147140	non-POU domain containing octamer binding	NONO	7.67085	0.235557	0.000521069	Yes
ENSG00000039650	polynucleotide kinase 3'-phosphatase	PNKP	5.24734	0.235542	0.00174576	Yes
ENSG00000087191	proteasome 26S subunit, ATPase 5	PSMC5	6.92664	0.235378	0.00173901	Yes
ENSG00000172292	ceramide synthase 6	CERS6	6.24428	0.235291	0.00447776	Yes
ENSG00000124571	exportin 5	XPO5	5.74273	0.235	0.00156154	Yes
ENSG00000131381	rabenosyn, RAB effector	RBSN	5.19365	0.234841	0.00470938	Yes
ENSG00000154124	OTU deubiquitinase with linear linkage specificity	OTULIN	4.39205	0.234713	0.00455563	Yes
ENSG00000146729	nipsnap homolog 2	NIPSNAP2	5.52124	0.234622	0.00261942	Yes
ENSG00000153774	craniofacial development protein 1	CFDP1	6.36377	0.234602	0.00148059	Yes
ENSG00000111144	leukotriene A4 hydrolase	LTA4H	5.70396	0.233913	0.00049599	Yes
ENSG00000103550	lysine rich nucleolar protein 1	KNOP1	6.53114	0.233901	0.00333829	Yes
ENSG00000100296	THO complex subunit 5	THOC5	5.21306	0.233601	0.000961432	Yes
ENSG00000114023	family with sequence similarity 162 member A	FAM162A	5.72064	0.23352	0.0017262	Yes
ENSG00000130560	UBA domain containing 1	UBAC1	5.6167	0.233368	0.00218556	Yes
ENSG00000167088	small nuclear ribonucleoprotein D1 polypeptide	SNRPD1	7.95393	0.233092	0.00126581	Yes
ENSG00000075292	zinc finger protein 638	ZNF638	6.88833	0.232344	0.000873428	Yes
ENSG00000186166	centrosomal AT-AC splicing factor	CENATAC	5.65678	0.232228	0.000660404	Yes
ENSG00000189241	TSPY like 1	TSPYL1	5.85067	0.231267	0.00291295	Yes
ENSG00000128191	DGCR8 microprocessor complex subunit	DGCR8	5.7434	0.231102	0.00527492	Yes
ENSG00000173660	ubiquinol-cytochrome c reductase hinge protein	UQCRH	7.65711	0.230943	0.000189004	Yes
ENSG00000167470	midnolin	MIDN	8.39162	0.230396	0.000701658	Yes
ENSG00000110047	EH domain containing 1	EHD1	8.06962	0.230343	0.00248254	Yes
ENSG00000143553	SNAP associated protein	SNAPIN	5.80206	0.230288	0.0015733	Yes
ENSG00000117899	mesoderm development LRP chaperone	MESD	7.42347	0.230108	0.000530845	Yes
ENSG00000118689	forkhead box O3	FOXO3	7.59352	0.229854	0.00587971	Yes
ENSG00000120438	t-complex 1	TCP1	7.84231	0.229609	0.000133412	Yes
ENSG00000119285	HEAT repeat containing 1	HEATR1	5.67897	0.229595	0.00181989	Yes
ENSG00000156531	PHD finger protein 6	PHF6	5.52736	0.229303	0.00260598	Yes
ENSG00000170471	Ral GTPase activating protein non-catalytic subunit beta	RALGAPB	5.21007	0.228933	0.000903655	Yes
ENSG00000130559	calmodulin regulated spectrin associated protein 1	CAMSAP1	5.47393	0.228528	0.000379139	Yes
ENSG00000145907	G3BP stress granule assembly factor 1	G3BP1	8.16277	0.228202	0.000745858	Yes
ENSG00000181396	2-oxoglutarate and iron dependent oxygenase domain containing 3	OGFOD3	5.64951	0.227601	0.00188914	Yes
ENSG00000048544	mitochondrial ribosomal protein S10	MRPS10	6.19671	0.227271	0.0053574	Yes
ENSG00000108961	RAN guanine nucleotide release factor	RANGRF	5.38135	0.22648	0.0017148	Yes
ENSG00000129071	methyl-CpG binding domain 4, DNA glycosylase	MBD4	6.82656	0.226268	0.00341943	Yes
ENSG00000128272	activating transcription factor 4	ATF4	7.98417	0.225714	0.00264101	Yes
ENSG00000262919	cyclin Q	CCNQ	4.26828	0.225413	0.00333715	Yes
ENSG00000164151	interactor of little elongation complex ELL subunit 1	ICE1	6.18601	0.225293	0.00557117	Yes
ENSG00000121067	speckle type BTB/POZ protein	SPOP	7.25573	0.224824	0.000214219	Yes
ENSG00000155827	ring finger protein 20	RNF20	6.13751	0.224482	0.00097863	Yes
ENSG00000183020	adaptor related protein complex 2 subunit alpha 2	AP2A2	5.45669	0.224477	0.00108249	Yes
ENSG00000119596	YLP motif containing 1	YLPM1	7.47946	0.224284	0.000109889	Yes
ENSG00000007923	DnaJ heat shock protein family (Hsp40) member C11	DNAJC11	5.36687	0.224213	0.00142471	Yes
ENSG00000100029	pescadillo ribosomal biogenesis factor 1	PES1	5.53316	0.223656	0.00420925	Yes
ENSG00000125386	family with sequence similarity 193 member A	FAM193A	6.1555	0.222782	0.00298505	Yes
ENSG00000185900	protein O-mannose kinase	POMK	6.97617	0.222664	0.000302058	Yes
ENSG00000121486	tRNA methyltransferase 1 like	TRMT1L	5.97804	0.222501	0.00356723	Yes
ENSG00000138095	leucine rich pentatricopeptide repeat containing	LRPPRC	6.35005	0.222164	0.00143289	Yes
ENSG00000185236	RAB11B, member RAS oncogene family	RAB11B	7.13134	0.222017	0.00013182	Yes
ENSG00000169083	androgen receptor	AR	7.24212	0.221646	0.00592532	Yes
ENSG00000136631	vacuolar protein sorting 45 homolog	VPS45	4.97196	0.221195	0.00598006	Yes
ENSG00000102054	RB binding protein 7, chromatin remodeling factor	RBBP7	6.72887	0.22118	0.00345365	Yes
ENSG00000130935	nucleolar protein 11	NOL11	5.91387	0.221047	0.00451152	Yes
ENSG00000164091	WD repeat domain 82	WDR82	6.88778	0.220904	0.000811154	Yes
ENSG00000139697	strawberry notch homolog 1	SBNO1	7.42202	0.220487	0.00151586	Yes
ENSG00000074201	chloride nucleotide-sensitive channel 1A	CLNS1A	6.25667	0.220444	0.0018697	Yes
ENSG00000158526	TSR2 ribosome maturation factor	TSR2	5.94111	0.219967	0.00350943	Yes
ENSG00000132341	RAN, member RAS oncogene family	RAN	9.48999	0.219942	0.00359342	Yes
ENSG00000114956	deoxyguanosine kinase	DGUOK	6.32094	0.219927	0.00519084	Yes
ENSG00000204256	bromodomain containing 2	BRD2	7.81333	0.219685	0.000577968	Yes
ENSG00000188994	zinc finger protein 292	ZNF292	6.40867	0.218055	0.00222762	Yes
ENSG00000070010	ubiquitin recognition factor in ER associated degradation 1	UFD1	6.02662	0.217643	0.0025565	Yes
ENSG00000141101	NIN1 (RPN12) binding protein 1 homolog	NOB1	5.87548	0.216736	0.00591001	Yes
ENSG00000185722	ankyrin repeat and FYVE domain containing 1	ANKFY1	6.15162	0.216205	0.00587482	Yes
ENSG00000110107	pre-mRNA processing factor 19	PRPF19	6.29617	0.21592	0.0048981	Yes
ENSG00000009954	bromodomain adjacent to zinc finger domain 1B	BAZ1B	7.76046	0.215249	0.000753857	Yes
ENSG00000149532	cleavage and polyadenylation specific factor 7	CPSF7	6.04866	0.215213	0.00195757	Yes
ENSG00000165434	phosphoglucomutase 2 like 1	PGM2L1	6.96099	0.215203	0.00443432	Yes
ENSG00000178950	cyclin G associated kinase	GAK	6.05266	0.215035	0.00106046	Yes
ENSG00000196961	adaptor related protein complex 2 subunit alpha 1	AP2A1	5.41201	0.214796	0.00349761	Yes
ENSG00000125484	general transcription factor IIIC subunit 4	GTF3C4	5.64426	0.21467	0.00155113	Yes
ENSG00000124562	small nuclear ribonucleoprotein polypeptide C	SNRPC	6.96597	0.214404	0.000719381	Yes
ENSG00000064607	SURP and G-patch domain containing 2	SUGP2	6.93952	0.214045	0.00181456	Yes
ENSG00000079246	X-ray repair cross complementing 5	XRCC5	8.69572	0.213373	0.000735519	Yes
ENSG00000053372	MRT4 homolog, ribosome maturation factor	MRTO4	6.50584	0.213324	0.00245485	Yes
ENSG00000183011	N-alpha-acetyltransferase 38, NatC auxiliary subunit	NAA38	6.85856	0.212995	0.00427933	Yes
ENSG00000135404	CD63 molecule	CD63	12.5819	0.21215	0.00245858	Yes
ENSG00000182944	EWS RNA binding protein 1	EWSR1	6.84604	0.212045	0.00145112	Yes
ENSG00000108406	DEAH-box helicase 40	DHX40	5.55498	0.212004	0.00361302	Yes
ENSG00000124767	glyoxalase I	GLO1	6.8395	0.211713	0.00382765	Yes
ENSG00000116906	glyceronephosphate O-acyltransferase	GNPAT	5.59551	0.211427	0.00541855	Yes
ENSG00000166233	ariadne RBR E3 ubiquitin protein ligase 1	ARIH1	6.41719	0.211261	0.00158574	Yes
ENSG00000188529	serine and arginine rich splicing factor 10	SRSF10	6.71834	0.211016	0.00122051	Yes
ENSG00000134597	RNA binding motif protein X-linked 2	RBMX2	5.32418	0.210831	0.00379867	Yes
ENSG00000065135	G protein subunit alpha i3	GNAI3	6.93702	0.210665	0.00168686	Yes
ENSG00000140988	ribosomal protein S2	RPS2	7.50946	0.210446	0.000712903	Yes
ENSG00000091640	sperm associated antigen 7	SPAG7	8.17872	0.210141	0.00589422	Yes
ENSG00000084207	glutathione S-transferase pi 1	GSTP1	9.01057	0.20976	0.00579939	Yes
ENSG00000134086	von Hippel-Lindau tumor suppressor	VHL	6.39504	0.209546	0.00121199	Yes
ENSG00000116649	spermidine synthase	SRM	7.50839	0.209453	0.00159911	Yes
ENSG00000165650	PDZ domain containing 8	PDZD8	5.79059	0.208381	0.00579236	Yes
ENSG00000139746	RNA binding motif protein 26	RBM26	7.26224	0.208361	0.00366928	Yes
ENSG00000175931	ubiquitin conjugating enzyme E2 O	UBE2O	5.04449	0.208242	0.00283192	Yes
ENSG00000166181	apoptosis inhibitor 5	API5	5.36805	0.206995	0.0052985	Yes
ENSG00000162613	far upstream element binding protein 1	FUBP1	7.90005	0.206987	0.00248329	Yes
ENSG00000213024	nucleoporin 62	NUP62	6.27942	0.206773	0.00366627	Yes
ENSG00000166135	hypoxia inducible factor 1 subunit alpha inhibitor	HIF1AN	6.40293	0.206262	0.00344044	Yes
ENSG00000152291	trans-golgi network protein 2	TGOLN2	8.375	0.206225	0.000171424	Yes
ENSG00000114503	nuclear cap binding protein subunit 2	NCBP2	6.84409	0.205965	0.0013584	Yes
ENSG00000137409	mitochondrial carrier 1	MTCH1	7.63798	0.203047	0.00309605	Yes
ENSG00000104872	PIH1 domain containing 1	PIH1D1	6.17064	0.202191	0.00253702	Yes
ENSG00000170515	proliferation-associated 2G4	PA2G4	8.59709	0.202076	0.00290466	Yes
ENSG00000127184	cytochrome c oxidase subunit 7C	COX7C	8.05133	0.20147	0.00112883	Yes
ENSG00000108349	CASC3 exon junction complex subunit	CASC3	7.16244	0.200961	0.00128298	Yes
ENSG00000089248	endoplasmic reticulum protein 29	ERP29	7.45927	0.200885	0.00591971	Yes
ENSG00000196419	X-ray repair cross complementing 6	XRCC6	6.77933	0.199435	0.00128067	Yes
ENSG00000141385	AFG3 like matrix AAA peptidase subunit 2	AFG3L2	6.06493	0.19942	0.00373445	Yes
ENSG00000182512	glutaredoxin 5	GLRX5	6.75291	0.199309	0.0043696	Yes
ENSG00000187446	calcineurin like EF-hand protein 1	CHP1	5.89356	0.198619	0.00206067	Yes
ENSG00000084072	peptidylprolyl isomerase E	PPIE	5.12909	0.198398	0.00572564	Yes
ENSG00000160679	chromatin target of PRMT1	CHTOP	6.56769	0.197906	0.00303449	Yes
ENSG00000010244	zinc finger protein 207	ZNF207	6.98134	0.19756	0.000425664	Yes
ENSG00000028528	sorting nexin 1	SNX1	6.61745	0.197309	0.00230202	Yes
ENSG00000154518	ATP synthase membrane subunit c locus 3	ATP5MC3	8.98573	0.197087	0.00372389	Yes
ENSG00000166037	centrosomal protein 57	CEP57	5.68997	0.196525	0.000550619	Yes
ENSG00000047410	translocated promoter region, nuclear basket protein	TPR	8.14037	0.19475	0.00127895	Yes
ENSG00000170144	heterogeneous nuclear ribonucleoprotein A3	HNRNPA3	6.84772	0.194455	0.00244321	Yes
ENSG00000110958	prostaglandin E synthase 3	PTGES3	8.14096	0.19344	0.000555094	Yes
ENSG00000028310	bromodomain containing 9	BRD9	6.62552	0.193285	0.00497452	Yes
ENSG00000143384	MCL1 apoptosis regulator, BCL2 family member	MCL1	8.36929	0.193114	0.00515049	Yes
ENSG00000173113	tRNA methyltransferase activator subunit 11-2	TRMT112	8.72323	0.192687	0.00377555	Yes
ENSG00000125107	CCR4-NOT transcription complex subunit 1	CNOT1	6.39285	0.192317	0.000986406	Yes
ENSG00000164024	methionyl aminopeptidase 1	METAP1	6.04619	0.192179	0.00348655	Yes
ENSG00000110344	ubiquitination factor E4A	UBE4A	5.92005	0.19153	0.00337942	Yes
ENSG00000146007	zinc finger matrin-type 2	ZMAT2	8.4094	0.191347	0.000396967	Yes
ENSG00000204138	phosphatase and actin regulator 4	PHACTR4	6.33499	0.190632	0.00469817	Yes
ENSG00000183495	E1A binding protein p400	EP400	6.58693	0.190524	0.002099	Yes
ENSG00000072958	adaptor related protein complex 1 subunit mu 1	AP1M1	6.59077	0.189958	0.00327826	Yes
ENSG00000266472	mitochondrial ribosomal protein S21	MRPS21	7.67945	0.189712	0.000415178	Yes
ENSG00000055070	SUZ RNA binding domain containing 1	SZRD1	6.92409	0.189511	0.00235798	Yes
ENSG00000172500	FGF1 intracellular binding protein	FIBP	7.01304	0.189027	0.00339163	Yes
ENSG00000075413	microtubule affinity regulating kinase 3	MARK3	6.45133	0.188361	0.00312156	Yes
ENSG00000125166	glutamic-oxaloacetic transaminase 2	GOT2	6.08943	0.188063	0.00395116	Yes
ENSG00000124356	STAM binding protein	STAMBP	5.57459	0.187006	0.00504381	Yes
ENSG00000170315	ubiquitin B	UBB	8.64747	0.186908	0.00524875	Yes
ENSG00000126749	EMG1 N1-specific pseudouridine methyltransferase	EMG1	5.8681	0.186719	0.00548996	Yes
ENSG00000197323	tripartite motif containing 33	TRIM33	6.62909	0.18651	0.00191896	Yes
ENSG00000115053	nucleolin	NCL	10.2331	0.185932	0.00434797	Yes
ENSG00000141552	anaphase promoting complex subunit 11	ANAPC11	7.31951	0.185892	0.00247023	Yes
ENSG00000105700	KxDL motif containing 1	KXD1	6.05677	0.185012	0.00552191	Yes
ENSG00000113649	transcription elongation regulator 1	TCERG1	7.67089	0.183081	0.00453119	Yes
ENSG00000127837	angio associated migratory cell protein	AAMP	7.57302	0.182076	0.00291475	Yes
ENSG00000126883	nucleoporin 214	NUP214	6.01046	0.181796	0.00390029	Yes
ENSG00000131495	NADH:ubiquinone oxidoreductase subunit A2	NDUFA2	6.70501	0.181434	0.00270044	Yes
ENSG00000021776	aquarius intron-binding spliceosomal factor	AQR	5.98697	0.181346	0.00215119	Yes
ENSG00000082898	exportin 1	XPO1	6.6616	0.180773	0.00345742	Yes
ENSG00000124541	ribosomal RNA processing 36	RRP36	6.10206	0.180076	0.00336294	Yes
ENSG00000122566	heterogeneous nuclear ribonucleoprotein A2/B1	HNRNPA2B1	9.4779	0.179252	0.0043916	Yes
ENSG00000100335	mitochondrial elongation factor 1	MIEF1	5.9571	0.178565	0.00564489	Yes
ENSG00000164934	DDB1 and CUL4 associated factor 13	DCAF13	5.19795	0.177854	0.00491926	Yes
ENSG00000175203	dynactin subunit 2	DCTN2	7.17625	0.177089	0.00229406	Yes
ENSG00000165512	zinc finger protein 22	ZNF22	5.68351	0.176459	0.00461532	Yes
ENSG00000163960	UBX domain protein 7	UBXN7	6.56434	0.176419	0.0023792	Yes
ENSG00000118816	cyclin I	CCNI	9.73768	0.174642	0.00316638	Yes
ENSG00000205339	importin 7	IPO7	7.63093	0.17425	0.0046809	Yes
ENSG00000102910	lon peptidase 2, peroxisomal	LONP2	5.97053	0.173947	0.00451277	Yes
ENSG00000135829	DExH-box helicase 9	DHX9	7.05879	0.173305	0.00283259	Yes
ENSG00000146731	chaperonin containing TCP1 subunit 6A	CCT6A	8.38325	0.169553	0.00132884	Yes
ENSG00000108848	LUC7 like 3 pre-mRNA splicing factor	LUC7L3	8.82381	0.169369	0.00533116	Yes
ENSG00000148303	ribosomal protein L7a	RPL7A	9.08009	0.169243	0.00125166	Yes
ENSG00000101161	pre-mRNA processing factor 6	PRPF6	7.24086	0.168983	0.00375919	Yes
ENSG00000100216	translocase of outer mitochondrial membrane 22	TOMM22	7.17567	0.167721	0.00344155	Yes
ENSG00000124422	ubiquitin specific peptidase 22	USP22	8.88839	0.167299	0.00476658	Yes
ENSG00000083845	ribosomal protein S5	RPS5	9.57949	0.162277	0.00311545	Yes
ENSG00000125743	small nuclear ribonucleoprotein D2 polypeptide	SNRPD2	8.12331	0.158672	0.00211773	Yes
ENSG00000141867	bromodomain containing 4	BRD4	9.06331	0.157968	0.00177768	Yes
ENSG00000087365	splicing factor 3b subunit 2	SF3B2	8.06342	0.157374	0.00548966	Yes
ENSG00000144028	small nuclear ribonucleoprotein U5 subunit 200	SNRNP200	7.05249	0.153595	0.00188168	Yes
ENSG00000161016	ribosomal protein L8	RPL8	9.685	0.145692	0.00563203	Yes
ENSG00000139644	transmembrane BAX inhibitor motif containing 6	TMBIM6	9.04622	0.143374	0.00587911	Yes
ENSG00000163468	chaperonin containing TCP1 subunit 3	CCT3	8.11769	0.137948	0.00569128	Yes

## Sheet: Down with NAM
ENSEMBL	GENENAME	SYMBOL	AveExpr	logFC	P.Value	Global FDR < 5%
ENSG00000253163	NA	NA	-1.42335	-3.29979	0.000216529	Yes
ENSG00000272789	NA	NA	-1.64512	-3.02139	0.000748351	Yes
ENSG00000141052	myocardin	MYOCD	-0.846907	-3.00172	0.000458688	Yes
ENSG00000174697	leptin	LEP	-2.42251	-2.82399	0.00500758	Yes
ENSG00000127329	protein tyrosine phosphatase receptor type B	PTPRB	-1.13931	-2.63165	7.72795e-05	Yes
ENSG00000156510	hexokinase domain containing 1	HKDC1	-0.818803	-2.51046	0.000290513	Yes
ENSG00000198838	ryanodine receptor 3	RYR3	-1.55015	-2.47919	0.000816678	Yes
ENSG00000203786	keratinocyte proline rich protein	KPRP	-0.370855	-2.4443	0.000113738	Yes
ENSG00000086991	NADPH oxidase 4	NOX4	-0.266509	-2.37298	0.000432114	Yes
ENSG00000115266	APC regulator of WNT signaling pathway 2	APC2	-1.35228	-2.35766	0.000506724	Yes
ENSG00000124507	protein kinase C and casein kinase substrate in neurons 1	PACSIN1	-0.0700776	-2.3462	0.000682059	Yes
ENSG00000174945	archaelysin family metallopeptidase 1	AMZ1	-1.03167	-2.317	0.000381921	Yes
ENSG00000179083	family with sequence similarity 133 member A	FAM133A	-0.674532	-2.28307	0.000902595	Yes
ENSG00000102468	5-hydroxytryptamine receptor 2A	HTR2A	-0.283982	-2.21255	0.00165407	Yes
ENSG00000188112	chromosome 6 open reading frame 132	C6orf132	0.506886	-2.19638	6.14425e-06	Yes
ENSG00000273032	DiGeorge syndrome critical region gene 5	DGCR5	-1.24281	-2.1821	0.000584653	Yes
ENSG00000138944	shisa like 1	SHISAL1	1.31906	-2.15939	2.00218e-05	Yes
ENSG00000150394	cadherin 8	CDH8	-0.835548	-2.13506	0.00432451	Yes
ENSG00000129354	adaptor related protein complex 1 subunit mu 2	AP1M2	-0.700123	-2.08777	0.00139872	Yes
ENSG00000234494	SP2 antisense RNA 1	SP2-AS1	-1.21304	-2.05297	0.00376044	Yes
ENSG00000270562	NA	NA	-0.725556	-2.05265	0.00156287	Yes
ENSG00000167644	chromosome 19 open reading frame 33	C19orf33	-1.11987	-2.02511	0.00501183	Yes
ENSG00000144476	atypical chemokine receptor 3	ACKR3	1.38117	-2.02346	5.93491e-08	Yes
ENSG00000197766	complement factor D	CFD	0.393771	-2.02078	8.26155e-05	Yes
ENSG00000221852	keratin associated protein 1-5	KRTAP1-5	0.021834	-2.00701	0.00206439	Yes
ENSG00000225826	long intergenic non-protein coding RNA 626	LINC00626	0.855497	-2.00091	0.000183875	Yes
ENSG00000025423	hydroxysteroid 17-beta dehydrogenase 6	HSD17B6	-0.0689471	-1.98516	0.0011053	Yes
ENSG00000197653	dynein axonemal heavy chain 10	DNAH10	-1.08212	-1.98412	0.000676165	Yes
ENSG00000168398	bradykinin receptor B2	BDKRB2	0.232951	-1.97291	0.00284144	Yes
ENSG00000168955	transmembrane 4 L six family member 20	TM4SF20	0.767608	-1.95061	0.00441395	Yes
ENSG00000171227	transmembrane protein 37	TMEM37	-0.600922	-1.89128	0.000539251	Yes
ENSG00000230084	NA	NA	-0.25851	-1.86539	0.000367041	Yes
ENSG00000162591	multiple EGF like domains 6	MEGF6	1.61904	-1.86365	4.10078e-06	Yes
ENSG00000184545	dual specificity phosphatase 8	DUSP8	1.16604	-1.85569	9.72692e-07	Yes
ENSG00000235513	NA	NA	-0.0306378	-1.85171	0.00440285	Yes
ENSG00000261644	NA	NA	-0.923627	-1.84761	0.00206833	Yes
ENSG00000158008	exostosin like glycosyltransferase 1	EXTL1	-0.491913	-1.83697	0.000884003	Yes
ENSG00000172935	MAS related GPR family member F	MRGPRF	-0.0824739	-1.83319	0.000614196	Yes
ENSG00000139269	inhibin subunit beta E	INHBE	-0.418026	-1.80367	0.00505984	Yes
ENSG00000233521	long intergenic non-protein coding RNA 1638	LINC01638	-0.337494	-1.78087	0.00173391	Yes
ENSG00000184486	POU class 3 homeobox 2	POU3F2	0.926935	-1.77577	2.80993e-05	Yes
ENSG00000257219	lncRNA osteogenesis associated	LNCOG	0.453388	-1.74679	0.00412164	Yes
ENSG00000113212	protocadherin beta 7	PCDHB7	-0.834043	-1.72436	0.000795951	Yes
ENSG00000260420	long intergenic non-protein coding RNA 2182	LINC02182	0.260003	-1.70773	0.00159717	Yes
ENSG00000233818	NA	NA	-0.773468	-1.69049	0.000845942	Yes
ENSG00000104415	cellular communication network factor 4	CCN4	-0.159245	-1.67968	0.00264506	Yes
ENSG00000105509	hyaluronan synthase 1	HAS1	5.68322	-1.67186	0.00161325	Yes
ENSG00000212464	small nucleolar RNA, H/ACA box 12	SNORA12	2.37187	-1.67058	3.70107e-07	Yes
ENSG00000225300	NA	NA	-0.828721	-1.66911	0.000165588	Yes
ENSG00000171812	collagen type VIII alpha 2 chain	COL8A2	2.34093	-1.6522	2.88768e-08	Yes
ENSG00000153253	sodium voltage-gated channel alpha subunit 3	SCN3A	-0.30464	-1.65073	0.00451005	Yes
ENSG00000017483	solute carrier family 38 member 5	SLC38A5	2.5426	-1.61199	2.05834e-05	Yes
ENSG00000248711	NA	NA	-0.599607	-1.60809	0.00528479	Yes
ENSG00000126860	ecotropic viral integration site 2A	EVI2A	1.29538	-1.59958	5.26103e-05	Yes
ENSG00000151067	CACNA1C intronic transcript 2	CACNA1C-IT2	-0.728922	-1.59842	0.00417362	Yes
ENSG00000174348	podocan	PODN	-1.16278	-1.58457	0.000720419	Yes
ENSG00000137868	signaling receptor and transporter of retinol STRA6	STRA6	0.586675	-1.56546	0.000209368	Yes
ENSG00000182218	HHIP like 1	HHIPL1	-0.423511	-1.56418	0.0018657	Yes
ENSG00000132854	KN motif and ankyrin repeat domains 4	KANK4	3.59315	-1.54247	3.28273e-06	Yes
ENSG00000185155	Mix paired-like homeobox	MIXL1	-0.642538	-1.53375	0.00177609	Yes
ENSG00000138100	tripartite motif containing 54	TRIM54	1.99081	-1.51962	0.000361023	Yes
ENSG00000164520	retinoic acid early transcript 1E	RAET1E	-0.670799	-1.50811	0.00157401	Yes
ENSG00000105664	cartilage oligomeric matrix protein	COMP	0.81706	-1.50527	0.000416533	Yes
ENSG00000106483	secreted frizzled related protein 4	SFRP4	4.37981	-1.50493	3.06667e-05	Yes
ENSG00000246430	long intergenic non-protein coding RNA 968	LINC00968	0.322807	-1.48976	0.000809284	Yes
ENSG00000181634	TNF superfamily member 15	TNFSF15	-0.60209	-1.48527	0.00501582	Yes
ENSG00000176971	fin bud initiation factor homolog	FIBIN	2.20447	-1.47108	8.49829e-06	Yes
ENSG00000156466	growth differentiation factor 6	GDF6	3.28181	-1.46966	9.23767e-05	Yes
ENSG00000183785	tubulin alpha 8	TUBA8	-0.121449	-1.46945	0.000435982	Yes
ENSG00000162746	Fc receptor like B	FCRLB	-0.711797	-1.46181	0.00324014	Yes
ENSG00000172346	cold shock domain containing C2	CSDC2	2.22671	-1.46136	7.00617e-06	Yes
ENSG00000125657	TNF superfamily member 9	TNFSF9	0.0731083	-1.45385	0.00335264	Yes
ENSG00000130433	calcium voltage-gated channel auxiliary subunit gamma 6	CACNG6	1.14595	-1.45337	0.0035183	Yes
ENSG00000099337	potassium two pore domain channel subfamily K member 6	KCNK6	3.78546	-1.45147	4.28189e-08	Yes
ENSG00000021645	neurexin 3	NRXN3	0.534588	-1.45003	0.000146251	Yes
ENSG00000162458	filamin binding LIM protein 1	FBLIM1	3.44874	-1.44294	2.9522e-08	Yes
ENSG00000197971	myelin basic protein	MBP	1.7504	-1.44131	0.000124425	Yes
ENSG00000259345	NA	NA	-0.340886	-1.44055	0.00542093	Yes
ENSG00000058085	laminin subunit gamma 2	LAMC2	0.564987	-1.43736	0.0009675	Yes
ENSG00000166278	complement C2	C2	-0.778635	-1.43421	0.00324977	Yes
ENSG00000197046	sialic acid binding Ig like lectin 15	SIGLEC15	-0.070109	-1.43332	0.00422401	Yes
ENSG00000135116	harakiri, BCL2 interacting protein	HRK	0.0610493	-1.43114	0.000527212	Yes
ENSG00000214100	placenta associated 9 pseudogene 1	PLAC9P1	1.04353	-1.42186	0.000341874	Yes
ENSG00000177551	nescient helix-loop-helix 2	NHLH2	0.193261	-1.42028	0.00375878	Yes
ENSG00000157766	aggrecan	ACAN	4.22458	-1.40665	5.20041e-05	Yes
ENSG00000133106	epithelial stromal interaction 1	EPSTI1	1.34631	-1.39827	0.0039715	Yes
ENSG00000121769	fatty acid binding protein 3	FABP3	3.27023	-1.39793	0.000125734	Yes
ENSG00000168621	glial cell derived neurotrophic factor	GDNF	0.636884	-1.39297	0.000412068	Yes
ENSG00000186642	phosphodiesterase 2A	PDE2A	0.74957	-1.39225	0.000523532	Yes
ENSG00000153714	leucine rich adaptor protein 1 like	LURAP1L	0.567267	-1.39064	6.20332e-05	Yes
ENSG00000148344	prostaglandin E synthase	PTGES	5.25583	-1.38794	9.74898e-06	Yes
ENSG00000137507	leucine rich repeat containing 32	LRRC32	0.328401	-1.36921	0.00215939	Yes
ENSG00000137571	solute carrier organic anion transporter family member 5A1	SLCO5A1	-0.13699	-1.35816	0.00571078	Yes
ENSG00000111907	TPD52 like 1	TPD52L1	1.16098	-1.35815	0.00477722	Yes
ENSG00000213569	NA	NA	-0.253088	-1.34928	0.00158335	Yes
ENSG00000157551	potassium inwardly rectifying channel subfamily J member 15	KCNJ15	1.38862	-1.34774	2.9782e-05	Yes
ENSG00000080493	solute carrier family 4 member 4	SLC4A4	0.687063	-1.34385	0.00135678	Yes
ENSG00000173641	heat shock protein family B (small) member 7	HSPB7	3.65173	-1.33954	0.000112629	Yes
ENSG00000167641	protein phosphatase 1 regulatory inhibitor subunit 14A	PPP1R14A	1.93125	-1.3394	0.00486525	Yes
ENSG00000112414	adhesion G protein-coupled receptor G6	ADGRG6	0.749942	-1.33726	0.000155526	Yes
ENSG00000049540	elastin	ELN	7.86964	-1.3292	5.46378e-08	Yes
ENSG00000182511	FES proto-oncogene, tyrosine kinase	FES	0.288085	-1.32225	0.00133207	Yes
ENSG00000173156	ras homolog family member D	RHOD	-0.129269	-1.32048	0.00224992	Yes
ENSG00000122477	leucine rich repeat containing 39	LRRC39	0.379007	-1.31359	0.00436012	Yes
ENSG00000084636	collagen type XVI alpha 1 chain	COL16A1	2.33974	-1.31222	0.000106502	Yes
ENSG00000006788	myosin heavy chain 13	MYH13	1.57911	-1.30771	0.000519903	Yes
ENSG00000118503	TNF alpha induced protein 3	TNFAIP3	2.20528	-1.30358	0.0018228	Yes
ENSG00000182612	tetraspanin 10	TSPAN10	0.618449	-1.30331	0.00132505	Yes
ENSG00000235961	PNMA family member 6A	PNMA6A	1.09283	-1.30251	0.000250314	Yes
ENSG00000184489	protein tyrosine phosphatase 4A3	PTP4A3	1.31926	-1.29596	0.000377005	Yes
ENSG00000233682	NA	NA	-0.578554	-1.29008	0.00559699	Yes
ENSG00000254338	MAFA antisense RNA 1	MAFA-AS1	-0.30271	-1.28881	0.00551596	Yes
ENSG00000130590	sterile alpha motif domain containing 10	SAMD10	0.559948	-1.28557	0.000731999	Yes
ENSG00000064787	brain enriched myelin associated protein 1	BCAS1	4.76673	-1.28376	0.00474615	Yes
ENSG00000136542	polypeptide N-acetylgalactosaminyltransferase 5	GALNT5	3.04135	-1.27902	7.92381e-07	Yes
ENSG00000262061	RPH3AL antisense RNA 1	RPH3AL-AS1	1.35904	-1.27823	0.000156425	Yes
ENSG00000206190	ATPase phospholipid transporting 10A (putative)	ATP10A	3.64316	-1.27594	0.000140855	Yes
ENSG00000167994	RAB3A interacting protein like 1	RAB3IL1	0.0470705	-1.27502	0.00122426	Yes
ENSG00000154065	ankyrin repeat domain 29	ANKRD29	0.339125	-1.26792	0.00161663	Yes
ENSG00000178773	copine 7	CPNE7	3.82354	-1.26106	0.000200566	Yes
ENSG00000157168	neuregulin 1	NRG1	4.52584	-1.25748	6.94558e-10	Yes
ENSG00000171813	PWWP domain containing 2B	PWWP2B	2.12824	-1.2521	5.19595e-06	Yes
ENSG00000276527	NA	NA	-0.162862	-1.25018	0.00277866	Yes
ENSG00000132141	chaperonin containing TCP1 subunit 6B	CCT6B	0.116876	-1.24967	0.000642066	Yes
ENSG00000182752	pappalysin 1	PAPPA	4.97977	-1.24899	0.00185929	Yes
ENSG00000174899	solute carrier family 66 member 1 like	SLC66A1L	1.71272	-1.24827	0.000173508	Yes
ENSG00000138356	aldehyde oxidase 1	AOX1	3.02578	-1.24458	0.00457333	Yes
ENSG00000109846	crystallin alpha B	CRYAB	6.93561	-1.24222	3.00707e-08	Yes
ENSG00000272950	NA	NA	-0.716854	-1.24164	0.00418214	Yes
ENSG00000138696	bone morphogenetic protein receptor type 1B	BMPR1B	0.465317	-1.24095	0.00126119	Yes
ENSG00000023839	ATP binding cassette subfamily C member 2	ABCC2	-0.101546	-1.23631	0.0011842	Yes
ENSG00000146674	insulin like growth factor binding protein 3	IGFBP3	8.03062	-1.23373	5.32661e-05	Yes
ENSG00000185761	ADAMTS like 5	ADAMTSL5	3.00402	-1.22208	6.56286e-07	Yes
ENSG00000074211	protein phosphatase 2 regulatory subunit Bgamma	PPP2R2C	2.43444	-1.21987	0.00261795	Yes
ENSG00000187955	collagen type XIV alpha 1 chain	COL14A1	3.4621	-1.21734	4.90542e-05	Yes
ENSG00000272894	NA	NA	1.04316	-1.21447	7.34302e-05	Yes
ENSG00000128422	keratin 17	KRT17	1.00062	-1.21267	0.00266552	Yes
ENSG00000203930	long intergenic non-protein coding RNA 632	LINC00632	3.12107	-1.20957	2.54946e-08	Yes
ENSG00000138136	ladybird homeobox 1	LBX1	0.0425771	-1.20651	0.0031765	Yes
ENSG00000133110	periostin	POSTN	5.54609	-1.20141	0.000982987	Yes
ENSG00000109061	myosin heavy chain 1	MYH1	2.08758	-1.20062	0.00219582	Yes
ENSG00000078401	endothelin 1	EDN1	3.35519	-1.19903	4.74699e-05	Yes
ENSG00000100739	bradykinin receptor B1	BDKRB1	1.87091	-1.19595	0.000332675	Yes
ENSG00000119699	transforming growth factor beta 3	TGFB3	0.88019	-1.19502	0.000453441	Yes
ENSG00000115468	EF-hand domain family member D1	EFHD1	2.60385	-1.19299	3.38666e-08	Yes
ENSG00000179598	phospholipase D family member 6	PLD6	1.74444	-1.19184	4.7141e-05	Yes
ENSG00000110195	folate receptor alpha	FOLR1	3.24945	-1.18789	0.00531256	Yes
ENSG00000198933	TBK1 binding protein 1	TBKBP1	1.65828	-1.18437	0.000110729	Yes
ENSG00000235501	NA	NA	1.99736	-1.18145	0.00156642	Yes
ENSG00000186088	gamma-secretase activating protein	GSAP	1.51722	-1.1812	2.5375e-05	Yes
ENSG00000016391	choline dehydrogenase	CHDH	-0.592498	-1.18095	0.00380426	Yes
ENSG00000072163	LIM zinc finger domain containing 2	LIMS2	3.79275	-1.18006	4.47642e-06	Yes
ENSG00000171840	ninjurin 2	NINJ2	0.50972	-1.17822	0.00317488	Yes
ENSG00000168306	acyl-CoA oxidase 2	ACOX2	-0.158763	-1.17781	0.00214025	Yes
ENSG00000164694	fibronectin type III domain containing 1	FNDC1	2.62613	-1.17597	6.9975e-05	Yes
ENSG00000142661	myomesin 3	MYOM3	1.91781	-1.17247	0.00481035	Yes
ENSG00000134508	Cdk5 and Abl enzyme substrate 1	CABLES1	2.37854	-1.17206	3.77287e-06	Yes
ENSG00000252835	small Cajal body-specific RNA 21	SCARNA21	-0.144821	-1.17099	0.00214757	Yes
ENSG00000103522	interleukin 21 receptor	IL21R	4.83259	-1.16724	4.54897e-05	Yes
ENSG00000165617	dishevelled binding antagonist of beta catenin 1	DACT1	3.48033	-1.16418	7.69192e-07	Yes
ENSG00000113083	lysyl oxidase	LOX	5.02317	-1.16374	1.23264e-05	Yes
ENSG00000162105	SH3 and multiple ankyrin repeat domains 2	SHANK2	1.91984	-1.16315	7.66963e-06	Yes
ENSG00000091482	small muscle protein X-linked	SMPX	3.50427	-1.16188	0.00467006	Yes
ENSG00000235109	zinc finger and SCAN domain containing 31	ZSCAN31	0.0955865	-1.15541	0.000794441	Yes
ENSG00000142910	tubulointerstitial nephritis antigen like 1	TINAGL1	0.291403	-1.15486	0.000905359	Yes
ENSG00000151320	A-kinase anchoring protein 6	AKAP6	3.01881	-1.15247	0.00085897	Yes
ENSG00000168675	low density lipoprotein receptor class A domain containing 4	LDLRAD4	0.285046	-1.1521	0.00331735	Yes
ENSG00000153531	ADP-ribosylhydrolase like 1	ADPRHL1	4.41727	-1.15008	4.25802e-06	Yes
ENSG00000229000	septin 7 pseudogene 8	SEPTIN7P8	-0.253816	-1.14972	0.00520995	Yes
ENSG00000179954	scavenger receptor cysteine rich family member with 5 domains	SSC5D	3.1213	-1.14769	0.00414974	Yes
ENSG00000090539	chordin	CHRD	2.08353	-1.14669	1.6242e-05	Yes
ENSG00000013588	G protein-coupled receptor class C group 5 member A	GPRC5A	1.78601	-1.14236	0.000224522	Yes
ENSG00000122641	inhibin subunit beta A	INHBA	6.41892	-1.14078	0.000783071	Yes
ENSG00000064042	LIM and calponin homology domains 1	LIMCH1	5.26077	-1.13994	1.44099e-06	Yes
ENSG00000150672	discs large MAGUK scaffold protein 2	DLG2	1.6681	-1.13782	0.00519214	Yes
ENSG00000150551	LY6/PLAUR domain containing 1	LYPD1	-0.0687419	-1.13524	0.00573019	Yes
ENSG00000138771	shroom family member 3	SHROOM3	1.16255	-1.12969	0.00011997	Yes
ENSG00000188522	family with sequence similarity 83 member G	FAM83G	2.16172	-1.12415	0.000335381	Yes
ENSG00000118257	neuropilin 2	NRP2	4.5984	-1.12373	3.29827e-06	Yes
ENSG00000273551	NA	NA	0.056634	-1.12319	0.00324853	Yes
ENSG00000214575	cytoplasmic polyadenylation element binding protein 1	CPEB1	1.41901	-1.11649	0.0010758	Yes
ENSG00000125848	fibronectin leucine rich transmembrane protein 3	FLRT3	1.46564	-1.11324	0.00156049	Yes
ENSG00000163827	leucine rich repeat containing 2	LRRC2	1.81203	-1.10757	0.000151669	Yes
ENSG00000110723	exophilin 5	EXPH5	1.50709	-1.10348	0.000102883	Yes
ENSG00000185532	protein kinase cGMP-dependent 1	PRKG1	1.31638	-1.10338	0.000730879	Yes
ENSG00000164112	small integral membrane protein 43	SMIM43	1.21534	-1.10055	0.00217061	Yes
ENSG00000157064	nicotinamide nucleotide adenylyltransferase 2	NMNAT2	0.515394	-1.09826	0.00272062	Yes
ENSG00000174130	toll like receptor 6	TLR6	1.453	-1.09602	7.39273e-05	Yes
ENSG00000230454	NA	NA	0.000603739	-1.09508	0.00568557	Yes
ENSG00000141524	transmembrane channel like 6	TMC6	0.969403	-1.08813	0.00467992	Yes
ENSG00000232679	NA	NA	1.41254	-1.08652	0.00103293	Yes
ENSG00000197467	collagen type XIII alpha 1 chain	COL13A1	1.82817	-1.08631	9.15155e-05	Yes
ENSG00000096696	desmoplakin	DSP	5.43545	-1.08593	0.000247801	Yes
ENSG00000154856	APC down-regulated 1	APCDD1	1.40518	-1.07335	0.000270961	Yes
ENSG00000109063	myosin heavy chain 3	MYH3	7.78306	-1.07234	0.00258204	Yes
ENSG00000188549	coiled-coil domain containing 9B	CCDC9B	4.13957	-1.07169	0.000143869	Yes
ENSG00000170961	hyaluronan synthase 2	HAS2	5.71765	-1.07077	2.77542e-06	Yes
ENSG00000187556	nanos C2HC-type zinc finger 3	NANOS3	0.0760765	-1.07047	0.00175237	Yes
ENSG00000152137	heat shock protein family B (small) member 8	HSPB8	6.33935	-1.06527	0.000164789	Yes
ENSG00000101134	docking protein 5	DOK5	0.426321	-1.0615	0.00511004	Yes
ENSG00000142623	peptidyl arginine deiminase 1	PADI1	1.11981	-1.05969	0.00427858	Yes
ENSG00000156885	cytochrome c oxidase subunit 6A2	COX6A2	4.52782	-1.05863	0.00459162	Yes
ENSG00000004848	aristaless related homeobox	ARX	1.31425	-1.05705	0.0054044	Yes
ENSG00000136235	glycoprotein nmb	GPNMB	4.41242	-1.05305	8.67232e-10	Yes
ENSG00000150594	adrenoceptor alpha 2A	ADRA2A	1.16819	-1.05297	7.90167e-05	Yes
ENSG00000203805	phospholipid phosphatase 4	PLPP4	1.79604	-1.05256	0.00215349	Yes
ENSG00000059378	poly(ADP-ribose) polymerase family member 12	PARP12	1.38375	-1.05174	0.000437266	Yes
ENSG00000197614	microfibril associated protein 5	MFAP5	6.13499	-1.04487	8.36953e-07	Yes
ENSG00000107984	dickkopf WNT signaling pathway inhibitor 1	DKK1	4.8136	-1.04199	6.68668e-05	Yes
ENSG00000154556	sorbin and SH3 domain containing 2	SORBS2	4.60073	-1.03887	6.4802e-05	Yes
ENSG00000154864	piezo type mechanosensitive ion channel component 2	PIEZO2	4.87812	-1.0382	7.23505e-05	Yes
ENSG00000176046	nuclear protein 1, transcriptional regulator	NUPR1	5.60095	-1.03784	2.96763e-09	Yes
ENSG00000008517	interleukin 32	IL32	6.13431	-1.03734	0.000133598	Yes
ENSG00000136826	KLF transcription factor 4	KLF4	0.808492	-1.03598	0.00110642	Yes
ENSG00000051523	cytochrome b-245 alpha chain	CYBA	1.67115	-1.03436	0.000612677	Yes
ENSG00000178078	signal transducing adaptor family member 2	STAP2	1.09682	-1.03335	0.00163358	Yes
ENSG00000182326	complement C1s	C1S	3.69146	-1.03285	6.80849e-07	Yes
ENSG00000101825	matrix remodeling associated 5	MXRA5	4.52573	-1.03089	0.000286093	Yes
ENSG00000107738	V-set immunoregulatory receptor	VSIR	4.3225	-1.02999	2.44333e-05	Yes
ENSG00000138759	Fraser extracellular matrix complex subunit 1	FRAS1	3.53105	-1.02993	2.23547e-05	Yes
ENSG00000131650	kringle containing transmembrane protein 2	KREMEN2	3.29047	-1.02896	3.51792e-05	Yes
ENSG00000258102	microtubule associated protein 1 light chain 3 beta 2	MAP1LC3B2	0.518796	-1.02765	0.00192131	Yes
ENSG00000162496	dehydrogenase/reductase 3	DHRS3	3.53937	-1.02647	9.71077e-07	Yes
ENSG00000255150	EP300 interacting inhibitor of differentiation 3	EID3	0.826352	-1.02038	0.00151686	Yes
ENSG00000169174	proprotein convertase subtilisin/kexin type 9	PCSK9	2.04434	-1.01922	0.00130547	Yes
ENSG00000225614	zinc finger protein 469	ZNF469	4.56392	-1.01522	2.63721e-08	Yes
ENSG00000016402	interleukin 20 receptor subunit alpha	IL20RA	1.34313	-1.01307	0.00162714	Yes
ENSG00000147166	integrin subunit beta 1 binding protein 2	ITGB1BP2	1.92562	-1.01235	0.0028502	Yes
ENSG00000149781	FERM domain containing kindlin 3	FERMT3	3.48418	-1.01101	1.93848e-07	Yes
ENSG00000132840	betaine--homocysteine S-methyltransferase 2	BHMT2	1.32336	-1.01057	0.000476207	Yes
ENSG00000198336	myosin light chain 4	MYL4	4.98591	-1.00982	0.00538174	Yes
ENSG00000099864	paralemmin	PALM	4.99133	-1.00824	1.50633e-06	Yes
ENSG00000064655	EYA transcriptional coactivator and phosphatase 2	EYA2	2.61743	-1.0082	1.80575e-05	Yes
ENSG00000237807	long intergenic non-protein coding RNA 2984	LINC02984	2.13223	-1.00753	0.00049454	Yes
ENSG00000168427	kelch like family member 30	KLHL30	4.79128	-1.00524	1.62002e-05	Yes
ENSG00000176595	kelch repeat and BTB domain containing 11	KBTBD11	2.62782	-1.00286	1.10297e-05	Yes
ENSG00000184160	adrenoceptor alpha 2C	ADRA2C	3.24256	-1.00193	1.59487e-06	Yes
ENSG00000116194	angiopoietin like 1	ANGPTL1	1.16808	-1.00161	0.00423483	Yes
ENSG00000113645	WW and C2 domain containing 1	WWC1	0.320756	-0.999878	0.00232846	Yes
ENSG00000161642	zinc finger protein 385A	ZNF385A	0.876869	-0.99973	0.000888134	Yes
ENSG00000168334	xin actin binding repeat containing 1	XIRP1	5.71579	-0.999537	0.00150098	Yes
ENSG00000261786	NA	NA	0.960609	-0.993633	0.00265153	Yes
ENSG00000105048	troponin T1, slow skeletal type	TNNT1	7.76956	-0.992648	0.00462041	Yes
ENSG00000180209	myosin light chain 11	MYL11	8.48947	-0.989906	0.00359074	Yes
ENSG00000091622	PITPNM family member 3	PITPNM3	2.40503	-0.989721	4.46911e-05	Yes
ENSG00000100490	cyclin dependent kinase like 1	CDKL1	0.482139	-0.988694	0.00546865	Yes
ENSG00000132000	podocan like 1	PODNL1	2.35388	-0.987764	1.08836e-05	Yes
ENSG00000158560	dynein cytoplasmic 1 intermediate chain 1	DYNC1I1	0.684531	-0.986471	0.000876812	Yes
ENSG00000196557	calcium voltage-gated channel subunit alpha1 H	CACNA1H	0.913314	-0.982394	0.00542759	Yes
ENSG00000048052	histone deacetylase 9	HDAC9	2.35052	-0.979811	0.00449851	Yes
ENSG00000070404	follistatin like 3	FSTL3	5.56511	-0.978601	1.65567e-08	Yes
ENSG00000172508	carnosine synthase 1	CARNS1	2.01216	-0.975989	0.00511823	Yes
ENSG00000168994	PX domain containing 1	PXDC1	4.93394	-0.970584	8.21781e-07	Yes
ENSG00000284977	uncharacterized LOC105376244	LOC105376244	0.664305	-0.965962	0.00475436	Yes
ENSG00000196502	sulfotransferase family 1A member 1	SULT1A1	2.74499	-0.96351	0.0023279	Yes
ENSG00000168016	tetratricopeptide repeat and ankyrin repeat containing 1	TRANK1	0.50821	-0.960952	0.00495794	Yes
ENSG00000230417	long intergenic non-protein coding RNA 856	LINC00856	-0.00211022	-0.960753	0.00588733	Yes
ENSG00000158445	potassium voltage-gated channel subfamily B member 1	KCNB1	4.97389	-0.960573	1.5816e-07	Yes
ENSG00000196517	solute carrier family 6 member 9	SLC6A9	1.07684	-0.959221	0.000879268	Yes
ENSG00000139329	lumican	LUM	5.48434	-0.959187	1.82488e-07	Yes
ENSG00000205041	NA	NA	1.1932	-0.958973	0.00239347	Yes
ENSG00000268858	uncharacterized LOC112268269	LOC112268269	1.43309	-0.958881	0.000427473	Yes
ENSG00000160255	integrin subunit beta 2	ITGB2	5.7808	-0.95692	2.95488e-06	Yes
ENSG00000115107	STEAP3 metalloreductase	STEAP3	3.04504	-0.953934	5.54438e-05	Yes
ENSG00000172819	retinoic acid receptor gamma	RARG	3.46691	-0.953748	6.18408e-06	Yes
ENSG00000180921	family with sequence similarity 83 member H	FAM83H	2.762	-0.953639	0.00300579	Yes
ENSG00000179715	PC-esterase domain containing 1B	PCED1B	1.63039	-0.953118	3.17214e-05	Yes
ENSG00000196358	netrin G2	NTNG2	2.33863	-0.949719	0.000123881	Yes
ENSG00000154589	lymphocyte antigen 96	LY96	1.5207	-0.949019	0.000702278	Yes
ENSG00000138685	fibroblast growth factor 2	FGF2	3.97607	-0.945976	0.00010703	Yes
ENSG00000215788	TNF receptor superfamily member 25	TNFRSF25	3.14074	-0.945734	5.60419e-05	Yes
ENSG00000227496	uncharacterized LOC102723834	LOC102723834	1.14981	-0.945045	0.000159452	Yes
ENSG00000087303	nidogen 2	NID2	1.80971	-0.942708	0.00577301	Yes
ENSG00000198113	torsin family 4 member A	TOR4A	1.58864	-0.941404	0.00283269	Yes
ENSG00000164142	FHF complex subunit HOOK interacting protein 1A	FHIP1A	1.10597	-0.941078	0.00142446	Yes
ENSG00000125648	solute carrier family 25 member 23	SLC25A23	3.34865	-0.940183	7.96686e-06	Yes
ENSG00000240775	ribosomal protein S26 pseudogene 23	RPS26P23	1.49221	-0.938773	0.0032468	Yes
ENSG00000108846	ATP binding cassette subfamily C member 3	ABCC3	3.69178	-0.935624	0.000532798	Yes
ENSG00000139211	adhesion molecule with Ig like domain 2	AMIGO2	5.50407	-0.934939	1.95614e-06	Yes
ENSG00000107104	KN motif and ankyrin repeat domains 1	KANK1	4.48891	-0.932474	4.00049e-05	Yes
ENSG00000154736	ADAM metallopeptidase with thrombospondin type 1 motif 5	ADAMTS5	6.43764	-0.932078	1.03525e-06	Yes
ENSG00000103742	immunoglobulin superfamily DCC subclass member 4	IGDCC4	1.85438	-0.931851	0.00403425	Yes
ENSG00000176490	DIRAS family GTPase 1	DIRAS1	1.68759	-0.928487	0.000931155	Yes
ENSG00000128594	leucine rich repeat containing 4	LRRC4	4.3965	-0.927133	2.70718e-06	Yes
ENSG00000166923	gremlin 1, DAN family BMP antagonist	GREM1	7.10438	-0.926399	0.000263159	Yes
ENSG00000148848	ADAM metallopeptidase domain 12	ADAM12	6.12253	-0.923872	1.03436e-05	Yes
ENSG00000183671	chemerin chemokine-like receptor 2	CMKLR2	1.26558	-0.923742	0.00100222	Yes
ENSG00000139278	GLI pathogenesis related 1	GLIPR1	4.59368	-0.921642	9.75809e-05	Yes
ENSG00000186340	thrombospondin 2	THBS2	5.0602	-0.919125	5.67928e-05	Yes
ENSG00000171658	NmrA like redox sensor 2, pseudogene	NMRAL2P	1.31046	-0.917011	0.000462533	Yes
ENSG00000187815	ZFP69 zinc finger protein	ZFP69	0.50955	-0.915981	0.00270987	Yes
ENSG00000075223	semaphorin 3C	SEMA3C	5.97861	-0.914426	3.80148e-09	Yes
ENSG00000116761	cystathionine gamma-lyase	CTH	1.09984	-0.913443	0.00225617	Yes
ENSG00000161835	trafficking regulator and scaffold protein tamalin	TAMALIN	4.9288	-0.910791	0.000605337	Yes
ENSG00000100321	synaptogyrin 1	SYNGR1	1.73126	-0.910245	0.000220048	Yes
ENSG00000104611	SH2 domain containing 4A	SH2D4A	3.53514	-0.910045	5.50954e-06	Yes
ENSG00000163737	platelet factor 4	PF4	2.49365	-0.90913	8.14597e-05	Yes
ENSG00000171680	pleckstrin homology and RhoGEF domain containing G5	PLEKHG5	4.29474	-0.904133	0.000139641	Yes
ENSG00000140961	oxidative stress induced growth inhibitor 1	OSGIN1	1.61588	-0.9007	0.000357878	Yes
ENSG00000274565	NA	NA	1.7033	-0.900485	0.000549709	Yes
ENSG00000167767	keratin 80	KRT80	4.50529	-0.899806	0.00167076	Yes
ENSG00000111799	collagen type XII alpha 1 chain	COL12A1	6.92059	-0.8995	8.04836e-08	Yes
ENSG00000166592	RRAD, Ras related glycolysis inhibitor and calcium channel regulator	RRAD	3.68307	-0.896925	0.000747339	Yes
ENSG00000173432	serum amyloid A1	SAA1	4.40325	-0.895665	0.0013833	Yes
ENSG00000162520	syncoilin, intermediate filament protein	SYNC	5.02368	-0.891941	1.18572e-07	Yes
ENSG00000005238	atos homolog B	ATOSB	4.49072	-0.891044	7.21501e-07	Yes
ENSG00000132357	caspase recruitment domain family member 6	CARD6	1.16078	-0.889633	0.00216879	Yes
ENSG00000177096	PH domain containing endocytic trafficking adaptor 2	PHETA2	2.34297	-0.887117	0.000134938	Yes
ENSG00000102452	sodium leak channel, non-selective	NALCN	1.24493	-0.886396	0.000914289	Yes
ENSG00000185215	TNF alpha induced protein 2	TNFAIP2	4.74078	-0.885348	0.000524129	Yes
ENSG00000169583	chloride intracellular channel 3	CLIC3	1.43949	-0.885241	0.00133491	Yes
ENSG00000121440	PDZ domain containing ring finger 3	PDZRN3	2.85618	-0.885081	0.000207619	Yes
ENSG00000154734	ADAM metallopeptidase with thrombospondin type 1 motif 1	ADAMTS1	5.94917	-0.883145	3.2638e-11	Yes
ENSG00000135407	advillin	AVIL	0.731213	-0.875336	0.000171706	Yes
ENSG00000139567	activin A receptor like type 1	ACVRL1	3.02295	-0.872864	0.00109814	Yes
ENSG00000170485	neuronal PAS domain protein 2	NPAS2	2.86187	-0.871838	1.74165e-05	Yes
ENSG00000188211	natural killer cell cytotoxicity receptor 3 ligand 1	NCR3LG1	1.51969	-0.870941	0.00117667	Yes
ENSG00000198796	alpha kinase 2	ALPK2	5.91648	-0.867202	3.68633e-07	Yes
ENSG00000196116	tudor domain containing 7	TDRD7	2.73041	-0.865967	7.71877e-06	Yes
ENSG00000143919	calmodulin-lysine N-methyltransferase	CAMKMT	1.78073	-0.865622	4.26498e-05	Yes
ENSG00000071282	LIM and cysteine rich domains 1	LMCD1	6.76743	-0.863268	1.50112e-10	Yes
ENSG00000158715	solute carrier family 45 member 3	SLC45A3	0.742876	-0.861162	0.0033967	Yes
ENSG00000213760	ATPase H+ transporting V1 subunit G2	ATP6V1G2	1.48927	-0.861008	0.00122691	Yes
ENSG00000262185	long intergenic non-protein coding RNA 2861	LINC02861	1.99026	-0.860955	0.000361723	Yes
ENSG00000102312	porcupine O-acyltransferase	PORCN	6.18315	-0.860534	1.53634e-06	Yes
ENSG00000005243	COPI coat complex subunit zeta 2	COPZ2	3.45653	-0.858515	1.04865e-05	Yes
ENSG00000169184	MN1 proto-oncogene, transcriptional regulator	MN1	0.561673	-0.85818	0.00467552	Yes
ENSG00000138311	zinc finger protein 365	ZNF365	2.30298	-0.857753	0.00107677	Yes
ENSG00000142303	ADAM metallopeptidase with thrombospondin type 1 motif 10	ADAMTS10	1.68695	-0.857737	7.04461e-05	Yes
ENSG00000257605	NA	NA	1.13064	-0.854975	0.00523659	Yes
ENSG00000119917	interferon induced protein with tetratricopeptide repeats 3	IFIT3	3.74703	-0.854507	0.00188753	Yes
ENSG00000091986	coiled-coil domain containing 80	CCDC80	10.9416	-0.854239	1.05501e-08	Yes
ENSG00000165092	aldehyde dehydrogenase 1 family member A1	ALDH1A1	6.83398	-0.852311	9.08595e-08	Yes
ENSG00000179348	GATA binding protein 2	GATA2	1.30858	-0.849355	0.00549338	Yes
ENSG00000100196	KDEL endoplasmic reticulum protein retention receptor 3	KDELR3	3.54385	-0.848123	0.00077665	Yes
ENSG00000207004	RNA, U6 small nuclear 301, pseudogene	RNU6-301P	1.00452	-0.843858	0.00487269	Yes
ENSG00000253320	NA	NA	1.1174	-0.840809	0.000861033	Yes
ENSG00000164932	collagen triple helix repeat containing 1	CTHRC1	4.67097	-0.835801	1.17385e-07	Yes
ENSG00000091490	SEL1L family member 3	SEL1L3	5.24507	-0.834832	0.000164868	Yes
ENSG00000101194	solute carrier family 17 member 9	SLC17A9	2.65934	-0.834444	9.30042e-06	Yes
ENSG00000196352	CD55 molecule (Cromer blood group)	CD55	3.22925	-0.833162	4.26501e-06	Yes
ENSG00000138821	solute carrier family 39 member 8	SLC39A8	1.19435	-0.832356	0.00283619	Yes
ENSG00000162241	solute carrier family 25 member 45	SLC25A45	1.38641	-0.832302	0.00573666	Yes
ENSG00000154188	angiopoietin 1	ANGPT1	3.98961	-0.831866	0.00189641	Yes
ENSG00000120549	KIAA1217	KIAA1217	4.01629	-0.830981	0.000204214	Yes
ENSG00000261888	NA	NA	1.22124	-0.830177	0.000984426	Yes
ENSG00000177409	sterile alpha motif domain containing 9 like	SAMD9L	3.84634	-0.829808	1.67855e-05	Yes
ENSG00000065833	malic enzyme 1	ME1	4.33083	-0.828774	9.95814e-09	Yes
ENSG00000204054	NA	NA	3.59082	-0.827554	2.22882e-08	Yes
ENSG00000152049	potassium voltage-gated channel subfamily E regulatory subunit 4	KCNE4	4.89154	-0.825976	0.00224218	Yes
ENSG00000154175	ABI family member 3 binding protein	ABI3BP	5.25719	-0.823992	8.36173e-06	Yes
ENSG00000162493	podoplanin	PDPN	4.28002	-0.817896	0.00393808	Yes
ENSG00000272168	NA	NA	2.38116	-0.816017	0.000676437	Yes
ENSG00000136630	H2.0 like homeobox	HLX	3.52165	-0.814734	2.74754e-05	Yes
ENSG00000135842	niban apoptosis regulator 1	NIBAN1	2.23431	-0.813019	0.00467363	Yes
ENSG00000164309	cardiomyopathy associated 5	CMYA5	2.70129	-0.812616	0.00113269	Yes
ENSG00000078098	fibroblast activation protein alpha	FAP	5.23038	-0.81156	1.51778e-07	Yes
ENSG00000272825	NA	NA	2.00304	-0.811052	0.000728392	Yes
ENSG00000099260	palmdelphin	PALMD	4.95652	-0.809545	0.000255409	Yes
ENSG00000138080	elastin microfibril interfacer 1	EMILIN1	3.94248	-0.809422	8.45527e-06	Yes
ENSG00000026103	Fas cell surface death receptor	FAS	2.57611	-0.809251	0.000143699	Yes
ENSG00000151468	coiled-coil domain containing 3	CCDC3	5.05951	-0.809181	6.41439e-06	Yes
ENSG00000087842	pirin	PIR	2.63879	-0.809077	2.88486e-05	Yes
ENSG00000167995	bestrophin 1	BEST1	1.43155	-0.808491	0.000298702	Yes
ENSG00000154330	phosphoglucomutase 5	PGM5	2.77838	-0.807082	0.000794373	Yes
ENSG00000120327	protocadherin beta 14	PCDHB14	2.46836	-0.806113	0.000162137	Yes
ENSG00000166289	pleckstrin homology and FYVE domain containing 1	PLEKHF1	3.78391	-0.803804	5.83338e-06	Yes
ENSG00000211448	iodothyronine deiodinase 2	DIO2	3.70976	-0.802371	0.00186459	Yes
ENSG00000119986	arginine vasopressin induced 1	AVPI1	3.65246	-0.801589	9.02779e-06	Yes
ENSG00000097096	synapse defective Rho GTPase homolog 2	SYDE2	1.48251	-0.801198	0.00419161	Yes
ENSG00000148677	ankyrin repeat domain 1	ANKRD1	10.9538	-0.80037	0.000575352	Yes
ENSG00000139508	solute carrier family 46 member 3	SLC46A3	4.55363	-0.797219	7.39475e-07	Yes
ENSG00000185187	single Ig and TIR domain containing	SIGIRR	2.66546	-0.796689	0.00348919	Yes
ENSG00000110076	neurexin 2	NRXN2	3.32107	-0.796029	3.26534e-05	Yes
ENSG00000168743	nephronectin	NPNT	3.97702	-0.794878	0.00516149	Yes
ENSG00000006534	aldehyde dehydrogenase 3 family member B1	ALDH3B1	5.31228	-0.792785	1.03982e-07	Yes
ENSG00000236548	RNF217 antisense RNA 1 (head to head)	RNF217-AS1	0.847559	-0.791588	0.0046988	Yes
ENSG00000187688	transient receptor potential cation channel subfamily V member 2	TRPV2	2.99025	-0.79018	0.000524439	Yes
ENSG00000008283	cytochrome b561	CYB561	2.74763	-0.786709	0.000298483	Yes
ENSG00000143632	actin alpha 1, skeletal muscle	ACTA1	6.42899	-0.785026	0.00501658	Yes
ENSG00000198682	3'-phosphoadenosine 5'-phosphosulfate synthase 2	PAPSS2	3.68518	-0.784062	6.93275e-05	Yes
ENSG00000124116	WAP four-disulfide core domain 3	WFDC3	1.04535	-0.783711	0.00337628	Yes
ENSG00000100968	nuclear factor of activated T cells 4	NFATC4	2.11412	-0.78365	0.00189968	Yes
ENSG00000117525	coagulation factor III, tissue factor	F3	4.24417	-0.780786	0.000750334	Yes
ENSG00000162522	KIAA1522	KIAA1522	2.07508	-0.779628	0.00106717	Yes
ENSG00000150281	cardiotrophin 1	CTF1	2.37728	-0.779456	0.00111308	Yes
ENSG00000103888	cell migration inducing hyaluronidase 1	CEMIP	4.09948	-0.776076	8.47337e-05	Yes
ENSG00000010704	homeostatic iron regulator	HFE	1.4565	-0.77587	0.00324558	Yes
ENSG00000091592	NLR family pyrin domain containing 1	NLRP1	2.65716	-0.775099	0.00181543	Yes
ENSG00000138496	poly(ADP-ribose) polymerase family member 9	PARP9	3.42427	-0.775004	0.000504471	Yes
ENSG00000145362	ankyrin 2	ANK2	3.88781	-0.774931	0.000106403	Yes
ENSG00000113070	heparin binding EGF like growth factor	HBEGF	4.57739	-0.772709	1.24191e-05	Yes
ENSG00000081189	myocyte enhancer factor 2C	MEF2C	7.6066	-0.771879	0.00255671	Yes
ENSG00000060718	collagen type XI alpha 1 chain	COL11A1	7.68205	-0.77156	3.09881e-05	Yes
ENSG00000225361	PPP1R26 antisense RNA 1	PPP1R26-AS1	1.31124	-0.768523	0.00061856	Yes
ENSG00000182568	SATB homeobox 1	SATB1	1.93109	-0.767843	0.0011956	Yes
ENSG00000134107	basic helix-loop-helix family member e40	BHLHE40	4.49168	-0.7675	6.45036e-07	Yes
ENSG00000170162	vestigial like family member 2	VGLL2	4.33255	-0.76711	0.0001608	Yes
ENSG00000096433	inositol 1,4,5-trisphosphate receptor type 3	ITPR3	4.84868	-0.765136	3.28271e-05	Yes
ENSG00000180611	Mab-21 domain containing 2	MB21D2	2.38322	-0.763075	0.00206621	Yes
ENSG00000144712	cullin associated and neddylation dissociated 2 (putative)	CAND2	2.10857	-0.762858	0.00380009	Yes
ENSG00000120306	cysteine rich transmembrane module containing 1	CYSTM1	2.19828	-0.761431	0.000234095	Yes
ENSG00000137834	SMAD family member 6	SMAD6	2.78773	-0.760341	0.000406671	Yes
ENSG00000149591	transgelin	TAGLN	8.37342	-0.76022	6.18994e-06	Yes
ENSG00000105711	sodium voltage-gated channel beta subunit 1	SCN1B	3.54284	-0.75838	1.80532e-05	Yes
ENSG00000135362	proline rich 5 like	PRR5L	2.32444	-0.757443	0.000337925	Yes
ENSG00000148541	family with sequence similarity 13 member C	FAM13C	1.93241	-0.753917	0.00357606	Yes
ENSG00000082438	cordon-bleu WH2 repeat protein like 1	COBLL1	1.91095	-0.753659	0.00261819	Yes
ENSG00000234520	heart tissue-associated transcript 17	HRAT17	1.57074	-0.753562	0.0050195	Yes
ENSG00000163393	solute carrier family 22 member 15	SLC22A15	2.36361	-0.753096	4.23581e-05	Yes
ENSG00000108639	synaptogyrin 2	SYNGR2	3.76768	-0.753019	0.00522827	Yes
ENSG00000189136	UBE2Q2 pseudogene 1	UBE2Q2P1	1.74984	-0.750316	0.00172708	Yes
ENSG00000116990	MYCL proto-oncogene, bHLH transcription factor	MYCL	3.98289	-0.749544	0.00421898	Yes
ENSG00000131196	nuclear factor of activated T cells 1	NFATC1	3.15574	-0.747717	2.24089e-05	Yes
ENSG00000170214	adrenoceptor alpha 1B	ADRA1B	2.85269	-0.746993	0.000143407	Yes
ENSG00000079102	RUNX1 partner transcriptional co-repressor 1	RUNX1T1	1.43538	-0.746902	0.00364803	Yes
ENSG00000162576	matrix remodeling associated 8	MXRA8	8.17985	-0.744413	3.69672e-08	Yes
ENSG00000183160	transmembrane protein 119	TMEM119	4.48484	-0.744338	0.000180369	Yes
ENSG00000100292	heme oxygenase 1	HMOX1	6.67904	-0.743337	0.00140317	Yes
ENSG00000230630	NA	NA	3.41078	-0.742007	2.55151e-06	Yes
ENSG00000132821	V-set and transmembrane domain containing 2 like	VSTM2L	1.40038	-0.741938	0.00467956	Yes
ENSG00000275029	NA	NA	1.00615	-0.739495	0.00181324	Yes
ENSG00000170681	caveolae associated protein 4	CAVIN4	5.7362	-0.737188	0.00387193	Yes
ENSG00000110628	solute carrier family 22 member 18	SLC22A18	2.53055	-0.73703	0.000533109	Yes
ENSG00000144583	membrane associated ring-CH-type finger 4	MARCHF4	2.04132	-0.736784	0.00373225	Yes
ENSG00000182179	ubiquitin like modifier activating enzyme 7	UBA7	2.13705	-0.736708	0.00291307	Yes
ENSG00000164086	dual specificity phosphatase 7	DUSP7	3.66181	-0.736201	0.00012558	Yes
ENSG00000176170	sphingosine kinase 1	SPHK1	2.68927	-0.735262	0.00503288	Yes
ENSG00000119938	protein phosphatase 1 regulatory subunit 3C	PPP1R3C	4.21382	-0.733739	8.60928e-05	Yes
ENSG00000056972	TRAF3 interacting protein 2	TRAF3IP2	3.68895	-0.73271	5.16218e-05	Yes
ENSG00000108448	tripartite motif containing 16 like	TRIM16L	3.1792	-0.731069	0.000519067	Yes
ENSG00000108821	collagen type I alpha 1 chain	COL1A1	12.921	-0.730511	1.32787e-06	Yes
ENSG00000160685	zinc finger and BTB domain containing 7B	ZBTB7B	2.09339	-0.729478	1.53828e-05	Yes
ENSG00000163520	fibulin 2	FBLN2	3.57373	-0.728737	0.000982465	Yes
ENSG00000168734	cAMP-dependent protein kinase inhibitor gamma	PKIG	2.1528	-0.727831	0.00102364	Yes
ENSG00000198959	transglutaminase 2	TGM2	3.73014	-0.72769	0.00265228	Yes
ENSG00000138411	HECT, C2 and WW domain containing E3 ubiquitin protein ligase 2	HECW2	2.93433	-0.727074	0.000368914	Yes
ENSG00000012171	semaphorin 3B	SEMA3B	1.80069	-0.723325	0.001064	Yes
ENSG00000117479	solute carrier family 19 member 2	SLC19A2	2.52443	-0.721336	0.00169092	Yes
ENSG00000126603	GLIS family zinc finger 2	GLIS2	4.08467	-0.720313	1.70973e-06	Yes
ENSG00000152953	serine/threonine kinase 32B	STK32B	1.5844	-0.720206	0.00489025	Yes
ENSG00000198853	RUN and SH3 domain containing 2	RUSC2	3.84343	-0.719506	4.08512e-06	Yes
ENSG00000197355	UDP-N-acetylglucosamine pyrophosphorylase 1 like 1	UAP1L1	2.7889	-0.719253	3.52706e-05	Yes
ENSG00000143153	ATPase Na+/K+ transporting subunit beta 1	ATP1B1	7.58077	-0.716967	2.79935e-06	Yes
ENSG00000198053	signal regulatory protein alpha	SIRPA	6.85743	-0.716354	2.26108e-07	Yes
ENSG00000116396	potassium voltage-gated channel subfamily C member 4	KCNC4	3.32881	-0.716153	0.000834645	Yes
ENSG00000178860	musculin	MSC	4.67023	-0.715264	9.82286e-08	Yes
ENSG00000241288	long intergenic non-protein coding RNA 2614	LINC02614	2.26652	-0.714894	0.000573068	Yes
ENSG00000133056	phosphatidylinositol-4-phosphate 3-kinase catalytic subunit type 2 beta	PIK3C2B	1.59045	-0.714711	0.00131491	Yes
ENSG00000155893	2-phosphoxylose phosphatase 1	PXYLP1	1.86384	-0.713429	0.00178561	Yes
ENSG00000099204	actin binding LIM protein 1	ABLIM1	5.48864	-0.712397	2.92261e-07	Yes
ENSG00000173581	coiled-coil domain containing 106	CCDC106	2.85439	-0.711225	0.000238636	Yes
ENSG00000127528	KLF transcription factor 2	KLF2	5.33366	-0.706896	2.57763e-05	Yes
ENSG00000157680	diacylglycerol kinase iota	DGKI	2.9727	-0.706604	0.00010603	Yes
ENSG00000184985	sortilin related VPS10 domain containing receptor 2	SORCS2	2.74172	-0.704934	0.000812734	Yes
ENSG00000145247	OCIA domain containing 2	OCIAD2	2.64151	-0.704294	0.000759717	Yes
ENSG00000112182	BTB domain and CNC homolog 2	BACH2	2.3449	-0.703786	0.000738723	Yes
ENSG00000151012	solute carrier family 7 member 11	SLC7A11	6.15581	-0.703631	2.58899e-05	Yes
ENSG00000065989	phosphodiesterase 4A	PDE4A	3.6668	-0.701669	1.22981e-05	Yes
ENSG00000141574	secreted and transmembrane 1	SECTM1	4.96623	-0.700801	0.00222282	Yes
ENSG00000197696	neuromedin B	NMB	1.48609	-0.699895	0.00278953	Yes
ENSG00000181804	solute carrier family 9 member A9	SLC9A9	1.82211	-0.699782	0.00225926	Yes
ENSG00000279118	NA	NA	5.6633	-0.69825	4.34879e-05	Yes
ENSG00000284753	EEF1A lysine methyltransferase 4	EEF1AKMT4	1.7984	-0.698	0.000731611	Yes
ENSG00000165644	catechol-O-methyltransferase domain containing 1	COMTD1	1.79951	-0.697578	0.00262165	Yes
ENSG00000101680	laminin subunit alpha 1	LAMA1	1.70473	-0.692453	0.00415884	Yes
ENSG00000179476	chromosome 14 open reading frame 28	C14orf28	1.529	-0.691452	0.00231002	Yes
ENSG00000163661	pentraxin 3	PTX3	6.21186	-0.690833	1.56123e-05	Yes
ENSG00000162390	acyl-CoA thioesterase 11	ACOT11	4.72161	-0.688497	0.000491104	Yes
ENSG00000222009	BTB domain containing 19	BTBD19	3.05101	-0.687842	0.00014039	Yes
ENSG00000137449	cytoplasmic polyadenylation element binding protein 2	CPEB2	2.62765	-0.687277	0.000691875	Yes
ENSG00000101255	tribbles pseudokinase 3	TRIB3	2.78306	-0.68658	0.00296929	Yes
ENSG00000076706	melanoma cell adhesion molecule	MCAM	5.18519	-0.683992	0.000814694	Yes
ENSG00000128849	cingulin like 1	CGNL1	3.03227	-0.683505	0.000813359	Yes
ENSG00000198517	MAF bZIP transcription factor K	MAFK	4.99125	-0.681381	2.14209e-05	Yes
ENSG00000213859	potassium channel tetramerization domain containing 11	KCTD11	3.09152	-0.680836	0.000945525	Yes
ENSG00000120075	homeobox B5	HOXB5	3.79695	-0.680064	5.12047e-06	Yes
ENSG00000139178	complement C1r subcomponent like	C1RL	2.88945	-0.678014	0.00223562	Yes
ENSG00000158122	peroxiredoxin like 2C	PRXL2C	3.06434	-0.67598	5.62963e-06	Yes
ENSG00000118596	solute carrier family 16 member 7	SLC16A7	2.68826	-0.675703	0.00100937	Yes
ENSG00000005073	homeobox A11	HOXA11	3.77579	-0.675567	0.000578323	Yes
ENSG00000141753	insulin like growth factor binding protein 4	IGFBP4	7.27655	-0.673489	0.000339206	Yes
ENSG00000178033	calcium homeostasis modulator family member 5	CALHM5	3.74552	-0.672445	1.48485e-06	Yes
ENSG00000033327	GRB2 associated binding protein 2	GAB2	4.98324	-0.672279	0.000111064	Yes
ENSG00000142920	antizyme inhibitor 2	AZIN2	4.10655	-0.669477	0.0014468	Yes
ENSG00000178764	zinc fingers and homeoboxes 2	ZHX2	3.40821	-0.669419	0.00022412	Yes
ENSG00000107864	cytoplasmic polyadenylation element binding protein 3	CPEB3	1.92667	-0.66929	0.00259663	Yes
ENSG00000131018	spectrin repeat containing nuclear envelope protein 1	SYNE1	5.91712	-0.665928	1.59751e-06	Yes
ENSG00000177425	pro-apoptotic WT1 regulator	PAWR	4.97687	-0.665026	9.90544e-06	Yes
ENSG00000073910	FRY microtubule binding protein	FRY	4.12827	-0.663161	0.00106541	Yes
ENSG00000181649	pleckstrin homology like domain family A member 2	PHLDA2	6.26502	-0.662254	3.50696e-06	Yes
ENSG00000106992	adenylate kinase 1	AK1	5.30687	-0.662202	0.000100951	Yes
ENSG00000136010	aldehyde dehydrogenase 1 family member L2	ALDH1L2	4.3116	-0.661595	8.76212e-05	Yes
ENSG00000187134	aldo-keto reductase family 1 member C1	AKR1C1	3.66799	-0.659824	0.000481803	Yes
ENSG00000092969	transforming growth factor beta 2	TGFB2	3.83996	-0.658957	0.00320626	Yes
ENSG00000176845	meteorin like, glial cell differentiation regulator	METRNL	6.35238	-0.657361	2.34716e-07	Yes
ENSG00000183691	noggin	NOG	4.32478	-0.656586	7.52153e-06	Yes
ENSG00000204599	tripartite motif containing 39	TRIM39	2.53601	-0.656461	0.00042122	Yes
ENSG00000163064	engrailed homeobox 1	EN1	4.8205	-0.656097	4.23964e-07	Yes
ENSG00000261040	WAP four-disulfide core domain 21, pseudogene	WFDC21P	2.87501	-0.655133	0.00209131	Yes
ENSG00000140044	Jun dimerization protein 2	JDP2	5.6012	-0.653709	1.84628e-06	Yes
ENSG00000099953	matrix metallopeptidase 11	MMP11	3.82669	-0.651095	1.67127e-05	Yes
ENSG00000157613	cAMP responsive element binding protein 3 like 1	CREB3L1	7.20675	-0.650672	2.7803e-05	Yes
ENSG00000153029	major histocompatibility complex, class I-related	MR1	2.94407	-0.650619	0.000472183	Yes
ENSG00000126790	trans-L-3-hydroxyproline dehydratase	L3HYPDH	2.73702	-0.648257	0.000330091	Yes
ENSG00000186480	insulin induced gene 1	INSIG1	7.33419	-0.647944	4.45597e-08	Yes
ENSG00000226608	NA	NA	5.76142	-0.64501	0.00129424	Yes
ENSG00000079393	dual specificity phosphatase 13	DUSP13	4.23864	-0.644373	0.000553827	Yes
ENSG00000128335	apolipoprotein L2	APOL2	4.12838	-0.64428	7.78944e-07	Yes
ENSG00000189067	lipopolysaccharide induced TNF factor	LITAF	4.15467	-0.642818	0.000278238	Yes
ENSG00000120913	PDZ and LIM domain 2	PDLIM2	5.84803	-0.641332	6.08588e-05	Yes
ENSG00000158234	Fas apoptotic inhibitory molecule	FAIM	1.83162	-0.639794	0.00479554	Yes
ENSG00000182704	tsukushi, small leucine rich proteoglycan	TSKU	3.93597	-0.63955	0.000102744	Yes
ENSG00000198947	dystrophin	DMD	5.92398	-0.639213	0.000833574	Yes
ENSG00000229647	myocardin-induced smooth muscle lncRNA, inducer of differentiation	MYOSLID	2.24033	-0.639097	0.000845631	Yes
ENSG00000159200	regulator of calcineurin 1	RCAN1	5.21622	-0.637353	2.72014e-05	Yes
ENSG00000133985	tetratricopeptide repeat domain 9	TTC9	4.9718	-0.636876	0.000331697	Yes
ENSG00000258405	zinc finger protein 578	ZNF578	1.95421	-0.636435	0.00181394	Yes
ENSG00000140859	kinesin family member C3	KIFC3	4.9089	-0.636239	6.18708e-07	Yes
ENSG00000257337	TNS2 antisense RNA 1	TNS2-AS1	2.08572	-0.635922	0.00375454	Yes
ENSG00000107317	prostaglandin D2 synthase	PTGDS	7.44805	-0.635135	2.84585e-06	Yes
ENSG00000155324	GRAM domain containing 2B	GRAMD2B	6.15731	-0.633328	3.36072e-08	Yes
ENSG00000197375	solute carrier family 22 member 5	SLC22A5	2.72543	-0.633064	0.00434448	Yes
ENSG00000166002	single-pass membrane protein with coiled-coil domains 4	SMCO4	2.72583	-0.632797	0.000854127	Yes
ENSG00000161281	cytochrome c oxidase subunit 7A1	COX7A1	5.31989	-0.632392	0.00186977	Yes
ENSG00000007866	TEA domain transcription factor 3	TEAD3	4.52249	-0.630984	1.02521e-05	Yes
ENSG00000164125	golgi associated kinase 1B	GASK1B	6.61661	-0.630201	7.97576e-10	Yes
ENSG00000153815	c-Maf inducing protein	CMIP	6.41939	-0.630044	0.000186853	Yes
ENSG00000147883	cyclin dependent kinase inhibitor 2B	CDKN2B	4.33441	-0.629131	0.000117874	Yes
ENSG00000115380	EGF containing fibulin extracellular matrix protein 1	EFEMP1	5.64075	-0.627113	4.59414e-06	Yes
ENSG00000173281	protein phosphatase 1 regulatory subunit 3B	PPP1R3B	3.02166	-0.626269	0.00134643	Yes
ENSG00000103196	cysteine rich secretory protein LCCL domain containing 2	CRISPLD2	5.31995	-0.625634	0.000301635	Yes
ENSG00000172059	KLF transcription factor 11	KLF11	1.58436	-0.624161	0.00361655	Yes
ENSG00000177606	Jun proto-oncogene, AP-1 transcription factor subunit	JUN	7.34181	-0.623935	9.83561e-05	Yes
ENSG00000215883	cytochrome b5 reductase like	CYB5RL	2.37928	-0.62384	0.000205365	Yes
ENSG00000178573	MAF bZIP transcription factor	MAF	4.50506	-0.621092	0.000620518	Yes
ENSG00000116016	endothelial PAS domain protein 1	EPAS1	4.3811	-0.619925	0.00014784	Yes
ENSG00000099377	hydroxy-delta-5-steroid dehydrogenase, 3 beta- and steroid delta-isomerase 7	HSD3B7	3.92107	-0.61982	7.27232e-06	Yes
ENSG00000140853	NLR family CARD domain containing 5	NLRC5	3.10481	-0.618757	0.000846839	Yes
ENSG00000162688	amylo-alpha-1, 6-glucosidase, 4-alpha-glucanotransferase	AGL	3.7656	-0.618393	0.000149607	Yes
ENSG00000119900	opioid growth factor receptor like 1	OGFRL1	4.71542	-0.618253	8.39307e-05	Yes
ENSG00000159842	ABR activator of RhoGEF and GTPase	ABR	4.32275	-0.616804	2.88523e-06	Yes
ENSG00000287593	NA	NA	2.61921	-0.616686	0.00172512	Yes
ENSG00000128294	tyrosylprotein sulfotransferase 2	TPST2	3.93373	-0.616212	0.000128213	Yes
ENSG00000251615	NA	NA	3.27522	-0.614598	0.000882292	Yes
ENSG00000204381	layilin	LAYN	4.42807	-0.613662	4.62924e-05	Yes
ENSG00000137573	sulfatase 1	SULF1	6.2742	-0.613029	0.000217315	Yes
ENSG00000120149	msh homeobox 2	MSX2	3.3329	-0.612491	3.94377e-05	Yes
ENSG00000250479	coiled-coil-helix-coiled-coil-helix domain containing 10	CHCHD10	5.94556	-0.610826	0.00089478	Yes
ENSG00000109099	peripheral myelin protein 22	PMP22	6.14672	-0.610791	2.94839e-06	Yes
ENSG00000074964	Rho guanine nucleotide exchange factor 10 like	ARHGEF10L	5.21854	-0.609979	0.000398193	Yes
ENSG00000149380	prolyl 4-hydroxylase subunit alpha 3	P4HA3	2.9379	-0.609662	0.000601059	Yes
ENSG00000150687	serine protease 23	PRSS23	8.51083	-0.60945	4.11896e-05	Yes
ENSG00000253276	coiled-coil domain containing 71 like	CCDC71L	4.61413	-0.609409	8.2012e-06	Yes
ENSG00000164692	collagen type I alpha 2 chain	COL1A2	10.8637	-0.608827	2.09428e-06	Yes
ENSG00000100439	abhydrolase domain containing 4, N-acyl phospholipase B	ABHD4	4.75684	-0.608793	3.52283e-05	Yes
ENSG00000067798	neuron navigator 3	NAV3	5.36212	-0.606175	0.000975825	Yes
ENSG00000120594	plexin domain containing 2	PLXDC2	5.75051	-0.605788	1.21315e-06	Yes
ENSG00000181045	solute carrier family 26 member 11	SLC26A11	2.47299	-0.605124	0.000439094	Yes
ENSG00000279453	NA	NA	1.82303	-0.60332	0.00600785	Yes
ENSG00000180447	growth arrest specific 1	GAS1	4.39755	-0.601974	0.000162328	Yes
ENSG00000041880	poly(ADP-ribose) polymerase family member 3	PARP3	3.80304	-0.601266	1.51693e-05	Yes
ENSG00000275342	PEAK1 related, kinase-activating pseudokinase 1	PRAG1	3.58404	-0.601242	0.00392066	Yes
ENSG00000161647	MAGUK p55 scaffold protein 3	MPP3	2.29623	-0.60106	0.00189329	Yes
ENSG00000226137	BAIAP2 divergent transcript	BAIAP2-DT	2.16592	-0.600693	0.00195525	Yes
ENSG00000145819	Rho GTPase activating protein 26	ARHGAP26	3.91148	-0.599288	0.000532276	Yes
ENSG00000111817	dermatan sulfate epimerase	DSE	5.54368	-0.598295	7.3349e-06	Yes
ENSG00000125967	N-terminal EF-hand calcium binding protein 3	NECAB3	3.12767	-0.597213	0.00519001	Yes
ENSG00000250303	long intergenic non-protein coding RNA 2762	LINC02762	4.16852	-0.596716	0.00296419	Yes
ENSG00000267458	NA	NA	3.3433	-0.59566	8.463e-05	Yes
ENSG00000183049	calcium/calmodulin dependent protein kinase ID	CAMK1D	3.18673	-0.594896	0.00194119	Yes
ENSG00000254911	small Cajal body-specific RNA 9 like	SCARNA9L	4.54135	-0.594057	2.37339e-05	Yes
ENSG00000168386	filamin A interacting protein 1 like	FILIP1L	5.86393	-0.59368	0.000327688	Yes
ENSG00000075426	FOS like 2, AP-1 transcription factor subunit	FOSL2	7.12778	-0.593551	8.58561e-10	Yes
ENSG00000205413	sterile alpha motif domain containing 9	SAMD9	4.89524	-0.592867	0.000120363	Yes
ENSG00000183010	pyrroline-5-carboxylate reductase 1	PYCR1	5.56407	-0.592322	9.68005e-07	Yes
ENSG00000184584	stimulator of interferon response cGAMP interactor 1	STING1	4.67697	-0.592187	3.07701e-06	Yes
ENSG00000165996	3-hydroxyacyl-CoA dehydratase 1	HACD1	4.96496	-0.591599	1.49938e-05	Yes
ENSG00000136848	DAB2 interacting protein	DAB2IP	2.56301	-0.59105	0.000878236	Yes
ENSG00000162407	phospholipid phosphatase 3	PLPP3	5.58038	-0.590858	1.71207e-05	Yes
ENSG00000161011	sequestosome 1	SQSTM1	8.52646	-0.589177	2.9434e-11	Yes
ENSG00000132846	zinc finger BED-type containing 3	ZBED3	2.60938	-0.587971	0.00145606	Yes
ENSG00000114853	zinc finger and BTB domain containing 47	ZBTB47	4.40904	-0.587531	0.000106985	Yes
ENSG00000109452	inositol polyphosphate-4-phosphatase type II B	INPP4B	5.44271	-0.587508	0.000159993	Yes
ENSG00000162645	guanylate binding protein 2	GBP2	4.0978	-0.587501	0.000691779	Yes
ENSG00000214063	tetraspanin 4	TSPAN4	5.4483	-0.587495	0.000219802	Yes
ENSG00000184575	exportin for tRNA	XPOT	4.84611	-0.587495	2.27853e-05	Yes
ENSG00000120693	SMAD family member 9	SMAD9	4.22968	-0.587403	0.00542049	Yes
ENSG00000198795	zinc finger protein 521	ZNF521	3.90139	-0.587344	3.27766e-05	Yes
ENSG00000179431	four-jointed box kinase 1	FJX1	4.49167	-0.585833	3.00789e-05	Yes
ENSG00000123342	matrix metallopeptidase 19	MMP19	2.58191	-0.585762	0.00139165	Yes
ENSG00000132434	LanC like glutathione S-transferase 2	LANCL2	4.62443	-0.583523	2.98682e-07	Yes
ENSG00000170456	DENN domain containing 5B	DENND5B	4.89254	-0.583182	0.00184437	Yes
ENSG00000085871	microsomal glutathione S-transferase 2	MGST2	4.71425	-0.580244	1.76535e-05	Yes
ENSG00000107438	PDZ and LIM domain 1	PDLIM1	4.91161	-0.580023	0.00222317	Yes
ENSG00000090013	biliverdin reductase B	BLVRB	4.35617	-0.579268	2.66807e-06	Yes
ENSG00000001461	NIPA like domain containing 3	NIPAL3	3.82294	-0.578177	0.00194701	Yes
ENSG00000186174	BCL9 like	BCL9L	5.257	-0.575432	6.74964e-05	Yes
ENSG00000100100	phosphoinositide-3-kinase interacting protein 1	PIK3IP1	3.03833	-0.573806	0.00283332	Yes
ENSG00000120899	protein tyrosine kinase 2 beta	PTK2B	2.86839	-0.573442	0.00415652	Yes
ENSG00000127666	TIR domain containing adaptor molecule 1	TICAM1	3.81482	-0.573038	0.000250454	Yes
ENSG00000163617	coiled-coil domain containing 191	CCDC191	2.15812	-0.572127	0.00374626	Yes
ENSG00000104219	zinc finger DHHC-type palmitoyltransferase 2	ZDHHC2	2.2237	-0.569214	0.00163107	Yes
ENSG00000164823	oxidative stress induced growth inhibitor family member 2	OSGIN2	4.57462	-0.568838	8.86682e-05	Yes
ENSG00000005882	pyruvate dehydrogenase kinase 2	PDK2	3.45023	-0.568726	7.02741e-05	Yes
ENSG00000170624	sarcoglycan delta	SGCD	6.41373	-0.567544	7.44737e-07	Yes
ENSG00000128567	podocalyxin like	PODXL	4.35254	-0.567482	7.79805e-05	Yes
ENSG00000116017	AT-rich interaction domain 3A	ARID3A	3.18193	-0.567374	0.000825365	Yes
ENSG00000101335	myosin light chain 9	MYL9	7.80015	-0.567167	1.21312e-05	Yes
ENSG00000137767	sulfide quinone oxidoreductase	SQOR	3.58928	-0.566252	0.00486277	Yes
ENSG00000171492	leucine rich repeat containing 8 VRAC subunit D	LRRC8D	3.53252	-0.565856	2.10463e-05	Yes
ENSG00000172403	synaptopodin 2	SYNPO2	7.54285	-0.565712	0.00524737	Yes
ENSG00000215039	CD27 antisense RNA 1	CD27-AS1	2.79739	-0.565214	0.000864386	Yes
ENSG00000102034	E74 like ETS transcription factor 4	ELF4	4.48704	-0.564689	2.38181e-05	Yes
ENSG00000100139	MICAL like 1	MICALL1	5.37508	-0.563806	1.86839e-06	Yes
ENSG00000143878	ras homolog family member B	RHOB	6.98025	-0.5637	2.4918e-07	Yes
ENSG00000054793	ATPase phospholipid transporting 9A (putative)	ATP9A	3.76594	-0.563563	0.00143806	Yes
ENSG00000104870	Fc gamma receptor and transporter	FCGRT	4.98381	-0.562865	5.59544e-06	Yes
ENSG00000213949	integrin subunit alpha 1	ITGA1	3.59421	-0.561183	0.00177398	Yes
ENSG00000180730	shisa family member 2	SHISA2	5.56732	-0.560964	0.000375044	Yes
ENSG00000092445	TYRO3 protein tyrosine kinase	TYRO3	2.61186	-0.560948	0.00110784	Yes
ENSG00000186470	butyrophilin subfamily 3 member A2	BTN3A2	3.09667	-0.560483	0.000881197	Yes
ENSG00000167733	hydroxysteroid 11-beta dehydrogenase 1 like	HSD11B1L	2.69183	-0.560436	0.00143503	Yes
ENSG00000101665	SMAD family member 7	SMAD7	3.77183	-0.55997	9.89833e-05	Yes
ENSG00000026950	butyrophilin subfamily 3 member A1	BTN3A1	2.56618	-0.559143	0.00309503	Yes
ENSG00000286811	NA	NA	2.39934	-0.55848	0.00334971	Yes
ENSG00000145685	LHFPL tetraspan subfamily member 2	LHFPL2	5.93016	-0.55845	7.75153e-06	Yes
ENSG00000165633	V-set and transmembrane domain containing 4	VSTM4	3.58118	-0.557621	0.00600594	Yes
ENSG00000040633	PHD finger protein 23	PHF23	5.26196	-0.557356	2.07107e-05	Yes
ENSG00000196159	FAT atypical cadherin 4	FAT4	3.19077	-0.55701	0.000360117	Yes
ENSG00000164713	brain protein I3	BRI3	7.47423	-0.556654	1.20823e-09	Yes
ENSG00000109686	SH3 domain containing 19	SH3D19	3.23579	-0.555596	0.00420367	Yes
ENSG00000004399	plexin D1	PLXND1	5.5984	-0.554247	6.01547e-06	Yes
ENSG00000141232	transducer of ERBB2, 1	TOB1	4.0633	-0.551698	0.000270858	Yes
ENSG00000149600	COMM domain containing 7	COMMD7	4.39744	-0.55127	7.26057e-06	Yes
ENSG00000075643	molybdenum cofactor sulfurase	MOCOS	3.51335	-0.550491	0.00296326	Yes
ENSG00000152229	proline-serine-threonine phosphatase interacting protein 2	PSTPIP2	3.17913	-0.549815	0.0013348	Yes
ENSG00000146072	TNF receptor superfamily member 21	TNFRSF21	3.78905	-0.549692	0.00513983	Yes
ENSG00000198892	shisa family member 4	SHISA4	4.83452	-0.549596	0.00324201	Yes
ENSG00000139926	FERM domain containing 6	FRMD6	6.02376	-0.549501	2.71716e-05	Yes
ENSG00000106617	protein kinase AMP-activated non-catalytic subunit gamma 2	PRKAG2	3.70819	-0.549148	0.000159492	Yes
ENSG00000136147	PHD finger protein 11	PHF11	4.37863	-0.549144	0.000262028	Yes
ENSG00000175155	yippee like 2	YPEL2	3.32281	-0.548452	0.000931239	Yes
ENSG00000184500	protein S	PROS1	3.64199	-0.547638	1.44252e-05	Yes
ENSG00000110057	unc-93 homolog B1, TLR signaling regulator	UNC93B1	3.12	-0.547357	0.000547938	Yes
ENSG00000151276	membrane associated guanylate kinase, WW and PDZ domain containing 1	MAGI1	4.7534	-0.547328	1.71032e-06	Yes
ENSG00000173917	homeobox B2	HOXB2	4.66755	-0.547212	4.87859e-06	Yes
ENSG00000136859	angiopoietin like 2	ANGPTL2	5.12899	-0.545764	0.00185274	Yes
ENSG00000183496	mex-3 RNA binding family member B	MEX3B	3.16739	-0.545193	0.0025744	Yes
ENSG00000108840	histone deacetylase 5	HDAC5	4.07468	-0.54473	0.000332278	Yes
ENSG00000119673	acyl-CoA thioesterase 2	ACOT2	3.4878	-0.543136	0.000402431	Yes
ENSG00000135631	RAB11 family interacting protein 5	RAB11FIP5	5.89574	-0.543052	1.91895e-06	Yes
ENSG00000141295	secernin 2	SCRN2	3.84971	-0.540325	0.00193462	Yes
ENSG00000138379	myostatin	MSTN	4.93945	-0.539388	0.000855979	Yes
ENSG00000111424	vitamin D receptor	VDR	4.24571	-0.538057	0.000247178	Yes
ENSG00000196975	annexin A4	ANXA4	4.26307	-0.537739	2.46943e-05	Yes
ENSG00000169692	1-acylglycerol-3-phosphate O-acyltransferase 2	AGPAT2	3.65608	-0.537452	0.00078579	Yes
ENSG00000136048	DNA damage regulated autophagy modulator 1	DRAM1	3.90376	-0.537408	0.0013064	Yes
ENSG00000150938	cysteine rich transmembrane BMP regulator 1	CRIM1	7.20468	-0.53716	0.000570026	Yes
ENSG00000115963	Rho family GTPase 3	RND3	6.30715	-0.537096	3.14845e-05	Yes
ENSG00000185070	fibronectin leucine rich transmembrane protein 2	FLRT2	5.31086	-0.535966	1.78734e-05	Yes
ENSG00000152377	SPARC (osteonectin), cwcv and kazal like domains proteoglycan 1	SPOCK1	6.35963	-0.535931	0.00322197	Yes
ENSG00000168140	vasorin	VASN	4.47239	-0.535211	0.00343377	Yes
ENSG00000201098	RNA, Ro60-associated Y1	RNY1	2.66991	-0.534722	0.00398292	Yes
ENSG00000103994	zinc finger protein 106	ZNF106	8.83155	-0.534579	0.002739	Yes
ENSG00000181019	NAD(P)H quinone dehydrogenase 1	NQO1	7.66586	-0.53421	2.42284e-05	Yes
ENSG00000153956	calcium voltage-gated channel auxiliary subunit alpha2delta 1	CACNA2D1	3.92474	-0.533373	0.00048872	Yes
ENSG00000185022	MAF bZIP transcription factor F	MAFF	5.12675	-0.533068	0.0001279	Yes
ENSG00000151773	coiled-coil domain containing 122	CCDC122	2.7317	-0.532763	0.00267948	Yes
ENSG00000154277	ubiquitin C-terminal hydrolase L1	UCHL1	6.9944	-0.532475	3.59439e-05	Yes
ENSG00000165804	zinc finger protein 219	ZNF219	3.36457	-0.532387	0.000512289	Yes
ENSG00000111049	myogenic factor 5	MYF5	5.048	-0.532011	0.000170865	Yes
ENSG00000205213	leucine rich repeat containing G protein-coupled receptor 4	LGR4	2.14999	-0.529536	0.00226611	Yes
ENSG00000031081	Rho GTPase activating protein 31	ARHGAP31	5.32153	-0.528954	7.69891e-07	Yes
ENSG00000020181	adhesion G protein-coupled receptor A2	ADGRA2	3.2707	-0.526541	0.00100145	Yes
ENSG00000181381	DExD/H-box 60 like	DDX60L	4.89602	-0.525943	0.00349286	Yes
ENSG00000119280	chromosome 1 open reading frame 198	C1orf198	6.17049	-0.525161	0.00129502	Yes
ENSG00000117228	guanylate binding protein 1	GBP1	4.69889	-0.524857	0.000306147	Yes
ENSG00000189337	kazrin, periplakin interacting protein	KAZN	4.64392	-0.524792	7.0726e-06	Yes
ENSG00000144642	RNA binding motif single stranded interacting protein 3	RBMS3	5.85815	-0.523025	8.5057e-07	Yes
ENSG00000121989	activin A receptor type 2A	ACVR2A	3.95781	-0.520639	4.52905e-05	Yes
ENSG00000164442	Cbp/p300 interacting transactivator with Glu/Asp rich carboxy-terminal domain 2	CITED2	5.47616	-0.520505	0.00029893	Yes
ENSG00000165917	receptor associated protein of the synapse	RAPSN	7.50644	-0.520382	1.51591e-05	Yes
ENSG00000147804	solute carrier family 39 member 4	SLC39A4	3.6278	-0.520182	0.00128674	Yes
ENSG00000167785	zinc finger protein 558	ZNF558	2.18993	-0.519519	0.00387849	Yes
ENSG00000181458	transmembrane protein 45A	TMEM45A	4.87306	-0.519141	2.46995e-05	Yes
ENSG00000115419	glutaminase	GLS	7.75177	-0.51702	1.03198e-06	Yes
ENSG00000132510	lysine demethylase 6B	KDM6B	3.72447	-0.515891	0.000874767	Yes
ENSG00000110675	ELMO domain containing 1	ELMOD1	3.46276	-0.513775	0.00100876	Yes
ENSG00000079691	capping protein regulator and myosin 1 linker 1	CARMIL1	2.35478	-0.512736	0.00210753	Yes
ENSG00000139173	transmembrane protein 117	TMEM117	3.11719	-0.512154	0.000749725	Yes
ENSG00000120708	transforming growth factor beta induced	TGFBI	10.7422	-0.512131	0.000555195	Yes
ENSG00000130635	collagen type V alpha 1 chain	COL5A1	9.00013	-0.512044	5.71223e-07	Yes
ENSG00000178026	leucine rich repeat containing 75B	LRRC75B	1.86552	-0.510339	0.00487265	Yes
ENSG00000142949	protein tyrosine phosphatase receptor type F	PTPRF	5.69768	-0.510064	4.13399e-05	Yes
ENSG00000198948	uncharacterized LOC101928198	LOC101928198	3.55036	-0.507176	0.0024888	Yes
ENSG00000253187	HOXA10 antisense RNA	HOXA10-AS	2.74202	-0.506109	0.00111697	Yes
ENSG00000197324	LDL receptor related protein 10	LRP10	6.48097	-0.504891	3.98572e-07	Yes
ENSG00000102996	matrix metallopeptidase 15	MMP15	2.97976	-0.503233	0.0032838	Yes
ENSG00000253293	homeobox A10	HOXA10	5.01275	-0.503232	4.44357e-05	Yes
ENSG00000187609	exonuclease 3'-5' domain containing 3	EXD3	2.56752	-0.499913	0.00259506	Yes
ENSG00000133195	solute carrier family 39 member 11	SLC39A11	4.57642	-0.499433	0.00123805	Yes
ENSG00000111266	dual specificity phosphatase 16	DUSP16	2.69207	-0.498272	0.00283204	Yes
ENSG00000149257	serpin family H member 1	SERPINH1	8.4789	-0.497976	1.99755e-05	Yes
ENSG00000128283	CDC42 effector protein 1	CDC42EP1	5.73884	-0.497596	0.00125464	Yes
ENSG00000105612	deoxyribonuclease 2, lysosomal	DNASE2	4.99985	-0.49403	2.76717e-06	Yes
ENSG00000118496	F-box protein 30	FBXO30	5.03323	-0.493181	2.77253e-05	Yes
ENSG00000128590	DnaJ heat shock protein family (Hsp40) member B9	DNAJB9	3.90852	-0.492676	0.000497635	Yes
ENSG00000123388	homeobox C11	HOXC11	4.60172	-0.492152	4.71574e-05	Yes
ENSG00000175416	clathrin light chain B	CLTB	6.72252	-0.49206	1.2951e-05	Yes
ENSG00000177000	methylenetetrahydrofolate reductase	MTHFR	4.27279	-0.491656	5.10401e-05	Yes
ENSG00000145022	T cell leukemia translocation altered	TCTA	4.17951	-0.491484	0.000668838	Yes
ENSG00000164122	ankyrin repeat and SOCS box containing 5	ASB5	8.0943	-0.490792	8.2299e-07	Yes
ENSG00000173210	actin binding LIM protein family member 3	ABLIM3	6.93444	-0.489334	0.00426447	Yes
ENSG00000103257	solute carrier family 7 member 5	SLC7A5	7.52169	-0.488905	0.000910637	Yes
ENSG00000167191	G protein-coupled receptor class C group 5 member B	GPRC5B	5.76787	-0.487994	3.22502e-06	Yes
ENSG00000095951	HIVEP zinc finger 1	HIVEP1	4.65948	-0.487866	8.631e-05	Yes
ENSG00000151612	zinc finger protein 827	ZNF827	6.2065	-0.486972	1.24749e-05	Yes
ENSG00000072310	sterol regulatory element binding transcription factor 1	SREBF1	4.07361	-0.486356	0.00411434	Yes
ENSG00000140416	tropomyosin 1	TPM1	9.52637	-0.486245	2.34209e-05	Yes
ENSG00000067066	SP100 nuclear antigen	SP100	5.9415	-0.485858	0.00016602	Yes
ENSG00000132274	tripartite motif containing 22	TRIM22	3.78557	-0.485489	0.000848047	Yes
ENSG00000184470	thioredoxin reductase 2	TXNRD2	3.97143	-0.483112	0.000160515	Yes
ENSG00000166888	signal transducer and activator of transcription 6	STAT6	5.61632	-0.482616	6.72536e-07	Yes
ENSG00000074590	NUAK family kinase 1	NUAK1	7.38492	-0.482158	4.09827e-05	Yes
ENSG00000197555	signal induced proliferation associated 1 like 1	SIPA1L1	5.50781	-0.48141	0.000180471	Yes
ENSG00000168890	transmembrane protein 150A	TMEM150A	4.2943	-0.480558	1.21157e-05	Yes
ENSG00000108511	homeobox B6	HOXB6	3.39934	-0.479973	0.000184653	Yes
ENSG00000137801	thrombospondin 1	THBS1	9.07719	-0.479756	3.68515e-05	Yes
ENSG00000123384	LDL receptor related protein 1	LRP1	8.08171	-0.478248	2.28086e-05	Yes
ENSG00000008256	cytohesin 3	CYTH3	6.09511	-0.478219	3.6132e-06	Yes
ENSG00000185010	coagulation factor VIII	F8	2.0826	-0.478165	0.00563291	Yes
ENSG00000077238	interleukin 4 receptor	IL4R	5.13629	-0.477065	0.000178617	Yes
ENSG00000173706	heart development protein with EGF like domains 1	HEG1	6.32949	-0.477041	2.77767e-07	Yes
ENSG00000196639	histamine receptor H1	HRH1	3.40907	-0.475532	0.00504703	Yes
ENSG00000197183	nucleolar protein 4 like	NOL4L	2.83534	-0.474784	0.00225367	Yes
ENSG00000135931	armadillo repeat containing 9	ARMC9	4.93693	-0.474069	0.000129036	Yes
ENSG00000134824	fatty acid desaturase 2	FADS2	6.5253	-0.473989	0.00147421	Yes
ENSG00000100154	tetratricopeptide repeat domain 28	TTC28	3.42615	-0.473252	0.00128468	Yes
ENSG00000108239	TBC1 domain family member 12	TBC1D12	4.71117	-0.472562	0.000187482	Yes
ENSG00000126217	MCF.2 cell line derived transforming sequence like	MCF2L	4.99035	-0.472158	0.00258193	Yes
ENSG00000173548	sorting nexin 33	SNX33	4.06695	-0.470318	0.000356273	Yes
ENSG00000145632	polo like kinase 2	PLK2	6.33515	-0.47007	5.88076e-06	Yes
ENSG00000143507	dual specificity phosphatase 10	DUSP10	4.36973	-0.470069	0.000108851	Yes
ENSG00000180891	CUE domain containing 1	CUEDC1	6.13814	-0.470003	0.000890618	Yes
ENSG00000087086	ferritin light chain	FTL	10.0176	-0.469971	0.00119195	Yes
ENSG00000162616	DnaJ heat shock protein family (Hsp40) member B4	DNAJB4	7.4136	-0.468879	3.25125e-05	Yes
ENSG00000137941	tubulin tyrosine ligase like 7	TTLL7	5.79602	-0.468241	0.000415487	Yes
ENSG00000241852	chromosome 8 open reading frame 58	C8orf58	4.14674	-0.467275	3.93361e-05	Yes
ENSG00000119899	solute carrier family 17 member 5	SLC17A5	4.5905	-0.466573	0.00204959	Yes
ENSG00000115232	integrin subunit alpha 4	ITGA4	4.31846	-0.466457	0.00222213	Yes
ENSG00000124766	SRY-box transcription factor 4	SOX4	6.96831	-0.466347	2.18305e-06	Yes
ENSG00000182541	LIM domain kinase 2	LIMK2	4.80195	-0.465749	9.06818e-05	Yes
ENSG00000048342	coiled-coil and C2 domain containing 2A	CC2D2A	3.34692	-0.465512	0.00146309	Yes
ENSG00000136425	calcium and integrin binding family member 2	CIB2	2.56558	-0.465195	0.00420686	Yes
ENSG00000071967	cytochrome b reductase 1	CYBRD1	5.17648	-0.464628	1.89822e-05	Yes
ENSG00000169764	UDP-glucose pyrophosphorylase 2	UGP2	6.67831	-0.462777	8.00741e-06	Yes
ENSG00000039523	RHO family interacting cell polarization regulator 1	RIPOR1	5.52553	-0.461254	3.56431e-08	Yes
ENSG00000103064	solute carrier family 7 member 6	SLC7A6	3.73288	-0.460173	0.000157934	Yes
ENSG00000184232	out at first homolog	OAF	4.77104	-0.459613	0.00222122	Yes
ENSG00000054983	galactosylceramidase	GALC	4.36266	-0.457722	0.000204451	Yes
ENSG00000147592	lactamase beta 2	LACTB2	3.24115	-0.456966	0.00177929	Yes
ENSG00000221963	apolipoprotein L6	APOL6	4.38148	-0.456795	0.00438509	Yes
ENSG00000134363	follistatin	FST	4.79604	-0.45653	0.00225345	Yes
ENSG00000184216	interleukin 1 receptor associated kinase 1	IRAK1	6.82032	-0.456488	1.39752e-08	Yes
ENSG00000228624	HDAC2 and HS3ST5 antisense RNA 2	HDAC2-AS2	3.25314	-0.45626	0.00536299	Yes
ENSG00000144824	pleckstrin homology like domain family B member 2	PHLDB2	6.33989	-0.456016	0.000317228	Yes
ENSG00000166900	syntaxin 3	STX3	3.39382	-0.455753	0.0020723	Yes
ENSG00000052795	folliculin interacting protein 2	FNIP2	5.54037	-0.455385	0.000131534	Yes
ENSG00000111911	histidine triad nucleotide binding protein 3	HINT3	3.32442	-0.455335	0.00401363	Yes
ENSG00000130150	motile sperm domain containing 2	MOSPD2	3.83215	-0.454275	0.000906662	Yes
ENSG00000140743	cerebellar degeneration related protein 2	CDR2	4.09247	-0.454104	0.000243606	Yes
ENSG00000221926	tripartite motif containing 16	TRIM16	4.2031	-0.453337	0.000105975	Yes
ENSG00000183337	BCL6 corepressor	BCOR	4.23861	-0.453172	0.00142896	Yes
ENSG00000101986	ATP binding cassette subfamily D member 1	ABCD1	2.87277	-0.451535	0.00438456	Yes
ENSG00000132329	receptor activity modifying protein 1	RAMP1	4.73539	-0.451268	0.00579907	Yes
ENSG00000154127	ubiquitin associated and SH3 domain containing B	UBASH3B	4.79803	-0.449387	1.58756e-05	Yes
ENSG00000038427	versican	VCAN	7.85652	-0.449247	0.000892848	Yes
ENSG00000155760	frizzled class receptor 7	FZD7	3.97093	-0.449197	0.000747329	Yes
ENSG00000096070	bromodomain and PHD finger containing 3	BRPF3	2.86662	-0.448928	0.00451884	Yes
ENSG00000198431	thioredoxin reductase 1	TXNRD1	6.83386	-0.44736	5.27202e-06	Yes
ENSG00000125746	EMAP like 2	EML2	5.26142	-0.446499	0.00104484	Yes
ENSG00000256043	cathepsin O	CTSO	3.61221	-0.445839	0.00143271	Yes
ENSG00000277778	phosphoglucomutase 5 pseudogene 2	PGM5P2	4.33942	-0.445802	0.00350932	Yes
ENSG00000111186	Wnt family member 5B	WNT5B	5.56037	-0.445222	0.00130967	Yes
ENSG00000110921	mevalonate kinase	MVK	4.83849	-0.443265	0.00023552	Yes
ENSG00000260916	cell cycle progression 1	CCPG1	3.99855	-0.442861	0.000912193	Yes
ENSG00000054392	hedgehog acyltransferase	HHAT	4.60906	-0.44228	0.00325138	Yes
ENSG00000232774	long intergenic non-protein coding RNA 3033	LINC03033	5.15659	-0.441303	0.000351761	Yes
ENSG00000108861	dual specificity phosphatase 3	DUSP3	5.80619	-0.441291	1.25721e-06	Yes
ENSG00000124762	cyclin dependent kinase inhibitor 1A	CDKN1A	8.76815	-0.440988	0.000830762	Yes
ENSG00000269439	PGLS divergent transcript	PGLS-DT	2.61644	-0.440816	0.00095029	Yes
ENSG00000197982	chromosome 1 open reading frame 122	C1orf122	6.07745	-0.440687	4.76058e-06	Yes
ENSG00000165626	BEN domain containing 7	BEND7	3.76682	-0.439955	0.00486998	Yes
ENSG00000162066	amidohydrolase domain containing 2	AMDHD2	4.33382	-0.439243	0.000103659	Yes
ENSG00000087116	ADAM metallopeptidase with thrombospondin type 1 motif 2	ADAMTS2	6.42008	-0.437758	0.00294559	Yes
ENSG00000214960	CDP-L-ribitol pyrophosphorylase A	CRPPA	2.8731	-0.437066	0.00437201	Yes
ENSG00000105971	caveolin 2	CAV2	6.59618	-0.43632	0.000335483	Yes
ENSG00000139793	muscleblind like splicing regulator 2	MBNL2	4.70877	-0.436228	4.1868e-05	Yes
ENSG00000223749	NA	NA	6.91257	-0.434825	0.00031962	Yes
ENSG00000166750	schlafen family member 5	SLFN5	7.296	-0.434507	1.86518e-05	Yes
ENSG00000172339	ALG14 UDP-N-acetylglucosaminyltransferase subunit	ALG14	3.05499	-0.434398	0.00432552	Yes
ENSG00000130513	growth differentiation factor 15	GDF15	6.59945	-0.432743	0.000942524	Yes
ENSG00000106211	heat shock protein family B (small) member 1	HSPB1	10.0162	-0.431766	0.00053786	Yes
ENSG00000175197	DNA damage inducible transcript 3	DDIT3	3.62644	-0.43143	0.00356833	Yes
ENSG00000124570	serpin family B member 6	SERPINB6	5.77013	-0.431105	1.54448e-06	Yes
ENSG00000118640	vesicle associated membrane protein 8	VAMP8	4.4707	-0.430162	0.000525116	Yes
ENSG00000119771	kelch like family member 29	KLHL29	3.47654	-0.429821	0.0037156	Yes
ENSG00000136603	SKI like proto-oncogene	SKIL	6.47727	-0.429775	4.81514e-06	Yes
ENSG00000205765	RAB7A interacting MON1-CCZ1 complex subunit 1	RIMOC1	3.6775	-0.429512	0.000454398	Yes
ENSG00000124788	ataxin 1	ATXN1	5.29327	-0.429036	0.000174011	Yes
ENSG00000262454	MIR193b-365a host gene	MIR193BHG	5.33125	-0.428588	0.00527911	Yes
ENSG00000173482	protein tyrosine phosphatase receptor type M	PTPRM	4.23335	-0.427923	0.000124765	Yes
ENSG00000162614	nexilin F-actin binding protein	NEXN	9.5985	-0.427595	0.000758989	Yes
ENSG00000188215	defective in cullin neddylation 1 domain containing 3	DCUN1D3	4.83986	-0.427507	0.000168075	Yes
ENSG00000072422	Rho related BTB domain containing 1	RHOBTB1	4.97556	-0.427346	2.06107e-05	Yes
ENSG00000168374	ADP ribosylation factor 4	ARF4	7.59396	-0.426124	3.76902e-07	Yes
ENSG00000163644	protein phosphatase, Mg2+/Mn2+ dependent 1K	PPM1K	3.70551	-0.425882	0.00563624	Yes
ENSG00000073712	FERM domain containing kindlin 2	FERMT2	7.08543	-0.425546	4.97667e-07	Yes
ENSG00000178996	sorting nexin 18	SNX18	5.69802	-0.425015	0.00532785	Yes
ENSG00000177738	ANXA2R overlapping transcript	ANXA2R-OT1	3.03511	-0.423655	0.00558574	Yes
ENSG00000008441	nuclear factor I X	NFIX	7.36805	-0.422842	0.000568261	Yes
ENSG00000235531	MSC antisense RNA 1	MSC-AS1	3.90943	-0.422765	0.00389157	Yes
ENSG00000142279	WT1 interacting protein	WTIP	5.08071	-0.422541	0.000228284	Yes
ENSG00000087245	matrix metallopeptidase 2	MMP2	8.41606	-0.421644	0.000476582	Yes
ENSG00000123240	optineurin	OPTN	6.99005	-0.42079	1.20099e-05	Yes
ENSG00000166963	microtubule associated protein 1A	MAP1A	8.58674	-0.419946	0.000982312	Yes
ENSG00000146094	docking protein 3	DOK3	3.63667	-0.419892	0.00564221	Yes
ENSG00000074527	netrin 4	NTN4	3.67048	-0.419674	0.000510965	Yes
ENSG00000023909	glutamate-cysteine ligase modifier subunit	GCLM	5.52919	-0.419121	0.000758091	Yes
ENSG00000112972	3-hydroxy-3-methylglutaryl-CoA synthase 1	HMGCS1	7.26729	-0.418513	0.00154614	Yes
ENSG00000065923	solute carrier family 9 member A7	SLC9A7	3.84305	-0.418151	0.00409468	Yes
ENSG00000093010	catechol-O-methyltransferase	COMT	7.82662	-0.417839	2.25682e-07	Yes
ENSG00000166073	G protein-coupled receptor 176	GPR176	5.48309	-0.417557	7.78057e-05	Yes
ENSG00000153066	thioredoxin domain containing 11	TXNDC11	3.80117	-0.417541	9.52189e-05	Yes
ENSG00000131791	protein kinase AMP-activated non-catalytic subunit beta 2	PRKAB2	4.97189	-0.417473	0.00098299	Yes
ENSG00000197063	MAF bZIP transcription factor G	MAFG	6.57089	-0.413863	2.90166e-07	Yes
ENSG00000175938	ORAI calcium release-activated calcium modulator 3	ORAI3	3.83287	-0.413138	0.000102642	Yes
ENSG00000100263	rhomboid domain containing 3	RHBDD3	3.32951	-0.412672	0.00561296	Yes
ENSG00000086289	ependymin related 1	EPDR1	6.25504	-0.411928	0.000127102	Yes
ENSG00000211584	solute carrier family 48 member 1	SLC48A1	4.24421	-0.411878	0.0016514	Yes
ENSG00000163171	CDC42 effector protein 3	CDC42EP3	8.55313	-0.410647	1.8544e-06	Yes
ENSG00000179630	laccase domain containing 1	LACC1	2.88114	-0.410459	0.00203371	Yes
ENSG00000198542	integrin subunit beta like 1	ITGBL1	7.18694	-0.410031	0.00316121	Yes
ENSG00000059122	FLYWCH-type zinc finger 1	FLYWCH1	4.04747	-0.409421	0.00014574	Yes
ENSG00000115594	interleukin 1 receptor type 1	IL1R1	5.2753	-0.409293	0.00214371	Yes
ENSG00000143669	lysosomal trafficking regulator	LYST	4.3399	-0.408698	0.00135603	Yes
ENSG00000099860	growth arrest and DNA damage inducible beta	GADD45B	6.94215	-0.408353	8.81456e-06	Yes
ENSG00000106799	transforming growth factor beta receptor 1	TGFBR1	5.46905	-0.408141	4.2105e-05	Yes
ENSG00000130147	SH3 domain binding protein 4	SH3BP4	5.80858	-0.407715	0.00476612	Yes
ENSG00000163637	prickle planar cell polarity protein 2	PRICKLE2	4.99408	-0.407364	0.00033557	Yes
ENSG00000157557	ETS proto-oncogene 2, transcription factor	ETS2	4.74807	-0.40706	0.000786732	Yes
ENSG00000196267	zinc finger protein 836	ZNF836	2.54724	-0.406201	0.00444926	Yes
ENSG00000150961	SEC24 homolog D, COPII coat complex component	SEC24D	5.15914	-0.405864	0.0004279	Yes
ENSG00000115325	docking protein 1	DOK1	5.05535	-0.405611	0.0001955	Yes
ENSG00000067167	translocation associated membrane protein 1	TRAM1	6.81991	-0.403746	2.58845e-05	Yes
ENSG00000146426	TIAM Rac1 associated GEF 2	TIAM2	3.73271	-0.403715	0.000784989	Yes
ENSG00000122778	KIAA1549	KIAA1549	4.51251	-0.403523	0.000882444	Yes
ENSG00000125388	G protein-coupled receptor kinase 4	GRK4	3.55892	-0.402905	0.000740029	Yes
ENSG00000117280	RAB29, member RAS oncogene family	RAB29	4.15543	-0.402174	0.000419551	Yes
ENSG00000135899	SP110 nuclear body protein	SP110	5.17154	-0.400624	0.00333177	Yes
ENSG00000087266	SH3 domain binding protein 2	SH3BP2	3.91408	-0.40044	0.000156867	Yes
ENSG00000168487	bone morphogenetic protein 1	BMP1	5.5071	-0.400322	5.52745e-05	Yes
ENSG00000123096	sarcospan	SSPN	6.49976	-0.399105	0.000703681	Yes
ENSG00000120129	dual specificity phosphatase 1	DUSP1	5.39565	-0.398614	0.00260001	Yes
ENSG00000103042	solute carrier family 38 member 7	SLC38A7	4.50321	-0.398436	8.1349e-05	Yes
ENSG00000124104	sorting nexin family member 21	SNX21	4.61731	-0.398064	0.00260109	Yes
ENSG00000198018	ectonucleoside triphosphate diphosphohydrolase 7	ENTPD7	3.35919	-0.396722	0.00143704	Yes
ENSG00000172216	CCAAT enhancer binding protein beta	CEBPB	6.17752	-0.396564	0.000636033	Yes
ENSG00000105327	BCL2 binding component 3	BBC3	5.43258	-0.395728	2.99837e-05	Yes
ENSG00000136003	iron-sulfur cluster assembly enzyme	ISCU	6.45426	-0.395496	9.39247e-06	Yes
ENSG00000183605	sideroflexin 4	SFXN4	4.11962	-0.395199	0.00148476	Yes
ENSG00000172986	glucoside xylosyltransferase 2	GXYLT2	7.02757	-0.394818	0.000886729	Yes
ENSG00000104324	carboxypeptidase Q	CPQ	4.41178	-0.394047	0.000585816	Yes
ENSG00000172331	bisphosphoglycerate mutase	BPGM	3.76751	-0.39378	0.00493946	Yes
ENSG00000167657	death associated protein kinase 3	DAPK3	5.65335	-0.393265	0.00237619	Yes
ENSG00000118985	elongation factor for RNA polymerase II 2	ELL2	5.51639	-0.392509	0.00113765	Yes
ENSG00000107798	lipase A, lysosomal acid type	LIPA	4.095	-0.391173	8.16386e-05	Yes
ENSG00000176658	myosin ID	MYO1D	4.9221	-0.390845	0.00289257	Yes
ENSG00000169499	pleckstrin homology domain containing A2	PLEKHA2	4.98657	-0.389831	0.000246049	Yes
ENSG00000165655	zinc finger protein 503	ZNF503	5.67973	-0.389235	2.46838e-05	Yes
ENSG00000227051	chromosome 14 open reading frame 132	C14orf132	4.85811	-0.388318	0.000169921	Yes
ENSG00000067064	isopentenyl-diphosphate delta isomerase 1	IDI1	5.979	-0.386418	0.000544144	Yes
ENSG00000010803	Scm polycomb group protein homolog 1	SCMH1	4.06726	-0.386128	0.00476686	Yes
ENSG00000128656	chimerin 1	CHN1	5.87432	-0.385956	0.000180427	Yes
ENSG00000141458	NPC intracellular cholesterol transporter 1	NPC1	4.88369	-0.385802	0.000844455	Yes
ENSG00000163430	follistatin like 1	FSTL1	9.06859	-0.385057	0.0010938	Yes
ENSG00000129474	ajuba LIM protein	AJUBA	5.23794	-0.384619	0.00351585	Yes
ENSG00000182749	progestin and adipoQ receptor family member 7	PAQR7	3.62529	-0.384496	0.00305179	Yes
ENSG00000150764	DIX domain containing 1	DIXDC1	4.69333	-0.383639	0.000198074	Yes
ENSG00000135272	MyoD family inhibitor domain containing	MDFIC	5.28107	-0.383198	5.08337e-05	Yes
ENSG00000122861	plasminogen activator, urokinase	PLAU	7.79533	-0.382614	0.00496839	Yes
ENSG00000132669	Ras and Rab interactor 2	RIN2	5.34642	-0.382347	6.17464e-05	Yes
ENSG00000102178	ubiquitin like 4A	UBL4A	4.52134	-0.381083	0.000704626	Yes
ENSG00000178951	zinc finger and BTB domain containing 7A	ZBTB7A	8.02209	-0.380565	1.0169e-06	Yes
ENSG00000121900	transmembrane protein 54	TMEM54	3.7544	-0.380285	0.00143453	Yes
ENSG00000129473	BCL2 like 2	BCL2L2	3.3904	-0.380045	0.00442327	Yes
ENSG00000108784	N-acetyl-alpha-glucosaminidase	NAGLU	4.27226	-0.379761	0.00115146	Yes
ENSG00000112208	BAG cochaperone 2	BAG2	5.56355	-0.379132	8.25458e-06	Yes
ENSG00000091527	CDV3 homolog	CDV3	8.66011	-0.378737	0.000601256	Yes
ENSG00000204580	discoidin domain receptor tyrosine kinase 1	DDR1	6.06029	-0.378517	0.00252613	Yes
ENSG00000168575	solute carrier family 20 member 2	SLC20A2	5.194	-0.378463	0.000216275	Yes
ENSG00000103222	ATP binding cassette subfamily C member 1	ABCC1	3.98627	-0.377005	0.00343095	Yes
ENSG00000139428	metabolism of cobalamin associated B	MMAB	4.79012	-0.376391	0.0016362	Yes
ENSG00000170004	chromodomain helicase DNA binding protein 3	CHD3	7.96182	-0.37554	0.00024803	Yes
ENSG00000115084	solute carrier family 35 member F5	SLC35F5	5.29766	-0.374514	7.35112e-05	Yes
ENSG00000171444	MCC regulator of WNT signaling pathway	MCC	3.66462	-0.374314	0.00378176	Yes
ENSG00000189227	chromosome 15 open reading frame 61	C15orf61	4.71095	-0.373444	0.000236064	Yes
ENSG00000037965	homeobox C8	HOXC8	5.70895	-0.37278	0.000693439	Yes
ENSG00000136783	nipsnap homolog 3A	NIPSNAP3A	4.09143	-0.371143	0.00286362	Yes
ENSG00000106993	cell division cycle 37 like 1, HSP90 cochaperone	CDC37L1	5.15915	-0.370033	0.00360686	Yes
ENSG00000254726	mex-3 RNA binding family member A	MEX3A	4.91752	-0.369397	0.00528078	Yes
ENSG00000100219	X-box binding protein 1	XBP1	5.6828	-0.369344	6.10686e-05	Yes
ENSG00000117984	cathepsin D	CTSD	9.11689	-0.369178	0.000110961	Yes
ENSG00000070614	N-deacetylase and N-sulfotransferase 1	NDST1	7.92235	-0.368571	0.000152336	Yes
ENSG00000104823	enoyl-CoA hydratase 1	ECH1	5.74852	-0.367154	9.45102e-05	Yes
ENSG00000100605	inositol-tetrakisphosphate 1-kinase	ITPK1	4.94593	-0.366848	8.40198e-05	Yes
ENSG00000197885	NFKB inhibitor interacting Ras like 1	NKIRAS1	3.48828	-0.366496	0.00444221	Yes
ENSG00000143437	aryl hydrocarbon receptor nuclear translocator	ARNT	5.07258	-0.366326	0.000130699	Yes
ENSG00000118263	KLF transcription factor 7	KLF7	5.92601	-0.366063	0.000189427	Yes
ENSG00000118855	major facilitator superfamily domain containing 1	MFSD1	4.32076	-0.365948	0.00202803	Yes
ENSG00000087077	thyroid hormone receptor interactor 6	TRIP6	6.05179	-0.365856	2.38641e-05	Yes
ENSG00000171016	pygopus family PHD finger 1	PYGO1	3.94474	-0.365841	0.00194692	Yes
ENSG00000153179	Ras association domain family member 3	RASSF3	5.10499	-0.36526	0.00070732	Yes
ENSG00000015475	BH3 interacting domain death agonist	BID	4.3607	-0.364375	0.0025669	Yes
ENSG00000237515	shisa family member 9	SHISA9	6.59461	-0.364294	0.000834567	Yes
ENSG00000188042	ADP ribosylation factor like GTPase 4C	ARL4C	5.65168	-0.364007	0.00454752	Yes
ENSG00000164506	syntaxin binding protein 5	STXBP5	5.30192	-0.363697	0.00154952	Yes
ENSG00000170142	ubiquitin conjugating enzyme E2 E1	UBE2E1	6.49803	-0.362954	0.000225604	Yes
ENSG00000122042	ubiquitin like 3	UBL3	5.00314	-0.361836	4.80919e-05	Yes
ENSG00000243335	potassium channel tetramerization domain containing 7	KCTD7	4.45546	-0.360474	0.0021031	Yes
ENSG00000178922	hydroxypyruvate isomerase (putative)	HYI	4.94552	-0.359907	0.000301672	Yes
ENSG00000128487	sperm antigen with calponin homology and coiled-coil domains 1	SPECC1	5.61475	-0.359764	0.00127583	Yes
ENSG00000070444	MAX network transcriptional repressor	MNT	4.48	-0.359115	0.000302883	Yes
ENSG00000173559	nucleic acid binding protein 1	NABP1	4.76006	-0.358786	0.000372736	Yes
ENSG00000103642	lactamase beta	LACTB	5.72654	-0.358777	2.96343e-05	Yes
ENSG00000174282	zinc finger and BTB domain containing 4	ZBTB4	5.69699	-0.35862	8.44033e-05	Yes
ENSG00000145246	ATPase phospholipid transporting 10D (putative)	ATP10D	4.92496	-0.358142	0.00432858	Yes
ENSG00000196139	aldo-keto reductase family 1 member C3	AKR1C3	4.60088	-0.357902	0.00045841	Yes
ENSG00000163565	interferon gamma inducible protein 16	IFI16	6.89156	-0.357451	0.00023852	Yes
ENSG00000138119	myoferlin	MYOF	6.51636	-0.356975	8.30694e-06	Yes
ENSG00000094841	uracil phosphoribosyltransferase homolog	UPRT	3.77455	-0.35652	0.00254257	Yes
ENSG00000150540	histamine N-methyltransferase	HNMT	4.53326	-0.35641	0.00054202	Yes
ENSG00000083799	CYLD lysine 63 deubiquitinase	CYLD	5.75667	-0.355611	0.0015625	Yes
ENSG00000165152	post-GPI attachment to proteins GalNAc transferase 4	PGAP4	3.29889	-0.355343	0.00378583	Yes
ENSG00000107816	leucine zipper tumor suppressor 2	LZTS2	4.89875	-0.354901	0.00152426	Yes
ENSG00000119929	cutC copper transporter	CUTC	3.4748	-0.354694	0.00234413	Yes
ENSG00000184226	protocadherin 9	PCDH9	7.53921	-0.354334	0.00229427	Yes
ENSG00000105281	solute carrier family 1 member 5	SLC1A5	6.9105	-0.353707	0.00255272	Yes
ENSG00000167716	WD repeat domain 81	WDR81	3.88699	-0.352937	0.00103656	Yes
ENSG00000147872	perilipin 2	PLIN2	6.20596	-0.352733	0.00183087	Yes
ENSG00000160213	cystatin B	CSTB	7.34398	-0.351044	0.00340359	Yes
ENSG00000177410	ZNFX1 antisense RNA 1	ZFAS1	7.10963	-0.350754	0.000582763	Yes
ENSG00000069020	microtubule associated serine/threonine kinase family member 4	MAST4	4.37049	-0.35032	0.000289578	Yes
ENSG00000196449	yrdC N6-threonylcarbamoyltransferase domain containing	YRDC	4.23723	-0.348602	0.00218851	Yes
ENSG00000086062	beta-1,4-galactosyltransferase 1	B4GALT1	7.81449	-0.348487	0.000906002	Yes
ENSG00000159899	natriuretic peptide receptor 2	NPR2	4.20358	-0.348287	0.000170988	Yes
ENSG00000174851	Yip1 interacting factor homolog A, membrane trafficking protein	YIF1A	6.41551	-0.348157	2.24695e-05	Yes
ENSG00000169554	zinc finger E-box binding homeobox 2	ZEB2	7.25122	-0.347599	0.0047394	Yes
ENSG00000130522	JunD proto-oncogene, AP-1 transcription factor subunit	JUND	6.95066	-0.347061	0.000656135	Yes
ENSG00000141034	GID complex subunit 4 homolog	GID4	4.04329	-0.34687	0.00225437	Yes
ENSG00000146592	cAMP responsive element binding protein 5	CREB5	4.389	-0.345633	0.00289978	Yes
ENSG00000160991	ORAI calcium release-activated calcium modulator 2	ORAI2	4.33092	-0.34392	0.0023385	Yes
ENSG00000168938	peptidylprolyl isomerase C	PPIC	5.7247	-0.343402	0.000159796	Yes
ENSG00000153071	DAB adaptor protein 2	DAB2	8.23972	-0.343102	8.28522e-06	Yes
ENSG00000135047	cathepsin L	CTSL	6.52478	-0.342461	0.000772343	Yes
ENSG00000087074	protein phosphatase 1 regulatory subunit 15A	PPP1R15A	6.3137	-0.342084	0.00191263	Yes
ENSG00000167700	major facilitator superfamily domain containing 3	MFSD3	4.82142	-0.341922	0.00108329	Yes
ENSG00000111046	myogenic factor 6	MYF6	4.6915	-0.341819	0.00215057	Yes
ENSG00000125652	alkB homolog 7	ALKBH7	4.57003	-0.341309	0.000554128	Yes
ENSG00000150593	programmed cell death 4	PDCD4	5.47817	-0.339913	0.000138401	Yes
ENSG00000183864	transducer of ERBB2, 2	TOB2	5.55969	-0.339604	0.00125671	Yes
ENSG00000061337	leucine zipper tumor suppressor 1	LZTS1	6.38876	-0.339494	0.00588728	Yes
ENSG00000204262	collagen type V alpha 2 chain	COL5A2	7.7652	-0.338913	2.33863e-05	Yes
ENSG00000182827	acyl-CoA binding domain containing 3	ACBD3	7.32041	-0.338896	4.51988e-05	Yes
ENSG00000070778	protein tyrosine phosphatase non-receptor type 21	PTPN21	5.31004	-0.33809	0.000771575	Yes
ENSG00000124201	zinc finger NFX1-type containing 1	ZNFX1	7.13634	-0.337679	5.33261e-05	Yes
ENSG00000169047	insulin receptor substrate 1	IRS1	6.17775	-0.337292	2.1694e-05	Yes
ENSG00000112419	phosphatase and actin regulator 2	PHACTR2	6.09169	-0.337062	0.00269364	Yes
ENSG00000197461	platelet derived growth factor subunit A	PDGFA	7.85485	-0.336263	0.000154097	Yes
ENSG00000275832	Rho GTPase activating protein 23	ARHGAP23	5.88503	-0.334876	0.00475002	Yes
ENSG00000079308	tensin 1	TNS1	7.41669	-0.334102	0.00117598	Yes
ENSG00000114019	angiomotin like 2	AMOTL2	6.9458	-0.33367	0.00209094	Yes
ENSG00000147650	LDL receptor related protein 12	LRP12	6.01611	-0.332583	0.000115602	Yes
ENSG00000019144	pleckstrin homology like domain family B member 1	PHLDB1	6.73503	-0.332331	6.76187e-05	Yes
ENSG00000131724	interleukin 13 receptor subunit alpha 1	IL13RA1	4.96072	-0.331665	0.000565972	Yes
ENSG00000106070	growth factor receptor bound protein 10	GRB10	5.35967	-0.331434	0.00050845	Yes
ENSG00000124225	prostate transmembrane protein, androgen induced 1	PMEPA1	7.07004	-0.33052	0.000206968	Yes
ENSG00000106591	mitochondrial ribosomal protein L32	MRPL32	4.48479	-0.329748	0.00330597	Yes
ENSG00000138448	integrin subunit alpha V	ITGAV	6.19857	-0.329466	6.87995e-06	Yes
ENSG00000107372	zinc finger AN1-type containing 5	ZFAND5	6.71582	-0.329427	6.736e-06	Yes
ENSG00000170581	signal transducer and activator of transcription 2	STAT2	6.00982	-0.32936	0.000425738	Yes
ENSG00000119729	ras homolog family member Q	RHOQ	6.24646	-0.328586	9.15203e-05	Yes
ENSG00000114573	ATPase H+ transporting V1 subunit A	ATP6V1A	5.99702	-0.327196	0.000218662	Yes
ENSG00000124006	obscurin like cytoskeletal adaptor 1	OBSL1	5.96804	-0.326552	0.00236006	Yes
ENSG00000168003	solute carrier family 3 member 2	SLC3A2	7.37222	-0.326335	0.000190089	Yes
ENSG00000170088	transmembrane protein 192	TMEM192	4.57499	-0.326225	0.000466773	Yes
ENSG00000127124	HIVEP zinc finger 3	HIVEP3	3.66459	-0.325509	0.00438394	Yes
ENSG00000139722	VPS37B subunit of ESCRT-I	VPS37B	5.13356	-0.325426	0.00187571	Yes
ENSG00000151327	uncharacterized LOC101927178	LOC101927178	6.71722	-0.32031	3.81606e-05	Yes
ENSG00000143622	Ras like without CAAX 1	RIT1	4.79211	-0.319692	0.00437711	Yes
ENSG00000175274	tumor protein p53 inducible protein 11	TP53I11	6.22128	-0.319236	9.22498e-05	Yes
ENSG00000166225	fibroblast growth factor receptor substrate 2	FRS2	4.38868	-0.31904	0.00239085	Yes
ENSG00000170955	caveolae associated protein 3	CAVIN3	6.83075	-0.31765	6.36782e-05	Yes
ENSG00000148120	aminopeptidase O (putative)	AOPEP	5.75223	-0.317512	8.25954e-06	Yes
ENSG00000143367	tuftelin 1	TUFT1	5.5546	-0.313987	0.000862368	Yes
ENSG00000169604	ANTXR cell adhesion molecule 1	ANTXR1	7.82805	-0.312471	0.000924346	Yes
ENSG00000165813	coiled-coil domain containing 186	CCDC186	6.42928	-0.311324	0.00548152	Yes
ENSG00000123146	adhesion G protein-coupled receptor E5	ADGRE5	5.35065	-0.311253	0.00060387	Yes
ENSG00000130340	sorting nexin 9	SNX9	4.67116	-0.310996	0.00542148	Yes
ENSG00000154803	folliculin	FLCN	5.74583	-0.310481	0.000414114	Yes
ENSG00000113583	chromosome 5 open reading frame 15	C5orf15	6.3903	-0.31033	0.000934147	Yes
ENSG00000131323	TNF receptor associated factor 3	TRAF3	4.41908	-0.31031	0.00158793	Yes
ENSG00000138764	cyclin G2	CCNG2	6.02144	-0.309938	0.00448724	Yes
ENSG00000115129	tumor protein p53 inducible protein 3	TP53I3	5.9189	-0.309824	0.000575379	Yes
ENSG00000155330	chromosome 16 open reading frame 87	C16orf87	4.39836	-0.309409	0.0044603	Yes
ENSG00000176871	WD repeat and SOCS box containing 2	WSB2	6.16312	-0.309306	7.22229e-05	Yes
ENSG00000164300	serine incorporator 5	SERINC5	3.61093	-0.308715	0.00554672	Yes
ENSG00000102554	KLF transcription factor 5	KLF5	6.81497	-0.307693	0.00174671	Yes
ENSG00000050820	BCAR1 scaffold protein, Cas family member	BCAR1	5.73399	-0.307086	0.00139604	Yes
ENSG00000006451	RAS like proto-oncogene A	RALA	7.12386	-0.306065	0.00360104	Yes
ENSG00000109787	KLF transcription factor 3	KLF3	6.11988	-0.305562	0.00155921	Yes
ENSG00000107771	coiled-coil serine rich protein 2	CCSER2	5.64412	-0.30554	0.000312859	Yes
ENSG00000125868	destrin, actin depolymerizing factor	DSTN	8.88811	-0.305453	4.59275e-05	Yes
ENSG00000110237	Rho guanine nucleotide exchange factor 17	ARHGEF17	6.71848	-0.305322	0.00291987	Yes
ENSG00000102893	phosphorylase kinase regulatory subunit beta	PHKB	4.94042	-0.304205	0.000646141	Yes
ENSG00000197780	TATA-box binding protein associated factor 13	TAF13	5.79921	-0.303409	0.000670009	Yes
ENSG00000122863	carbohydrate sulfotransferase 3	CHST3	5.48452	-0.303405	0.00126185	Yes
ENSG00000137124	aldehyde dehydrogenase 1 family member B1	ALDH1B1	6.47662	-0.302439	0.00297245	Yes
ENSG00000173511	vascular endothelial growth factor B	VEGFB	5.43945	-0.301615	0.000696231	Yes
ENSG00000166173	La ribonucleoprotein 6, translational regulator	LARP6	5.23739	-0.30094	0.00117546	Yes
ENSG00000168542	collagen type III alpha 1 chain	COL3A1	8.86688	-0.300203	0.000123507	Yes
ENSG00000129657	SEC14 like lipid binding 1	SEC14L1	5.7274	-0.299038	0.00267123	Yes
ENSG00000143322	ABL proto-oncogene 2, non-receptor tyrosine kinase	ABL2	7.33381	-0.298925	0.000111138	Yes
ENSG00000107130	neuronal calcium sensor 1	NCS1	6.29463	-0.296562	0.00421505	Yes
ENSG00000039560	retinoic acid induced 14	RAI14	7.95085	-0.29646	0.000560219	Yes
ENSG00000080503	SWI/SNF related, matrix associated, actin dependent regulator of chromatin, subfamily a, member 2	SMARCA2	6.81949	-0.294228	0.000636526	Yes
ENSG00000168461	RAB31, member RAS oncogene family	RAB31	6.93262	-0.293975	3.31112e-05	Yes
ENSG00000175220	Rho GTPase activating protein 1	ARHGAP1	6.42246	-0.293874	5.01904e-05	Yes
ENSG00000179833	SERTA domain containing 2	SERTAD2	6.38739	-0.293825	0.000259495	Yes
ENSG00000137177	kinesin family member 13A	KIF13A	6.82318	-0.292332	0.00269593	Yes
ENSG00000144560	vestigial like family member 4	VGLL4	5.71319	-0.29158	0.000182525	Yes
ENSG00000155097	ATPase H+ transporting V1 subunit C1	ATP6V1C1	4.32221	-0.291368	0.00235965	Yes
ENSG00000206538	vestigial like family member 3	VGLL3	6.65635	-0.291366	0.000935531	Yes
ENSG00000135046	annexin A1	ANXA1	6.7335	-0.290917	0.000418596	Yes
ENSG00000226479	transmembrane protein 185B	TMEM185B	4.68476	-0.28979	0.000893935	Yes
ENSG00000162413	kelch like family member 21	KLHL21	5.79253	-0.289677	0.00494113	Yes
ENSG00000087460	GNAS complex locus	GNAS	9.19655	-0.288526	0.00124496	Yes
ENSG00000114770	ATP binding cassette subfamily C member 5	ABCC5	6.23751	-0.288488	0.00190174	Yes
ENSG00000142192	amyloid beta precursor protein	APP	8.5769	-0.287829	3.11663e-05	Yes
ENSG00000177030	DEAF1 transcription factor	DEAF1	4.15074	-0.287672	0.0040444	Yes
ENSG00000152778	interferon induced protein with tetratricopeptide repeats 5	IFIT5	4.63363	-0.287349	0.00245116	Yes
ENSG00000104635	solute carrier family 39 member 14	SLC39A14	4.98598	-0.2869	0.0028316	Yes
ENSG00000129493	HEAT repeat containing 5A	HEATR5A	5.24462	-0.286262	0.000444605	Yes
ENSG00000112667	2'-deoxynucleoside 5'-phosphate N-hydrolase 1	DNPH1	5.93201	-0.284123	0.00120774	Yes
ENSG00000114251	Wnt family member 5A	WNT5A	6.50073	-0.282796	0.00102614	Yes
ENSG00000138835	regulator of G protein signaling 3	RGS3	5.57986	-0.282658	0.00199582	Yes
ENSG00000110844	pre-mRNA processing factor 40 homolog B	PRPF40B	4.36283	-0.282123	0.00198856	Yes
ENSG00000141696	prolyl 3-hydroxylase family member 4 (inactive)	P3H4	6.05675	-0.281133	5.78785e-05	Yes
ENSG00000185088	ribosomal protein S27 like	RPS27L	9.06124	-0.279996	0.00125729	Yes
ENSG00000130962	proline rich and Gla domain 1	PRRG1	4.75594	-0.279452	0.00168021	Yes
ENSG00000136026	cytoskeleton associated protein 4	CKAP4	9.65518	-0.278897	0.00188471	Yes
ENSG00000122884	prolyl 4-hydroxylase subunit alpha 1	P4HA1	7.72358	-0.278708	0.0010193	Yes
ENSG00000148468	family with sequence similarity 171 member A1	FAM171A1	4.98166	-0.276978	0.00422809	Yes
ENSG00000035862	TIMP metallopeptidase inhibitor 2	TIMP2	8.81113	-0.276303	0.00595108	Yes
ENSG00000060982	branched chain amino acid transaminase 1	BCAT1	7.86702	-0.276221	0.000195454	Yes
ENSG00000165915	solute carrier family 39 member 13	SLC39A13	6.73421	-0.276193	0.000392369	Yes
ENSG00000165801	Rho guanine nucleotide exchange factor 40	ARHGEF40	5.13852	-0.275987	0.00158618	Yes
ENSG00000160691	SHC adaptor protein 1	SHC1	7.43982	-0.274876	0.00125016	Yes
ENSG00000136754	abl interactor 1	ABI1	4.85023	-0.274648	0.000853337	Yes
ENSG00000100403	zinc finger CCCH-type containing 7B	ZC3H7B	5.92325	-0.274515	0.00230488	Yes
ENSG00000274523	RCC1 like	RCC1L	5.17081	-0.274131	0.00150981	Yes
ENSG00000128309	mercaptopyruvate sulfurtransferase	MPST	5.05026	-0.273821	0.00557203	Yes
ENSG00000075420	fibronectin type III domain containing 3B	FNDC3B	6.72112	-0.273801	0.00326554	Yes
ENSG00000112773	terminal nucleotidyltransferase 5A	TENT5A	5.65601	-0.273765	0.00367856	Yes
ENSG00000198353	homeobox C4	HOXC4	4.32468	-0.272786	0.00560706	Yes
ENSG00000149932	transmembrane protein 219	TMEM219	5.88615	-0.272176	0.000730281	Yes
ENSG00000090971	N-acetyltransferase 14 (putative)	NAT14	5.06454	-0.271528	0.00246625	Yes
ENSG00000167987	VPS37C subunit of ESCRT-I	VPS37C	4.856	-0.270743	0.00199997	Yes
ENSG00000116199	FAM20B glycosaminoglycan xylosylkinase	FAM20B	5.3342	-0.26931	0.000597698	Yes
ENSG00000123636	bromodomain adjacent to zinc finger domain 2B	BAZ2B	6.89737	-0.268392	0.0046353	Yes
ENSG00000100300	translocator protein	TSPO	7.51912	-0.268321	0.000192259	Yes
ENSG00000135679	MDM2 proto-oncogene	MDM2	6.40896	-0.267451	0.00300175	Yes
ENSG00000187109	nucleosome assembly protein 1 like 1	NAP1L1	9.98021	-0.266606	5.07859e-05	Yes
ENSG00000150457	large tumor suppressor kinase 2	LATS2	5.70397	-0.265842	0.00095456	Yes
ENSG00000113732	ATPase H+ transporting V0 subunit e1	ATP6V0E1	7.85857	-0.265826	4.13295e-05	Yes
ENSG00000157654	PALM2 and AKAP2 fusion	PALM2AKAP2	8.48036	-0.265017	0.00110013	Yes
ENSG00000075711	discs large MAGUK scaffold protein 1	DLG1	6.88351	-0.264344	0.00126776	Yes
ENSG00000018189	RUN and FYVE domain containing 3	RUFY3	6.11245	-0.263369	0.000666731	Yes
ENSG00000104549	squalene epoxidase	SQLE	6.47988	-0.260941	0.00315756	Yes
ENSG00000064666	calponin 2	CNN2	6.65247	-0.259557	0.0046847	Yes
ENSG00000116171	sterol carrier protein 2	SCP2	5.82426	-0.258696	0.000599698	Yes
ENSG00000154380	ENAH actin regulator	ENAH	9.02145	-0.258485	0.00426798	Yes
ENSG00000189043	NDUFA4 mitochondrial complex associated	NDUFA4	7.44242	-0.25802	0.000975655	Yes
ENSG00000263465	serine and arginine rich splicing factor 8	SRSF8	5.0437	-0.257426	0.00185976	Yes
ENSG00000093167	LRR binding FLII interacting protein 2	LRRFIP2	5.98462	-0.257189	0.00583066	Yes
ENSG00000010818	HIVEP zinc finger 2	HIVEP2	4.72652	-0.256761	0.00219014	Yes
ENSG00000072415	protein associated with LIN7 1, MAGUK p55 family member	PALS1	5.82733	-0.256412	0.0049347	Yes
ENSG00000139083	ETS variant transcription factor 6	ETV6	4.1261	-0.256295	0.00417759	Yes
ENSG00000108828	vesicle amine transport 1	VAT1	8.0062	-0.256247	0.00201018	Yes
ENSG00000067082	KLF transcription factor 6	KLF6	7.38987	-0.254138	0.000590982	Yes
ENSG00000143179	uridine-cytidine kinase 2	UCK2	5.60029	-0.254093	0.000512361	Yes
ENSG00000162734	proliferation and apoptosis adaptor protein 15	PEA15	9.29861	-0.253167	0.000746268	Yes
ENSG00000147010	SH3 domain containing kinase binding protein 1	SH3KBP1	7.24699	-0.250572	0.000634347	Yes
ENSG00000126432	peroxiredoxin 5	PRDX5	6.89691	-0.25028	0.000211097	Yes
ENSG00000100243	cytochrome b5 reductase 3	CYB5R3	8.18575	-0.249622	0.00062345	Yes
ENSG00000132128	leucine rich repeat containing 41	LRRC41	6.69325	-0.249389	0.00473869	Yes
ENSG00000187051	ribosomal protein S19 binding protein 1	RPS19BP1	5.684	-0.249142	0.00539948	Yes
ENSG00000158290	cullin 4B	CUL4B	6.51453	-0.24892	0.00207898	Yes
ENSG00000032219	AT-rich interaction domain 4A	ARID4A	5.67541	-0.248512	0.00351231	Yes
ENSG00000198856	oligosaccharyltransferase complex non-catalytic subunit	OSTC	7.28754	-0.247302	0.000192695	Yes
ENSG00000052802	methylsterol monooxygenase 1	MSMO1	6.91581	-0.245378	0.00430088	Yes
ENSG00000166398	granule associated Rac and RHOG effector 1	GARRE1	4.96468	-0.244556	0.00341804	Yes
ENSG00000122707	reversion inducing cysteine rich protein with kazal motifs	RECK	5.40962	-0.243801	0.00572929	Yes
ENSG00000082781	integrin subunit beta 5	ITGB5	8.66671	-0.24378	0.000142752	Yes
ENSG00000004961	holocytochrome c synthase	HCCS	5.62213	-0.242196	0.000381119	Yes
ENSG00000099968	BCL2 like 13	BCL2L13	5.49038	-0.242136	0.000880461	Yes
ENSG00000113552	glucosamine-6-phosphate deaminase 1	GNPDA1	6.176	-0.241755	0.00470098	Yes
ENSG00000102317	RNA binding motif protein 3	RBM3	6.23878	-0.241389	0.0015006	Yes
ENSG00000099246	RAB18, member RAS oncogene family	RAB18	6.64251	-0.237598	0.000330404	Yes
ENSG00000242802	adaptor related protein complex 5 subunit zeta 1	AP5Z1	5.95766	-0.237551	0.00495674	Yes
ENSG00000115993	trafficking kinesin protein 2	TRAK2	7.04099	-0.237463	0.00422443	Yes
ENSG00000106266	sorting nexin 8	SNX8	4.9707	-0.235801	0.00362081	Yes
ENSG00000133422	MORC family CW-type zinc finger 2	MORC2	4.81121	-0.235723	0.00445547	Yes
ENSG00000124299	peptidase D	PEPD	5.40149	-0.234779	0.00453773	Yes
ENSG00000267519	NA	NA	6.26952	-0.234766	0.00140823	Yes
ENSG00000147416	ATPase H+ transporting V1 subunit B2	ATP6V1B2	7.23248	-0.233578	0.000704904	Yes
ENSG00000140105	tryptophanyl-tRNA synthetase 1	WARS1	6.22706	-0.233436	0.00473368	Yes
ENSG00000163297	ANTXR cell adhesion molecule 2	ANTXR2	6.37093	-0.23311	0.00300862	Yes
ENSG00000147027	transmembrane protein 47	TMEM47	6.87419	-0.233101	0.0038891	Yes
ENSG00000157193	LDL receptor related protein 8	LRP8	5.12457	-0.231402	0.00591616	Yes
ENSG00000011198	abhydrolase domain containing 5, lysophosphatidic acid acyltransferase	ABHD5	5.83715	-0.229303	0.00319869	Yes
ENSG00000166557	transmembrane p24 trafficking protein 3	TMED3	6.70221	-0.228089	0.00330182	Yes
ENSG00000140941	microtubule associated protein 1 light chain 3 beta	MAP1LC3B	6.32497	-0.228038	0.000616718	Yes
ENSG00000149485	fatty acid desaturase 1	FADS1	7.71995	-0.227049	0.0029133	Yes
ENSG00000186834	HEXIM P-TEFb complex subunit 1	HEXIM1	6.32917	-0.226788	9.8548e-05	Yes
ENSG00000117139	lysine demethylase 5B	KDM5B	6.49782	-0.225449	0.00299391	Yes
ENSG00000228474	oligosaccharyltransferase complex subunit 4, non-catalytic	OST4	8.43264	-0.224553	0.00442784	Yes
ENSG00000162144	cytochrome b561 family member A3	CYB561A3	6.01403	-0.223583	0.00350504	Yes
ENSG00000148700	adducin 3	ADD3	6.59535	-0.220954	0.003299	Yes
ENSG00000112992	nicotinamide nucleotide transhydrogenase	NNT	5.52638	-0.220457	0.00330821	Yes
ENSG00000101608	myosin light chain 12A	MYL12A	8.83751	-0.219186	0.000859742	Yes
ENSG00000146112	phostensin-like	LOC107987457	7.41251	-0.219112	0.00370365	Yes
ENSG00000168264	interferon regulatory factor 2 binding protein 2	IRF2BP2	7.05441	-0.218078	0.00259829	Yes
ENSG00000109079	TNF alpha induced protein 1	TNFAIP1	5.54413	-0.216283	0.00399444	Yes
ENSG00000115944	cytochrome c oxidase subunit 7A2 like	COX7A2L	6.6359	-0.213781	0.00162503	Yes
ENSG00000104164	biogenesis of lysosomal organelles complex 1 subunit 6	BLOC1S6	5.89683	-0.212676	0.000909765	Yes
ENSG00000104964	TLE family member 5, transcriptional modulator	TLE5	7.50636	-0.21181	0.00334858	Yes
ENSG00000136628	glutamyl-prolyl-tRNA synthetase 1	EPRS1	7.13316	-0.210693	0.00572432	Yes
ENSG00000204217	bone morphogenetic protein receptor type 2	BMPR2	7.02503	-0.208909	0.000410935	Yes
ENSG00000123091	ring finger protein 11	RNF11	6.32007	-0.208569	0.00596671	Yes
ENSG00000064601	cathepsin A	CTSA	6.63452	-0.208006	0.00136945	Yes
ENSG00000068366	acyl-CoA synthetase long chain family member 4	ACSL4	6.74142	-0.207695	0.00419262	Yes
ENSG00000160746	anoctamin 10	ANO10	5.88365	-0.203851	0.00447014	Yes
ENSG00000119801	yippee like 5	YPEL5	5.71897	-0.200559	0.00189279	Yes
ENSG00000129116	palladin, cytoskeletal associated protein	PALLD	9.86869	-0.199346	0.00310941	Yes
ENSG00000172638	EGF containing fibulin extracellular matrix protein 2	EFEMP2	6.58945	-0.198268	0.00230762	Yes
ENSG00000272888	NA	NA	5.86328	-0.196843	0.00591718	Yes
ENSG00000080845	DLG associated protein 4	DLGAP4	6.44902	-0.196784	0.00266158	Yes
ENSG00000186575	NF2, moesin-ezrin-radixin like (MERLIN) tumor suppressor	NF2	6.5478	-0.194437	0.00119022	Yes
ENSG00000155115	general transcription factor IIIC subunit 6	GTF3C6	6.44531	-0.194061	0.0053838	Yes
ENSG00000138069	RAB1A, member RAS oncogene family	RAB1A	6.90874	-0.193256	0.0007821	Yes
ENSG00000114480	1,4-alpha-glucan branching enzyme 1	GBE1	5.89555	-0.190891	0.00465449	Yes
ENSG00000118680	myosin light chain 12B	MYL12B	8.47765	-0.187426	0.00258608	Yes
ENSG00000129562	defender against cell death 1	DAD1	6.75553	-0.185295	0.00597874	Yes
ENSG00000108256	nuclear FMR1 interacting protein 2	NUFIP2	6.7192	-0.184457	0.00308681	Yes
ENSG00000007520	TSR3 ribosome maturation factor	TSR3	6.64274	-0.182199	0.00407499	Yes
ENSG00000185650	ZFP36 ring finger protein like 1	ZFP36L1	10.0241	-0.178006	0.00436569	Yes
ENSG00000123989	chondroitin polymerizing factor	CHPF	6.84749	-0.177745	0.00521832	Yes
ENSG00000143222	ubiquitin-fold modifier conjugating enzyme 1	UFC1	6.92477	-0.171754	0.00192211	Yes
ENSG00000072110	actinin alpha 1	ACTN1	9.69067	-0.171574	0.0021561	Yes
ENSG00000159658	EF-hand calcium binding domain 14	EFCAB14	6.42637	-0.171511	0.00375574	Yes
ENSG00000090615	golgin A3	GOLGA3	7.42338	-0.162481	0.00432897	Yes
ENSG00000075785	RAB7A, member RAS oncogene family	RAB7A	7.41468	-0.162363	0.00561865	Yes
ENSG00000115234	sorting nexin 17	SNX17	6.311	-0.159756	0.00571196	Yes
ENSG00000067560	ras homolog family member A	RHOA	9.5358	-0.151166	0.00539179	Yes

## Sheet: Down with PN
ENSEMBL	GENENAME	SYMBOL	AveExpr	logFC	P.Value	Global FDR < 5%
ENSG00000272733	NA	NA	-0.838349	-1.86336	0.00257562	Yes
ENSG00000260276	NA	NA	-0.377417	-1.64801	0.000288752	Yes
ENSG00000226496	long intergenic non-protein coding RNA 323	LINC00323	-1.37072	-1.41401	0.00442007	Yes
ENSG00000248734	NA	NA	-0.733712	-1.40093	0.00314579	Yes
ENSG00000109927	TBCEL-TECTA readthrough	TBCEL-TECTA	0.243778	-1.25346	0.0026476	Yes
ENSG00000105664	cartilage oligomeric matrix protein	COMP	0.81706	-1.18893	0.00145075	Yes
ENSG00000257681	NA	NA	0.0105137	-1.18715	0.00114685	Yes
ENSG00000269825	Zinc finger protein LOC122539214	LOC122539214	0.407482	-1.17864	0.00296427	Yes
ENSG00000269899	NA	NA	-0.253031	-1.14397	0.00458756	Yes
ENSG00000165507	DEPP autophagy regulator 1	DEPP1	2.72517	-1.13555	6.18506e-05	Yes
ENSG00000205913	SRRM2 antisense RNA 1	SRRM2-AS1	-0.0638346	-1.12765	0.00277941	Yes
ENSG00000204362	long intergenic non-protein coding RNA 2783	LINC02783	0.543804	-1.07094	0.0027853	Yes
ENSG00000135842	niban apoptosis regulator 1	NIBAN1	2.23431	-1.06108	0.000626752	Yes
ENSG00000197766	complement factor D	CFD	0.393771	-1.01854	0.00385353	Yes
ENSG00000154856	APC down-regulated 1	APCDD1	1.40518	-0.980801	0.000420745	Yes
ENSG00000188266	hydroxylysine kinase	HYKK	0.110032	-0.972557	0.00321343	Yes
ENSG00000164330	EBF transcription factor 1	EBF1	2.34401	-0.835731	0.00220993	Yes
ENSG00000099998	gamma-glutamyltransferase 5	GGT5	3.89038	-0.821643	0.00276032	Yes
ENSG00000197971	myelin basic protein	MBP	1.7504	-0.817898	0.00450044	Yes
ENSG00000101255	tribbles pseudokinase 3	TRIB3	2.78306	-0.807116	0.000727564	Yes
ENSG00000099953	matrix metallopeptidase 11	MMP11	3.82669	-0.768444	1.63392e-06	Yes
ENSG00000171658	NmrA like redox sensor 2, pseudogene	NMRAL2P	1.31046	-0.744114	0.00186154	Yes
ENSG00000239280	NA	NA	1.54403	-0.700263	0.00376498	Yes
ENSG00000108846	ATP binding cassette subfamily C member 3	ABCC3	3.69178	-0.699711	0.00389173	Yes
ENSG00000228436	uncharacterized LOC105378663	LOC105378663	1.43154	-0.668665	0.00286149	Yes
ENSG00000189050	ring finger protein, transmembrane 1	RNFT1	1.49898	-0.667439	0.00099931	Yes
ENSG00000135407	advillin	AVIL	0.731213	-0.663808	0.00135076	Yes
ENSG00000253320	NA	NA	1.1174	-0.658301	0.0038373	Yes
ENSG00000116016	endothelial PAS domain protein 1	EPAS1	4.3811	-0.651533	7.09159e-05	Yes
ENSG00000122026	ribosomal protein L21	RPL21	1.37035	-0.62872	0.00457709	Yes
ENSG00000107317	prostaglandin D2 synthase	PTGDS	7.44805	-0.614641	4.34067e-06	Yes
ENSG00000136235	glycoprotein nmb	GPNMB	4.41242	-0.605946	2.31417e-06	Yes
ENSG00000035664	death associated protein kinase 2	DAPK2	3.12263	-0.593392	0.00108895	Yes
ENSG00000171812	collagen type VIII alpha 2 chain	COL8A2	2.34093	-0.590178	0.000838507	Yes
ENSG00000215883	cytochrome b5 reductase like	CYB5RL	2.37928	-0.580989	0.000319619	Yes
ENSG00000136010	aldehyde dehydrogenase 1 family member L2	ALDH1L2	4.3116	-0.56831	0.000344162	Yes
ENSG00000187134	aldo-keto reductase family 1 member C1	AKR1C1	3.66799	-0.545841	0.00191227	Yes
ENSG00000060718	collagen type XI alpha 1 chain	COL11A1	7.68205	-0.538568	0.00137609	Yes
ENSG00000134824	fatty acid desaturase 2	FADS2	6.5253	-0.521273	0.000588247	Yes
ENSG00000132000	podocan like 1	PODNL1	2.35388	-0.519321	0.00294791	Yes
ENSG00000115414	fibronectin 1	FN1	11.2259	-0.518919	0.000159158	Yes
ENSG00000099194	stearoyl-CoA desaturase	SCD	8.57517	-0.508424	1.59832e-05	Yes
ENSG00000182326	complement C1s	C1S	3.69146	-0.498974	0.00119064	Yes
ENSG00000112972	3-hydroxy-3-methylglutaryl-CoA synthase 1	HMGCS1	7.26729	-0.477316	0.000438302	Yes
ENSG00000222009	BTB domain containing 19	BTBD19	3.05101	-0.465776	0.00311067	Yes
ENSG00000078098	fibroblast activation protein alpha	FAP	5.23038	-0.460178	0.000198501	Yes
ENSG00000149781	FERM domain containing kindlin 3	FERMT3	3.48418	-0.451563	0.00110451	Yes
ENSG00000196569	laminin subunit alpha 2	LAMA2	7.19072	-0.447722	4.33998e-06	Yes
ENSG00000160447	protein kinase N3	PKN3	2.61755	-0.4474	0.00328346	Yes
ENSG00000052802	methylsterol monooxygenase 1	MSMO1	6.91581	-0.446222	7.6685e-06	Yes
ENSG00000166289	pleckstrin homology and FYVE domain containing 1	PLEKHF1	3.78391	-0.445847	0.00174505	Yes
ENSG00000151012	solute carrier family 7 member 11	SLC7A11	6.15581	-0.445684	0.00248283	Yes
ENSG00000184160	adrenoceptor alpha 2C	ADRA2C	3.24256	-0.443721	0.00370412	Yes
ENSG00000230630	NA	NA	3.41078	-0.442736	0.000570081	Yes
ENSG00000167555	zinc finger protein 528	ZNF528	3.11704	-0.435713	0.000445177	Yes
ENSG00000163661	pentraxin 3	PTX3	6.21186	-0.434389	0.00191913	Yes
ENSG00000221869	CCAAT enhancer binding protein delta	CEBPD	6.68998	-0.431491	0.00376501	Yes
ENSG00000142327	arginyl aminopeptidase like 1	RNPEPL1	3.83505	-0.422631	0.000333456	Yes
ENSG00000260916	cell cycle progression 1	CCPG1	3.99855	-0.418005	0.00127723	Yes
ENSG00000138193	phospholipase C epsilon 1	PLCE1	3.6158	-0.417045	0.00568531	Yes
ENSG00000197355	UDP-N-acetylglucosamine pyrophosphorylase 1 like 1	UAP1L1	2.7889	-0.415522	0.00384421	Yes
ENSG00000115380	EGF containing fibulin extracellular matrix protein 1	EFEMP1	5.64075	-0.415017	0.000496954	Yes
ENSG00000184500	protein S	PROS1	3.64199	-0.413935	0.000252006	Yes
ENSG00000000971	complement factor H	CFH	6.04779	-0.408351	0.000143717	Yes
ENSG00000176046	nuclear protein 1, transcriptional regulator	NUPR1	5.60095	-0.40146	0.000830416	Yes
ENSG00000198542	integrin subunit beta like 1	ITGBL1	7.18694	-0.397882	0.00387941	Yes
ENSG00000111799	collagen type XII alpha 1 chain	COL12A1	6.92059	-0.388906	0.00235761	Yes
ENSG00000148700	adducin 3	ADD3	6.59535	-0.384154	8.75666e-06	Yes
ENSG00000163818	leucine zipper transcription factor like 1	LZTFL1	3.44963	-0.38066	0.0051116	Yes
ENSG00000130513	growth differentiation factor 15	GDF15	6.59945	-0.376664	0.00294446	Yes
ENSG00000104549	squalene epoxidase	SQLE	6.47988	-0.372786	9.6677e-05	Yes
ENSG00000067064	isopentenyl-diphosphate delta isomerase 1	IDI1	5.979	-0.363828	0.000889854	Yes
ENSG00000117984	cathepsin D	CTSD	9.11689	-0.363717	0.000129739	Yes
ENSG00000071967	cytochrome b reductase 1	CYBRD1	5.17648	-0.358275	0.000315589	Yes
ENSG00000123384	LDL receptor related protein 1	LRP1	8.08171	-0.356097	0.000621549	Yes
ENSG00000254911	small Cajal body-specific RNA 9 like	SCARNA9L	4.54135	-0.352863	0.00327392	Yes
ENSG00000144724	protein tyrosine phosphatase receptor type G	PTPRG	5.72859	-0.351743	7.17925e-05	Yes
ENSG00000130150	motile sperm domain containing 2	MOSPD2	3.83215	-0.350334	0.00570859	Yes
ENSG00000011028	mannose receptor C type 2	MRC2	8.73707	-0.343474	0.000757179	Yes
ENSG00000168209	DNA damage inducible transcript 4	DDIT4	6.40224	-0.337464	0.00220818	Yes
ENSG00000070540	WD repeat domain, phosphoinositide interacting 1	WIPI1	5.0873	-0.333925	0.00278058	Yes
ENSG00000141458	NPC intracellular cholesterol transporter 1	NPC1	4.88369	-0.332164	0.00265095	Yes
ENSG00000183010	pyrroline-5-carboxylate reductase 1	PYCR1	5.56407	-0.330761	0.000898562	Yes
ENSG00000120437	acetyl-CoA acetyltransferase 2	ACAT2	6.76617	-0.330345	0.00059468	Yes
ENSG00000140743	cerebellar degeneration related protein 2	CDR2	4.09247	-0.327971	0.00352998	Yes
ENSG00000197381	adenosine deaminase RNA specific B1	ADARB1	6.39737	-0.325681	0.000454974	Yes
ENSG00000174989	F-box and WD repeat domain containing 8	FBXW8	3.90941	-0.324534	0.00410633	Yes
ENSG00000004399	plexin D1	PLXND1	5.5984	-0.323307	0.00188902	Yes
ENSG00000158163	DAZ interacting zinc finger protein 1 like	DZIP1L	4.49097	-0.31179	0.000777956	Yes
ENSG00000109929	sterol-C5-desaturase	SC5D	7.15499	-0.311307	0.000412202	Yes
ENSG00000065833	malic enzyme 1	ME1	4.33083	-0.309857	0.00156243	Yes
ENSG00000158863	FHF complex subunit HOOK interacting protein 2B	FHIP2B	4.98543	-0.309534	0.000350903	Yes
ENSG00000135047	cathepsin L	CTSL	6.52478	-0.309297	0.00182737	Yes
ENSG00000160752	farnesyl diphosphate synthase	FDPS	7.35349	-0.308354	0.000601256	Yes
ENSG00000104763	N-acylsphingosine amidohydrolase 1	ASAH1	6.18791	-0.306951	0.00143691	Yes
ENSG00000164506	syntaxin binding protein 5	STXBP5	5.30192	-0.305119	0.00551446	Yes
ENSG00000107731	unc-5 netrin receptor B	UNC5B	6.55868	-0.302701	0.003357	Yes
ENSG00000198740	zinc finger protein 652	ZNF652	5.00736	-0.299876	0.000386638	Yes
ENSG00000164692	collagen type I alpha 2 chain	COL1A2	10.8637	-0.299661	0.00504806	Yes
ENSG00000204054	NA	NA	3.59082	-0.293161	0.00305409	Yes
ENSG00000149485	fatty acid desaturase 1	FADS1	7.71995	-0.291224	0.000284509	Yes
ENSG00000060982	branched chain amino acid transaminase 1	BCAT1	7.86702	-0.286697	0.000125517	Yes
ENSG00000142798	heparan sulfate proteoglycan 2	HSPG2	8.13726	-0.286033	0.000143888	Yes
ENSG00000013441	CDC like kinase 1	CLK1	5.22032	-0.284871	0.0054085	Yes
ENSG00000105612	deoxyribonuclease 2, lysosomal	DNASE2	4.99985	-0.282493	0.00130197	Yes
ENSG00000122691	twist family bHLH transcription factor 1	TWIST1	5.85741	-0.280007	0.00385454	Yes
ENSG00000115084	solute carrier family 35 member F5	SLC35F5	5.29766	-0.275477	0.00144639	Yes
ENSG00000154803	folliculin	FLCN	5.74583	-0.275273	0.00118838	Yes
ENSG00000070081	nucleobindin 2	NUCB2	6.28743	-0.274599	0.00116127	Yes
ENSG00000109084	transmembrane protein 97	TMEM97	5.52758	-0.272965	0.000991466	Yes
ENSG00000144677	CTD small phosphatase like	CTDSPL	5.90789	-0.268697	0.00073462	Yes
ENSG00000245532	nuclear paraspeckle assembly transcript 1	NEAT1	12.0469	-0.268282	0.00112336	Yes
ENSG00000197081	insulin like growth factor 2 receptor	IGF2R	7.70737	-0.2665	0.00263493	Yes
ENSG00000079459	farnesyl-diphosphate farnesyltransferase 1	FDFT1	7.43561	-0.257793	0.00452316	Yes
ENSG00000134324	lipin 1	LPIN1	5.53805	-0.257567	0.00225395	Yes
ENSG00000164713	brain protein I3	BRI3	7.47423	-0.252866	0.000163826	Yes
ENSG00000198431	thioredoxin reductase 1	TXNRD1	6.83386	-0.251881	0.00271154	Yes
ENSG00000052723	suppressor of IKBKE 1	SIKE1	4.42934	-0.250192	0.00474165	Yes
ENSG00000101439	cystatin C	CST3	7.32329	-0.239405	0.00595394	Yes
ENSG00000123983	acyl-CoA synthetase long chain family member 3	ACSL3	8.52924	-0.238713	0.00589785	Yes
ENSG00000100124	ankyrin repeat domain 54	ANKRD54	4.25292	-0.233756	0.00487798	Yes
ENSG00000168542	collagen type III alpha 1 chain	COL3A1	8.86688	-0.232221	0.00160577	Yes
ENSG00000100219	X-box binding protein 1	XBP1	5.6828	-0.229183	0.00507372	Yes
ENSG00000140105	tryptophanyl-tRNA synthetase 1	WARS1	6.22706	-0.228637	0.00525595	Yes
ENSG00000184182	ubiquitin conjugating enzyme E2 F (putative)	UBE2F	5.34605	-0.228264	0.00278187	Yes
ENSG00000166398	granule associated Rac and RHOG effector 1	GARRE1	4.96468	-0.223853	0.00593126	Yes
ENSG00000197063	MAF bZIP transcription factor G	MAFG	6.57089	-0.222307	0.000736995	Yes
ENSG00000161011	sequestosome 1	SQSTM1	8.52646	-0.213117	0.000246556	Yes
ENSG00000171867	prion protein	PRNP	6.25755	-0.207555	0.00556101	Yes
ENSG00000119655	NPC intracellular cholesterol transporter 2	NPC2	7.17613	-0.203401	0.00250661	Yes
ENSG00000173706	heart development protein with EGF like domains 1	HEG1	6.32949	-0.198923	0.0056783	Yes
ENSG00000114480	1,4-alpha-glucan branching enzyme 1	GBE1	5.89555	-0.196944	0.00346678	Yes
ENSG00000125868	destrin, actin depolymerizing factor	DSTN	8.88811	-0.189661	0.00480698	Yes
ENSG00000109046	WD repeat and SOCS box containing 1	WSB1	7.50833	-0.175898	0.00357716	Yes
ENSG00000082781	integrin subunit beta 5	ITGB5	8.66671	-0.175889	0.00317427	Yes
ENSG00000064601	cathepsin A	CTSA	6.63452	-0.175368	0.00518904	Yes

## Sheet: Down with NAMPN
ENSEMBL	GENENAME	SYMBOL	AveExpr	logFC	P.Value	Global FDR < 5%
ENSG00000058404	calcium/calmodulin dependent protein kinase II beta	CAMK2B	-0.335553	-3.4901	5.73294e-05	Yes
ENSG00000272789	NA	NA	-1.64512	-3.40095	0.000311024	Yes
ENSG00000174348	podocan	PODN	-1.16278	-3.26769	6.95299e-06	Yes
ENSG00000254338	MAFA antisense RNA 1	MAFA-AS1	-0.30271	-3.10391	6.16813e-05	Yes
ENSG00000124507	protein kinase C and casein kinase substrate in neurons 1	PACSIN1	-0.0700776	-3.04537	0.000266618	Yes
ENSG00000198838	ryanodine receptor 3	RYR3	-1.55015	-2.93397	0.00028596	Yes
ENSG00000164520	retinoic acid early transcript 1E	RAET1E	-0.670799	-2.9068	3.94853e-05	Yes
ENSG00000129354	adaptor related protein complex 1 subunit mu 2	AP1M2	-0.700123	-2.79377	0.000372801	Yes
ENSG00000121769	fatty acid binding protein 3	FABP3	3.27023	-2.76614	2.18945e-06	Yes
ENSG00000153233	protein tyrosine phosphatase receptor type R	PTPRR	-0.782396	-2.74465	0.00550831	Yes
ENSG00000174945	archaelysin family metallopeptidase 1	AMZ1	-1.03167	-2.71663	0.000160281	Yes
ENSG00000090339	intercellular adhesion molecule 1	ICAM1	-0.799723	-2.68152	0.000190845	Yes
ENSG00000156414	tudor domain containing 9	TDRD9	-1.17296	-2.65491	0.00035544	Yes
ENSG00000064886	chitinase 3 like 2	CHI3L2	-1.1546	-2.53832	0.000823308	Yes
ENSG00000161249	dermokine	DMKN	-0.942193	-2.53752	0.000213513	Yes
ENSG00000167157	paired related homeobox 2	PRRX2	-1.24825	-2.5327	0.000238936	Yes
ENSG00000203499	IQ motif and ankyrin repeat containing 1	IQANK1	-0.785241	-2.52144	0.000882241	Yes
ENSG00000172346	cold shock domain containing C2	CSDC2	2.22671	-2.48604	1.60566e-07	Yes
ENSG00000156510	hexokinase domain containing 1	HKDC1	-0.818803	-2.45172	0.000248291	Yes
ENSG00000138100	tripartite motif containing 54	TRIM54	1.99081	-2.42893	3.13144e-05	Yes
ENSG00000127329	protein tyrosine phosphatase receptor type B	PTPRB	-1.13931	-2.39721	0.000118694	Yes
ENSG00000102760	regulator of cell cycle	RGCC	0.503264	-2.39121	0.000131996	Yes
ENSG00000184313	maestro heat like repeat family member 7	MROH7	-0.552477	-2.3683	0.00110853	Yes
ENSG00000203786	keratinocyte proline rich protein	KPRP	-0.370855	-2.36246	0.000106624	Yes
ENSG00000157766	aggrecan	ACAN	4.22458	-2.34777	9.69743e-07	Yes
ENSG00000273032	DiGeorge syndrome critical region gene 5	DGCR5	-1.24281	-2.34631	0.000359947	Yes
ENSG00000040608	reticulon 4 receptor	RTN4R	0.145101	-2.3077	0.000722062	Yes
ENSG00000077009	nicotinamide riboside kinase 2	NMRK2	-0.756784	-2.30446	0.00200006	Yes
ENSG00000163092	xin actin binding repeat containing 2	XIRP2	1.63519	-2.30184	0.00526611	Yes
ENSG00000198597	zinc finger protein 536	ZNF536	-0.477694	-2.29561	0.00153445	Yes
ENSG00000135116	harakiri, BCL2 interacting protein	HRK	0.0610493	-2.29387	1.82103e-05	Yes
ENSG00000115266	APC regulator of WNT signaling pathway 2	APC2	-1.35228	-2.28828	0.000578971	Yes
ENSG00000187616	myomaker, myoblast fusion factor	MYMK	1.20437	-2.28081	0.00249999	Yes
ENSG00000116183	pappalysin 2	PAPPA2	0.438586	-2.27666	0.00100999	Yes
ENSG00000272950	NA	NA	-0.716854	-2.24984	0.000101972	Yes
ENSG00000254602	NA	NA	-0.694856	-2.24711	0.000111618	Yes
ENSG00000196557	calcium voltage-gated channel subunit alpha1 H	CACNA1H	0.913314	-2.24412	3.78914e-05	Yes
ENSG00000048052	histone deacetylase 9	HDAC9	2.35052	-2.23245	3.17108e-05	Yes
ENSG00000213305	heterogeneous nuclear ribonucleoprotein C pseudogene 6	HNRNPCP6	-0.045911	-2.23114	3.62766e-05	Yes
ENSG00000166278	complement C2	C2	-0.778635	-2.21377	0.000221072	Yes
ENSG00000204323	small integral membrane protein 5	SMIM5	-0.0898982	-2.20969	0.000855025	Yes
ENSG00000198846	thymocyte selection associated high mobility group box	TOX	-1.18978	-2.19899	0.00368257	Yes
ENSG00000101210	eukaryotic translation elongation factor 1 alpha 2	EEF1A2	2.61861	-2.1828	0.00201116	Yes
ENSG00000162944	raftlin family member 2	RFTN2	-0.329117	-2.164	0.00119558	Yes
ENSG00000171840	ninjurin 2	NINJ2	0.50972	-2.13809	0.000100586	Yes
ENSG00000139269	inhibin subunit beta E	INHBE	-0.418026	-2.13305	0.00224214	Yes
ENSG00000078295	adenylate cyclase 2	ADCY2	0.0535799	-2.13164	0.00191662	Yes
ENSG00000234281	NA	NA	0.138894	-2.10682	0.00273417	Yes
ENSG00000141540	tweety family member 2	TTYH2	-1.15051	-2.10491	0.00166623	Yes
ENSG00000264490	NA	NA	-0.399327	-2.09127	0.00117302	Yes
ENSG00000168398	bradykinin receptor B2	BDKRB2	0.232951	-2.08324	0.00204247	Yes
ENSG00000173212	mab-21 like 3	MAB21L3	-0.50337	-2.06179	0.00126276	Yes
ENSG00000171819	angiopoietin like 7	ANGPTL7	-1.15632	-2.06129	0.00532721	Yes
ENSG00000251073	NUDT19 pseudogene 5	NUDT19P5	-0.78112	-2.05754	0.00246097	Yes
ENSG00000187955	collagen type XIV alpha 1 chain	COL14A1	3.4621	-2.05626	6.11931e-07	Yes
ENSG00000172508	carnosine synthase 1	CARNS1	2.01216	-2.05171	5.77382e-05	Yes
ENSG00000136842	tropomodulin 1	TMOD1	1.41052	-2.04179	0.00124462	Yes
ENSG00000101265	Ras association domain family member 2	RASSF2	-0.0306569	-2.03102	0.000563765	Yes
ENSG00000016402	interleukin 20 receptor subunit alpha	IL20RA	1.34313	-2.02846	1.54252e-05	Yes
ENSG00000078814	myosin heavy chain 7B	MYH7B	1.07962	-2.02685	0.000279279	Yes
ENSG00000168334	xin actin binding repeat containing 1	XIRP1	5.71579	-2.02545	1.48582e-06	Yes
ENSG00000288070	NA	NA	-0.642434	-2.02524	0.000752595	Yes
ENSG00000183785	tubulin alpha 8	TUBA8	-0.121449	-2.01654	5.44859e-05	Yes
ENSG00000104415	cellular communication network factor 4	CCN4	-0.159245	-1.98252	0.00108139	Yes
ENSG00000197653	dynein axonemal heavy chain 10	DNAH10	-1.08212	-1.97331	0.000677167	Yes
ENSG00000148344	prostaglandin E synthase	PTGES	5.25583	-1.94823	2.44621e-07	Yes
ENSG00000105664	cartilage oligomeric matrix protein	COMP	0.81706	-1.93462	9.94241e-05	Yes
ENSG00000132854	KN motif and ankyrin repeat domains 4	KANK4	3.59315	-1.92479	4.35711e-07	Yes
ENSG00000153714	leucine rich adaptor protein 1 like	LURAP1L	0.567267	-1.91034	4.50606e-06	Yes
ENSG00000197766	complement factor D	CFD	0.393771	-1.90984	0.000104575	Yes
ENSG00000162591	multiple EGF like domains 6	MEGF6	1.61904	-1.88453	3.14611e-06	Yes
ENSG00000156885	cytochrome c oxidase subunit 6A2	COX6A2	4.52782	-1.87754	8.63058e-05	Yes
ENSG00000203780	fibronectin type III and ankyrin repeat domains 1	FANK1	1.06637	-1.85969	1.24519e-05	Yes
ENSG00000253163	NA	NA	-1.42335	-1.85925	0.00463151	Yes
ENSG00000143217	nectin cell adhesion molecule 4	NECTIN4	-0.669313	-1.85676	0.00599661	Yes
ENSG00000273551	NA	NA	0.056634	-1.85562	0.000119312	Yes
ENSG00000141052	myocardin	MYOCD	-0.846907	-1.85412	0.00334474	Yes
ENSG00000230084	NA	NA	-0.25851	-1.84034	0.000313847	Yes
ENSG00000272733	NA	NA	-0.838349	-1.83535	0.00342161	Yes
ENSG00000138944	shisa like 1	SHISAL1	1.31906	-1.83088	4.35511e-05	Yes
ENSG00000236404	VLDLR antisense RNA 1	VLDLR-AS1	-0.081561	-1.82812	0.000612198	Yes
ENSG00000004848	aristaless related homeobox	ARX	1.31425	-1.82077	0.000235847	Yes
ENSG00000227877	myoregulin	MRLN	1.31742	-1.81975	0.00251748	Yes
ENSG00000142583	solute carrier family 2 member 5	SLC2A5	0.0296491	-1.81683	0.00143485	Yes
ENSG00000270562	NA	NA	-0.725556	-1.80796	0.00253542	Yes
ENSG00000249635	uncharacterized LOC101929577	LOC101929577	-0.645172	-1.80701	0.00397404	Yes
ENSG00000130433	calcium voltage-gated channel auxiliary subunit gamma 6	CACNG6	1.14595	-1.8069	0.00108506	Yes
ENSG00000157570	tetraspanin 18	TSPAN18	0.497716	-1.80244	0.000990711	Yes
ENSG00000271811	NA	NA	-0.790247	-1.78876	0.00553847	Yes
ENSG00000135744	angiotensinogen	AGT	1.33698	-1.77901	0.00245001	Yes
ENSG00000233901	long intergenic non-protein coding RNA 1503	LINC01503	-0.763292	-1.7776	0.00254901	Yes
ENSG00000173641	heat shock protein family B (small) member 7	HSPB7	3.65173	-1.77217	1.22289e-05	Yes
ENSG00000285336	uncharacterized LOC101928882	LOC101928882	0.976123	-1.7652	0.00573215	Yes
ENSG00000255856	NA	NA	-0.523557	-1.76128	0.00110847	Yes
ENSG00000113645	WW and C2 domain containing 1	WWC1	0.320756	-1.76115	3.99855e-05	Yes
ENSG00000184160	adrenoceptor alpha 2C	ADRA2C	3.24256	-1.756	2.53758e-09	Yes
ENSG00000142661	myomesin 3	MYOM3	1.91781	-1.75109	0.000469693	Yes
ENSG00000197177	adhesion G protein-coupled receptor A1	ADGRA1	1.52634	-1.74705	0.000966925	Yes
ENSG00000215035	farnesyl diphosphate synthase pseudogene 5	FDPSP5	-1.04405	-1.74533	0.00129101	Yes
ENSG00000136235	glycoprotein nmb	GPNMB	4.41242	-1.74445	6.02267e-13	Yes
ENSG00000091482	small muscle protein X-linked	SMPX	3.50427	-1.73518	0.00045102	Yes
ENSG00000131386	polypeptide N-acetylgalactosaminyltransferase 15	GALNT15	1.31361	-1.73226	0.000169418	Yes
ENSG00000080493	solute carrier family 4 member 4	SLC4A4	0.687063	-1.72692	0.000266096	Yes
ENSG00000109061	myosin heavy chain 1	MYH1	2.08758	-1.70682	0.000266895	Yes
ENSG00000170681	caveolae associated protein 4	CAVIN4	5.7362	-1.70365	8.67006e-07	Yes
ENSG00000021645	neurexin 3	NRXN3	0.534588	-1.6885	4.42912e-05	Yes
ENSG00000171813	PWWP domain containing 2B	PWWP2B	2.12824	-1.67856	2.96277e-07	Yes
ENSG00000186642	phosphodiesterase 2A	PDE2A	0.74957	-1.6782	0.000130013	Yes
ENSG00000251143	uncharacterized LOC100128494	LOC100128494	-0.427845	-1.67262	0.00161645	Yes
ENSG00000261888	NA	NA	1.22124	-1.66565	2.57865e-06	Yes
ENSG00000133110	periostin	POSTN	5.54609	-1.66464	5.76568e-05	Yes
ENSG00000197971	myelin basic protein	MBP	1.7504	-1.66228	4.44285e-05	Yes
ENSG00000185862	ecotropic viral integration site 2B	EVI2B	-0.78204	-1.65457	0.000855947	Yes
ENSG00000185532	protein kinase cGMP-dependent 1	PRKG1	1.31638	-1.65315	3.73399e-05	Yes
ENSG00000164440	taxilin beta	TXLNB	1.3384	-1.64286	0.00157931	Yes
ENSG00000170961	hyaluronan synthase 2	HAS2	5.71765	-1.6336	8.58201e-09	Yes
ENSG00000188783	proline and arginine rich end leucine rich repeat protein	PRELP	-0.827731	-1.62948	0.00356205	Yes
ENSG00000100302	RASD family member 2	RASD2	0.10043	-1.62647	0.00309123	Yes
ENSG00000185761	ADAMTS like 5	ADAMTSL5	3.00402	-1.62234	2.75272e-08	Yes
ENSG00000099953	matrix metallopeptidase 11	MMP11	3.82669	-1.62199	1.16331e-10	Yes
ENSG00000016391	choline dehydrogenase	CHDH	-0.592498	-1.61952	0.000493967	Yes
ENSG00000214100	placenta associated 9 pseudogene 1	PLAC9P1	1.04353	-1.61171	0.000127779	Yes
ENSG00000141161	unc-45 myosin chaperone B	UNC45B	3.1461	-1.61057	0.00029489	Yes
ENSG00000109846	crystallin alpha B	CRYAB	6.93561	-1.60843	3.91962e-10	Yes
ENSG00000049540	elastin	ELN	7.86964	-1.60669	2.18633e-09	Yes
ENSG00000226496	long intergenic non-protein coding RNA 323	LINC00323	-1.37072	-1.60462	0.00239879	Yes
ENSG00000131650	kringle containing transmembrane protein 2	KREMEN2	3.29047	-1.60345	4.20402e-07	Yes
ENSG00000184486	POU class 3 homeobox 2	POU3F2	0.926935	-1.59716	5.58578e-05	Yes
ENSG00000133106	epithelial stromal interaction 1	EPSTI1	1.34631	-1.58197	0.00205651	Yes
ENSG00000123700	potassium inwardly rectifying channel subfamily J member 2	KCNJ2	0.0992388	-1.5817	0.00571514	Yes
ENSG00000182752	pappalysin 1	PAPPA	4.97977	-1.58012	0.00033473	Yes
ENSG00000099337	potassium two pore domain channel subfamily K member 6	KCNK6	3.78546	-1.57906	1.47354e-08	Yes
ENSG00000184545	dual specificity phosphatase 8	DUSP8	1.16604	-1.57666	3.0816e-06	Yes
ENSG00000163083	inhibin subunit beta B	INHBB	0.909414	-1.57548	0.000949032	Yes
ENSG00000168016	tetratricopeptide repeat and ankyrin repeat containing 1	TRANK1	0.50821	-1.56727	0.00020259	Yes
ENSG00000099958	derlin 3	DERL3	-0.147499	-1.56606	0.00122674	Yes
ENSG00000234880	long intergenic non-protein coding RNA 163	LINC00163	0.721246	-1.56045	0.00354056	Yes
ENSG00000224596	ZMIZ1 antisense RNA 1	ZMIZ1-AS1	0.923123	-1.55958	0.000884207	Yes
ENSG00000154065	ankyrin repeat domain 29	ANKRD29	0.339125	-1.55675	0.000428012	Yes
ENSG00000183671	chemerin chemokine-like receptor 2	CMKLR2	1.26558	-1.55563	1.6093e-05	Yes
ENSG00000079102	RUNX1 partner transcriptional co-repressor 1	RUNX1T1	1.43538	-1.55245	1.32701e-05	Yes
ENSG00000234840	long intergenic non-protein coding RNA 1239	LINC01239	-0.286549	-1.552	0.0012989	Yes
ENSG00000185739	sarcalumenin	SRL	3.17409	-1.54077	0.000170163	Yes
ENSG00000246430	long intergenic non-protein coding RNA 968	LINC00968	0.322807	-1.53791	0.000620199	Yes
ENSG00000267060	prostaglandin E synthase 3 like	PTGES3L	1.0766	-1.53585	0.00220058	Yes
ENSG00000169174	proprotein convertase subtilisin/kexin type 9	PCSK9	2.04434	-1.53566	6.09627e-05	Yes
ENSG00000104879	creatine kinase, M-type	CKM	2.49541	-1.53414	0.00209927	Yes
ENSG00000188112	chromosome 6 open reading frame 132	C6orf132	0.506886	-1.53344	6.9963e-05	Yes
ENSG00000143632	actin alpha 1, skeletal muscle	ACTA1	6.42899	-1.53152	7.74167e-06	Yes
ENSG00000162496	dehydrogenase/reductase 3	DHRS3	3.53937	-1.52994	7.96451e-09	Yes
ENSG00000064787	brain enriched myelin associated protein 1	BCAS1	4.76673	-1.52844	0.00162619	Yes
ENSG00000064042	LIM and calponin homology domains 1	LIMCH1	5.26077	-1.52709	3.06023e-08	Yes
ENSG00000186340	thrombospondin 2	THBS2	5.0602	-1.5266	1.36469e-07	Yes
ENSG00000135407	advillin	AVIL	0.731213	-1.52083	8.30591e-07	Yes
ENSG00000184979	ubiquitin specific peptidase 18	USP18	0.324391	-1.51899	0.00201718	Yes
ENSG00000162105	SH3 and multiple ankyrin repeat domains 2	SHANK2	1.91984	-1.51545	6.20225e-07	Yes
ENSG00000155657	titin	TTN	10.2776	-1.51495	0.000259828	Yes
ENSG00000101825	matrix remodeling associated 5	MXRA5	4.52573	-1.51367	7.4399e-06	Yes
ENSG00000231246	long intergenic non-protein coding RNA 2884	LINC02884	-0.842469	-1.50994	0.00567504	Yes
ENSG00000165887	ankyrin repeat domain 2	ANKRD2	0.0436347	-1.50967	0.00368508	Yes
ENSG00000272825	NA	NA	2.00304	-1.5083	3.18717e-06	Yes
ENSG00000212464	small nucleolar RNA, H/ACA box 12	SNORA12	2.37187	-1.50684	8.30415e-07	Yes
ENSG00000081248	calcium voltage-gated channel subunit alpha1 S	CACNA1S	1.52624	-1.50465	0.00126582	Yes
ENSG00000114854	troponin C1, slow skeletal and cardiac type	TNNC1	6.53399	-1.5042	3.66888e-05	Yes
ENSG00000150672	discs large MAGUK scaffold protein 2	DLG2	1.6681	-1.50181	0.00110384	Yes
ENSG00000283787	proline rich 33	PRR33	-0.117283	-1.50171	0.00443564	Yes
ENSG00000171812	collagen type VIII alpha 2 chain	COL8A2	2.34093	-1.49814	7.39834e-08	Yes
ENSG00000101470	troponin C2, fast skeletal type	TNNC2	5.0847	-1.4974	0.00144941	Yes
ENSG00000179954	scavenger receptor cysteine rich family member with 5 domains	SSC5D	3.1213	-1.49164	0.000904956	Yes
ENSG00000163827	leucine rich repeat containing 2	LRRC2	1.81203	-1.49047	1.20485e-05	Yes
ENSG00000110900	tetraspanin 11	TSPAN11	0.401556	-1.4873	0.00145326	Yes
ENSG00000278709	NF-kappaB interacting lncRNA	NKILA	0.272167	-1.48688	0.000500466	Yes
ENSG00000284977	uncharacterized LOC105376244	LOC105376244	0.664305	-1.48542	0.000290826	Yes
ENSG00000152137	heat shock protein family B (small) member 8	HSPB8	6.33935	-1.48158	3.63633e-06	Yes
ENSG00000233818	NA	NA	-0.773468	-1.47933	0.00174152	Yes
ENSG00000154856	APC down-regulated 1	APCDD1	1.40518	-1.47717	2.01107e-05	Yes
ENSG00000151322	neuronal PAS domain protein 3	NPAS3	0.956065	-1.47481	6.81996e-05	Yes
ENSG00000180209	myosin light chain 11	MYL11	8.48947	-1.47439	8.05751e-05	Yes
ENSG00000115593	SET and MYND domain containing 1	SMYD1	3.25862	-1.4701	0.0005855	Yes
ENSG00000087303	nidogen 2	NID2	1.80971	-1.46964	0.000410462	Yes
ENSG00000081189	myocyte enhancer factor 2C	MEF2C	7.6066	-1.46768	2.04333e-06	Yes
ENSG00000132821	V-set and transmembrane domain containing 2 like	VSTM2L	1.40038	-1.46757	3.10285e-05	Yes
ENSG00000171385	potassium voltage-gated channel subfamily D member 3	KCND3	-0.530591	-1.4664	0.00550408	Yes
ENSG00000168427	kelch like family member 30	KLHL30	4.79128	-1.46566	1.82824e-07	Yes
ENSG00000109063	myosin heavy chain 3	MYH3	7.78306	-1.46463	0.000138143	Yes
ENSG00000109944	junctional cadherin complex regulator	JHY	0.877984	-1.46182	0.00011105	Yes
ENSG00000176046	nuclear protein 1, transcriptional regulator	NUPR1	5.60095	-1.45933	1.07286e-11	Yes
ENSG00000184343	SRSF protein kinase 3	SRPK3	4.34578	-1.45587	0.000209586	Yes
ENSG00000111834	radial spoke head component 4A	RSPH4A	-0.503856	-1.45015	0.00381158	Yes
ENSG00000124479	norrin cystine knot growth factor NDP	NDP	0.101493	-1.4486	0.00436081	Yes
ENSG00000105509	hyaluronan synthase 1	HAS1	5.68322	-1.44244	0.00388929	Yes
ENSG00000006788	myosin heavy chain 13	MYH13	1.57911	-1.44087	0.000220351	Yes
ENSG00000276649	NA	NA	0.246706	-1.44022	0.00131999	Yes
ENSG00000271792	NA	NA	0.000975908	-1.43912	0.000516371	Yes
ENSG00000203930	long intergenic non-protein coding RNA 632	LINC00632	3.12107	-1.439	3.05352e-09	Yes
ENSG00000125657	TNF superfamily member 9	TNFSF9	0.0731083	-1.42966	0.00336164	Yes
ENSG00000086967	myosin binding protein C2	MYBPC2	2.12762	-1.42952	0.00369324	Yes
ENSG00000276527	NA	NA	-0.162862	-1.42902	0.0012677	Yes
ENSG00000145757	spermatogenesis associated 9	SPATA9	-0.317213	-1.42246	0.004864	Yes
ENSG00000101605	myomesin 1	MYOM1	3.06995	-1.42152	0.00119176	Yes
ENSG00000141524	transmembrane channel like 6	TMC6	0.969403	-1.42026	0.00090114	Yes
ENSG00000149596	junctophilin 2	JPH2	4.9722	-1.42019	1.29641e-05	Yes
ENSG00000105048	troponin T1, slow skeletal type	TNNT1	7.76956	-1.41908	0.000193816	Yes
ENSG00000157168	neuregulin 1	NRG1	4.52584	-1.41557	1.18354e-10	Yes
ENSG00000163520	fibulin 2	FBLN2	3.57373	-1.41301	1.86246e-06	Yes
ENSG00000137673	matrix metallopeptidase 7	MMP7	-0.743536	-1.41115	0.00558249	Yes
ENSG00000138759	Fraser extracellular matrix complex subunit 1	FRAS1	3.53105	-1.41082	8.15233e-07	Yes
ENSG00000163380	leiomodin 3	LMOD3	5.74073	-1.40842	0.000374887	Yes
ENSG00000117069	ST6 N-acetylgalactosaminide alpha-2,6-sialyltransferase 5	ST6GALNAC5	-0.1333	-1.40802	0.00310512	Yes
ENSG00000130595	troponin T3, fast skeletal type	TNNT3	5.10651	-1.4032	0.000315326	Yes
ENSG00000172935	MAS related GPR family member F	MRGPRF	-0.0824739	-1.3988	0.00260501	Yes
ENSG00000124743	kelch like family member 31	KLHL31	2.10381	-1.39597	0.00444259	Yes
ENSG00000188549	coiled-coil domain containing 9B	CCDC9B	4.13957	-1.38539	1.20442e-05	Yes
ENSG00000204055	NA	NA	-0.322724	-1.38237	0.00334695	Yes
ENSG00000160255	integrin subunit beta 2	ITGB2	5.7808	-1.3797	1.57722e-08	Yes
ENSG00000058085	laminin subunit gamma 2	LAMC2	0.564987	-1.37778	0.00105888	Yes
ENSG00000130528	histidine rich calcium binding protein	HRC	4.47237	-1.376	0.00194863	Yes
ENSG00000120549	KIAA1217	KIAA1217	4.01629	-1.37411	1.1467e-06	Yes
ENSG00000179598	phospholipase D family member 6	PLD6	1.74444	-1.37292	1.2574e-05	Yes
ENSG00000174899	solute carrier family 66 member 1 like	SLC66A1L	1.71272	-1.36832	7.14207e-05	Yes
ENSG00000158008	exostosin like glycosyltransferase 1	EXTL1	-0.491913	-1.36819	0.00439519	Yes
ENSG00000136542	polypeptide N-acetylgalactosaminyltransferase 5	GALNT5	3.04135	-1.36798	3.49559e-07	Yes
ENSG00000187556	nanos C2HC-type zinc finger 3	NANOS3	0.0760765	-1.36767	0.000297306	Yes
ENSG00000132840	betaine--homocysteine S-methyltransferase 2	BHMT2	1.32336	-1.36462	4.44677e-05	Yes
ENSG00000120669	spermatogenesis and oogenesis specific basic helix-loop-helix 2	SOHLH2	0.697256	-1.3645	0.004347	Yes
ENSG00000122477	leucine rich repeat containing 39	LRRC39	0.379007	-1.36304	0.0034587	Yes
ENSG00000166317	synaptopodin 2 like	SYNPO2L	7.04264	-1.36197	0.0001226	Yes
ENSG00000171680	pleckstrin homology and RhoGEF domain containing G5	PLEKHG5	4.29474	-1.36083	1.95035e-06	Yes
ENSG00000149781	FERM domain containing kindlin 3	FERMT3	3.48418	-1.35875	4.12418e-09	Yes
ENSG00000172995	cAMP regulated phosphoprotein 21	ARPP21	4.33918	-1.3583	0.000858425	Yes
ENSG00000164112	small integral membrane protein 43	SMIM43	1.21534	-1.35736	0.000597859	Yes
ENSG00000104369	junctophilin 1	JPH1	1.44857	-1.35564	0.00184346	Yes
ENSG00000107968	mitogen-activated protein kinase kinase kinase 8	MAP3K8	1.26934	-1.3541	6.20325e-05	Yes
ENSG00000215788	TNF receptor superfamily member 25	TNFRSF25	3.14074	-1.3503	1.40354e-06	Yes
ENSG00000106483	secreted frizzled related protein 4	SFRP4	4.37981	-1.34993	7.18849e-05	Yes
ENSG00000135063	endosomal transmembrane epsin interactor 1	ENTREP1	0.469372	-1.3494	0.00444552	Yes
ENSG00000017483	solute carrier family 38 member 5	SLC38A5	2.5426	-1.34887	7.45514e-05	Yes
ENSG00000107738	V-set immunoregulatory receptor	VSIR	4.3225	-1.34871	1.20104e-06	Yes
ENSG00000198336	myosin light chain 4	MYL4	4.98591	-1.34784	0.000707794	Yes
ENSG00000169271	heat shock protein family B (small) member 3	HSPB3	6.22635	-1.34668	6.7514e-06	Yes
ENSG00000118729	calsequestrin 2	CASQ2	4.73244	-1.34469	0.001857	Yes
ENSG00000078098	fibroblast activation protein alpha	FAP	5.23038	-1.34227	5.87939e-11	Yes
ENSG00000243514	NA	NA	-0.215697	-1.3398	0.00264873	Yes
ENSG00000154153	reticulophagy regulator 1	RETREG1	0.222411	-1.33692	0.00240561	Yes
ENSG00000138771	shroom family member 3	SHROOM3	1.16255	-1.33602	2.2264e-05	Yes
ENSG00000127954	STEAP4 metalloreductase	STEAP4	0.272941	-1.33404	0.00473391	Yes
ENSG00000154358	obscurin, cytoskeletal calmodulin and titin-interacting RhoGEF	OBSCN	3.30277	-1.33297	0.000361216	Yes
ENSG00000111907	TPD52 like 1	TPD52L1	1.16098	-1.33089	0.00465206	Yes
ENSG00000165617	dishevelled binding antagonist of beta catenin 1	DACT1	3.48033	-1.32768	1.57133e-07	Yes
ENSG00000265688	MYC inducible lncRNA inactivating p53	MILIP	0.889075	-1.32754	0.0009336	Yes
ENSG00000170412	G protein-coupled receptor class C group 5 member C	GPRC5C	2.00801	-1.3261	0.00225547	Yes
ENSG00000144476	atypical chemokine receptor 3	ACKR3	1.38117	-1.32537	2.08348e-06	Yes
ENSG00000090539	chordin	CHRD	2.08353	-1.3202	3.98201e-06	Yes
ENSG00000164694	fibronectin type III domain containing 1	FNDC1	2.62613	-1.31749	2.33905e-05	Yes
ENSG00000168530	myosin light chain 1	MYL1	7.09838	-1.3168	0.0016039	Yes
ENSG00000154556	sorbin and SH3 domain containing 2	SORBS2	4.60073	-1.31618	5.33452e-06	Yes
ENSG00000074211	protein phosphatase 2 regulatory subunit Bgamma	PPP2R2C	2.43444	-1.31236	0.00157529	Yes
ENSG00000132000	podocan like 1	PODNL1	2.35388	-1.31104	5.01305e-07	Yes
ENSG00000105419	Meis homeobox 3	MEIS3	1.59187	-1.3109	0.0014231	Yes
ENSG00000107104	KN motif and ankyrin repeat domains 1	KANK1	4.48891	-1.30928	8.51128e-07	Yes
ENSG00000103522	interleukin 21 receptor	IL21R	4.83259	-1.30825	1.35051e-05	Yes
ENSG00000060718	collagen type XI alpha 1 chain	COL11A1	7.68205	-1.30769	1.18957e-08	Yes
ENSG00000186567	CEA cell adhesion molecule 19	CEACAM19	1.57833	-1.30529	0.000478235	Yes
ENSG00000059378	poly(ADP-ribose) polymerase family member 12	PARP12	1.38375	-1.30358	8.26485e-05	Yes
ENSG00000268518	NA	NA	4.37727	-1.30151	0.000781522	Yes
ENSG00000082397	erythrocyte membrane protein band 4.1 like 3	EPB41L3	1.25184	-1.29885	0.00097055	Yes
ENSG00000070808	calcium/calmodulin dependent protein kinase II alpha	CAMK2A	1.654	-1.29199	0.00043322	Yes
ENSG00000143028	synaptophysin like 2	SYPL2	2.33148	-1.28644	0.000259287	Yes
ENSG00000122180	myogenin	MYOG	4.9364	-1.28624	0.00217314	Yes
ENSG00000165507	DEPP autophagy regulator 1	DEPP1	2.72517	-1.28379	2.60603e-05	Yes
ENSG00000106078	cordon-bleu WH2 repeat protein	COBL	2.70462	-1.28228	0.000233485	Yes
ENSG00000099204	actin binding LIM protein 1	ABLIM1	5.48864	-1.28141	2.27543e-11	Yes
ENSG00000170276	heat shock protein family B (small) member 2	HSPB2	3.53678	-1.28081	0.000788754	Yes
ENSG00000107317	prostaglandin D2 synthase	PTGDS	7.44805	-1.28043	1.83149e-11	Yes
ENSG00000153531	ADP-ribosylhydrolase like 1	ADPRHL1	4.41727	-1.27806	1.16682e-06	Yes
ENSG00000183091	nebulin	NEB	7.39336	-1.27586	0.00178253	Yes
ENSG00000140398	nei like DNA glycosylase 1	NEIL1	0.0930979	-1.27398	0.00129266	Yes
ENSG00000152154	transmembrane protein 178A	TMEM178A	1.58082	-1.27388	0.00168509	Yes
ENSG00000156466	growth differentiation factor 6	GDF6	3.28181	-1.27227	0.000253895	Yes
ENSG00000198933	TBK1 binding protein 1	TBKBP1	1.65828	-1.27196	5.40328e-05	Yes
ENSG00000196517	solute carrier family 6 member 9	SLC6A9	1.07684	-1.27096	0.000102424	Yes
ENSG00000025039	Ras related GTP binding D	RRAGD	2.6637	-1.26818	0.00177255	Yes
ENSG00000134508	Cdk5 and Abl enzyme substrate 1	CABLES1	2.37854	-1.26776	1.44716e-06	Yes
ENSG00000108515	enolase 3	ENO3	5.8922	-1.26687	0.000815101	Yes
ENSG00000235501	NA	NA	1.99736	-1.26503	0.00092047	Yes
ENSG00000162390	acyl-CoA thioesterase 11	ACOT11	4.72161	-1.26115	6.53917e-07	Yes
ENSG00000130720	fibrinogen C domain containing 1	FIBCD1	0.975408	-1.25854	0.00113243	Yes
ENSG00000186088	gamma-secretase activating protein	GSAP	1.51722	-1.258	1.40061e-05	Yes
ENSG00000159173	troponin I1, slow skeletal type	TNNI1	8.75687	-1.25714	5.11814e-05	Yes
ENSG00000115468	EF-hand domain family member D1	EFHD1	2.60385	-1.25004	1.68759e-08	Yes
ENSG00000137868	signaling receptor and transporter of retinol STRA6	STRA6	0.586675	-1.24584	0.000876031	Yes
ENSG00000142102	protein-glucosylgalactosylhydroxylysine glucosidase	PGGHG	0.358573	-1.24555	0.00228044	Yes
ENSG00000188001	tumor protein p63 regulated 1	TPRG1	0.187129	-1.24525	0.00439765	Yes
ENSG00000177291	gap junction protein delta 4	GJD4	-0.355107	-1.24148	0.00391099	Yes
ENSG00000151320	A-kinase anchoring protein 6	AKAP6	3.01881	-1.23783	0.000463945	Yes
ENSG00000157873	TNF receptor superfamily member 14	TNFRSF14	0.670743	-1.23304	0.00185645	Yes
ENSG00000162542	transmembrane and coiled-coil domains 4	TMCO4	0.758248	-1.23292	0.00175627	Yes
ENSG00000162998	frizzled related protein	FRZB	4.346	-1.2323	0.00198271	Yes
ENSG00000167994	RAB3A interacting protein like 1	RAB3IL1	0.0470705	-1.22592	0.0014635	Yes
ENSG00000126860	ecotropic viral integration site 2A	EVI2A	1.29538	-1.22568	0.000273425	Yes
ENSG00000084636	collagen type XVI alpha 1 chain	COL16A1	2.33974	-1.22493	0.000172297	Yes
ENSG00000176971	fin bud initiation factor homolog	FIBIN	2.20447	-1.22422	4.108e-05	Yes
ENSG00000197614	microfibril associated protein 5	MFAP5	6.13499	-1.22404	8.10303e-08	Yes
ENSG00000119917	interferon induced protein with tetratricopeptide repeats 3	IFIT3	3.74703	-1.22356	0.000104433	Yes
ENSG00000177791	myozenin 1	MYOZ1	-0.379794	-1.22181	0.00458714	Yes
ENSG00000167767	keratin 80	KRT80	4.50529	-1.22152	0.000131135	Yes
ENSG00000161835	trafficking regulator and scaffold protein tamalin	TAMALIN	4.9288	-1.21975	3.73235e-05	Yes
ENSG00000119986	arginine vasopressin induced 1	AVPI1	3.65246	-1.21749	5.28026e-08	Yes
ENSG00000157551	potassium inwardly rectifying channel subfamily J member 15	KCNJ15	1.38862	-1.2121	6.62328e-05	Yes
ENSG00000170190	solute carrier family 16 member 5	SLC16A5	0.364446	-1.21074	0.00591688	Yes
ENSG00000184489	protein tyrosine phosphatase 4A3	PTP4A3	1.31926	-1.20929	0.000500076	Yes
ENSG00000128594	leucine rich repeat containing 4	LRRC4	4.3965	-1.20824	8.72406e-08	Yes
ENSG00000134207	synaptotagmin 6	SYT6	2.86026	-1.20561	0.00106331	Yes
ENSG00000152049	potassium voltage-gated channel subfamily E regulatory subunit 4	KCNE4	4.89154	-1.20508	8.93369e-05	Yes
ENSG00000116990	MYCL proto-oncogene, bHLH transcription factor	MYCL	3.98289	-1.20258	0.000103564	Yes
ENSG00000272502	NA	NA	1.30902	-1.19865	0.00194163	Yes
ENSG00000078401	endothelin 1	EDN1	3.35519	-1.19738	4.46467e-05	Yes
ENSG00000162458	filamin binding LIM protein 1	FBLIM1	3.44874	-1.19729	2.01048e-07	Yes
ENSG00000124749	collagen type XXI alpha 1 chain	COL21A1	-0.279796	-1.19704	0.0046989	Yes
ENSG00000168621	glial cell derived neurotrophic factor	GDNF	0.636884	-1.19362	0.00110318	Yes
ENSG00000137573	sulfatase 1	SULF1	6.2742	-1.19175	3.01989e-08	Yes
ENSG00000251288	NA	NA	0.41168	-1.1914	0.00277891	Yes
ENSG00000158445	potassium voltage-gated channel subfamily B member 1	KCNB1	4.97389	-1.1912	6.53151e-09	Yes
ENSG00000171951	secretogranin II	SCG2	2.38993	-1.18747	0.00553004	Yes
ENSG00000148677	ankyrin repeat domain 1	ANKRD1	10.9538	-1.1864	5.14744e-06	Yes
ENSG00000092068	solute carrier family 7 member 8	SLC7A8	3.23854	-1.18546	0.000447514	Yes
ENSG00000173442	EH domain binding protein 1 like 1	EHBP1L1	4.17487	-1.18532	0.000446	Yes
ENSG00000259820	NA	NA	-0.542533	-1.18302	0.00310785	Yes
ENSG00000172819	retinoic acid receptor gamma	RARG	3.46691	-1.18266	4.72289e-07	Yes
ENSG00000262061	RPH3AL antisense RNA 1	RPH3AL-AS1	1.35904	-1.1821	0.000253712	Yes
ENSG00000066248	neuronal guanine nucleotide exchange factor	NGEF	1.16107	-1.18103	0.00228038	Yes
ENSG00000122367	LIM domain binding 3	LDB3	5.1705	-1.17549	0.00334563	Yes
ENSG00000188211	natural killer cell cytotoxicity receptor 3 ligand 1	NCR3LG1	1.51969	-1.17014	0.000121649	Yes
ENSG00000222009	BTB domain containing 19	BTBD19	3.05101	-1.16665	3.92318e-07	Yes
ENSG00000101255	tribbles pseudokinase 3	TRIB3	2.78306	-1.16283	3.80203e-05	Yes
ENSG00000169583	chloride intracellular channel 3	CLIC3	1.43949	-1.16094	0.00015975	Yes
ENSG00000123342	matrix metallopeptidase 19	MMP19	2.58191	-1.15951	1.69346e-06	Yes
ENSG00000072163	LIM zinc finger domain containing 2	LIMS2	3.79275	-1.15574	5.39205e-06	Yes
ENSG00000064655	EYA transcriptional coactivator and phosphatase 2	EYA2	2.61743	-1.15469	4.01154e-06	Yes
ENSG00000197077	KIAA1671	KIAA1671	2.32379	-1.15458	0.00193232	Yes
ENSG00000130598	troponin I2, fast skeletal type	TNNI2	3.75804	-1.15453	0.000806856	Yes
ENSG00000172164	syntrophin beta 1	SNTB1	5.07996	-1.1538	1.22886e-06	Yes
ENSG00000145362	ankyrin 2	ANK2	3.88781	-1.15357	1.30001e-06	Yes
ENSG00000119862	galectin like	LGALSL	0.0785811	-1.14936	0.00244621	Yes
ENSG00000111799	collagen type XII alpha 1 chain	COL12A1	6.92059	-1.14736	1.30016e-09	Yes
ENSG00000100292	heme oxygenase 1	HMOX1	6.67904	-1.14723	1.43103e-05	Yes
ENSG00000091129	neuronal cell adhesion molecule	NRCAM	2.69985	-1.14666	1.0277e-05	Yes
ENSG00000165124	sushi, von Willebrand factor type A, EGF and pentraxin domain containing 1	SVEP1	0.351496	-1.14556	0.0051499	Yes
ENSG00000096696	desmoplakin	DSP	5.43545	-1.14546	0.000144992	Yes
ENSG00000110195	folate receptor alpha	FOLR1	3.24945	-1.14377	0.00572012	Yes
ENSG00000118257	neuropilin 2	NRP2	4.5984	-1.14216	2.60651e-06	Yes
ENSG00000146674	insulin like growth factor binding protein 3	IGFBP3	8.03062	-1.14198	0.000127658	Yes
ENSG00000164309	cardiomyopathy associated 5	CMYA5	2.70129	-1.14159	6.24573e-05	Yes
ENSG00000168306	acyl-CoA oxidase 2	ACOX2	-0.158763	-1.14087	0.00255785	Yes
ENSG00000182612	tetraspanin 10	TSPAN10	0.618449	-1.13947	0.00271572	Yes
ENSG00000158220	extended synaptotagmin 3	ESYT3	1.55465	-1.13836	0.00118404	Yes
ENSG00000133055	myosin binding protein H	MYBPH	8.1632	-1.13811	0.000190455	Yes
ENSG00000008283	cytochrome b561	CYB561	2.74763	-1.13721	8.54206e-06	Yes
ENSG00000154736	ADAM metallopeptidase with thrombospondin type 1 motif 5	ADAMTS5	6.43764	-1.13685	5.12071e-08	Yes
ENSG00000147166	integrin subunit beta 1 binding protein 2	ITGB1BP2	1.92562	-1.13193	0.00126136	Yes
ENSG00000159674	spondin 2	SPON2	5.24982	-1.12999	0.00200587	Yes
ENSG00000206190	ATPase phospholipid transporting 10A (putative)	ATP10A	3.64316	-1.127	0.000361078	Yes
ENSG00000167995	bestrophin 1	BEST1	1.43155	-1.12697	1.32735e-05	Yes
ENSG00000177363	LRRN4 C-terminal like	LRRN4CL	3.5229	-1.12641	0.00151255	Yes
ENSG00000070404	follistatin like 3	FSTL3	5.56511	-1.12353	1.72388e-09	Yes
ENSG00000168675	low density lipoprotein receptor class A domain containing 4	LDLRAD4	0.285046	-1.12348	0.00371996	Yes
ENSG00000122641	inhibin subunit beta A	INHBA	6.41892	-1.12304	0.000877649	Yes
ENSG00000178773	copine 7	CPNE7	3.82354	-1.12159	0.000490047	Yes
ENSG00000144810	collagen type VIII alpha 1 chain	COL8A1	6.22882	-1.12109	0.00169642	Yes
ENSG00000180921	family with sequence similarity 83 member H	FAM83H	2.762	-1.1197	0.000929996	Yes
ENSG00000168743	nephronectin	NPNT	3.97702	-1.11799	0.000422712	Yes
ENSG00000125648	solute carrier family 25 member 23	SLC25A23	3.34865	-1.11446	1.09176e-06	Yes
ENSG00000142303	ADAM metallopeptidase with thrombospondin type 1 motif 10	ADAMTS10	1.68695	-1.11431	4.82623e-06	Yes
ENSG00000164142	FHF complex subunit HOOK interacting protein 1A	FHIP1A	1.10597	-1.11395	0.000387146	Yes
ENSG00000205336	adhesion G protein-coupled receptor G1	ADGRG1	4.61294	-1.11388	0.000588872	Yes
ENSG00000252835	small Cajal body-specific RNA 21	SCARNA21	-0.144821	-1.11371	0.00286886	Yes
ENSG00000068615	receptor accessory protein 1	REEP1	3.54885	-1.11346	0.00157163	Yes
ENSG00000182326	complement C1s	C1S	3.69146	-1.1118	2.42126e-07	Yes
ENSG00000225614	zinc finger protein 469	ZNF469	4.56392	-1.1115	6.27876e-09	Yes
ENSG00000134198	tetraspanin 2	TSPAN2	1.50668	-1.11075	0.00395694	Yes
ENSG00000137198	guanosine monophosphate reductase	GMPR	3.55886	-1.10992	0.000188292	Yes
ENSG00000165092	aldehyde dehydrogenase 1 family member A1	ALDH1A1	6.83398	-1.1045	1.12921e-09	Yes
ENSG00000143195	immunoglobulin like domain containing receptor 2	ILDR2	1.36351	-1.10138	0.00182471	Yes
ENSG00000157510	actin filament associated protein 1 like 1	AFAP1L1	4.28682	-1.09905	5.32814e-05	Yes
ENSG00000100196	KDEL endoplasmic reticulum protein retention receptor 3	KDELR3	3.54385	-1.09832	8.36207e-05	Yes
ENSG00000154175	ABI family member 3 binding protein	ABI3BP	5.25719	-1.09696	1.81685e-07	Yes
ENSG00000162576	matrix remodeling associated 8	MXRA8	8.17985	-1.09622	3.23482e-11	Yes
ENSG00000106992	adenylate kinase 1	AK1	5.30687	-1.09492	1.74953e-07	Yes
ENSG00000236711	NA	NA	0.14787	-1.09447	0.00131103	Yes
ENSG00000116016	endothelial PAS domain protein 1	EPAS1	4.3811	-1.08927	1.64914e-07	Yes
ENSG00000082438	cordon-bleu WH2 repeat protein like 1	COBLL1	1.91095	-1.08673	0.000145369	Yes
ENSG00000230630	NA	NA	3.41078	-1.08325	1.66598e-08	Yes
ENSG00000227039	ITGB2 antisense RNA 1	ITGB2-AS1	0.581955	-1.08221	0.00175752	Yes
ENSG00000183160	transmembrane protein 119	TMEM119	4.48484	-1.0807	2.94306e-06	Yes
ENSG00000108840	histone deacetylase 5	HDAC5	4.07468	-1.07875	1.05049e-07	Yes
ENSG00000261786	NA	NA	0.960609	-1.07804	0.00150155	Yes
ENSG00000005243	COPI coat complex subunit zeta 2	COPZ2	3.45653	-1.07428	7.35326e-07	Yes
ENSG00000118503	TNF alpha induced protein 3	TNFAIP3	2.20528	-1.07115	0.00559531	Yes
ENSG00000013588	G protein-coupled receptor class C group 5 member A	GPRC5A	1.78601	-1.06869	0.000327596	Yes
ENSG00000130294	kinesin family member 1A	KIF1A	0.792566	-1.06867	0.00463523	Yes
ENSG00000162520	syncoilin, intermediate filament protein	SYNC	5.02368	-1.0672	7.50099e-09	Yes
ENSG00000132357	caspase recruitment domain family member 6	CARD6	1.16078	-1.06697	0.000538268	Yes
ENSG00000267322	small nucleolar RNA host gene 22	SNHG22	0.553643	-1.06431	0.00286555	Yes
ENSG00000112972	3-hydroxy-3-methylglutaryl-CoA synthase 1	HMGCS1	7.26729	-1.06375	6.40802e-09	Yes
ENSG00000279118	NA	NA	5.6633	-1.06266	1.66752e-07	Yes
ENSG00000065361	erb-b2 receptor tyrosine kinase 3	ERBB3	3.12451	-1.06161	0.00559772	Yes
ENSG00000099864	paralemmin	PALM	4.99133	-1.06059	7.23945e-07	Yes
ENSG00000183876	arylsulfatase family member I	ARSI	1.05683	-1.0579	0.00551692	Yes
ENSG00000107984	dickkopf WNT signaling pathway inhibitor 1	DKK1	4.8136	-1.05785	5.44921e-05	Yes
ENSG00000183691	noggin	NOG	4.32478	-1.05676	1.15389e-08	Yes
ENSG00000187608	ISG15 ubiquitin like modifier	ISG15	4.05088	-1.05641	0.000945369	Yes
ENSG00000204219	transcription elongation factor A3	TCEA3	2.77068	-1.05512	0.00380856	Yes
ENSG00000116396	potassium voltage-gated channel subfamily C member 4	KCNC4	3.32881	-1.05476	2.33709e-05	Yes
ENSG00000139329	lumican	LUM	5.48434	-1.05434	4.21004e-08	Yes
ENSG00000134363	follistatin	FST	4.79604	-1.05417	2.0358e-07	Yes
ENSG00000067191	calcium voltage-gated channel auxiliary subunit beta 1	CACNB1	4.06969	-1.0528	0.000836742	Yes
ENSG00000280323	NA	NA	2.76516	-1.05221	0.000128284	Yes
ENSG00000198959	transglutaminase 2	TGM2	3.73014	-1.05145	0.000134748	Yes
ENSG00000173281	protein phosphatase 1 regulatory subunit 3B	PPP1R3B	3.02166	-1.05139	9.84291e-06	Yes
ENSG00000147852	very low density lipoprotein receptor	VLDLR	2.12091	-1.05128	0.000148036	Yes
ENSG00000151090	thyroid hormone receptor beta	THRB	1.96281	-1.05122	0.00163181	Yes
ENSG00000101134	docking protein 5	DOK5	0.426321	-1.05108	0.00486786	Yes
ENSG00000081923	ATPase phospholipid transporting 8B1	ATP8B1	1.6876	-1.04944	0.000284875	Yes
ENSG00000177409	sterile alpha motif domain containing 9 like	SAMD9L	3.84634	-1.04922	1.07747e-06	Yes
ENSG00000120306	cysteine rich transmembrane module containing 1	CYSTM1	2.19828	-1.04901	9.50082e-06	Yes
ENSG00000102452	sodium leak channel, non-selective	NALCN	1.24493	-1.04841	0.000216443	Yes
ENSG00000011465	decorin	DCN	6.01643	-1.04828	0.00118695	Yes
ENSG00000100311	platelet derived growth factor subunit B	PDGFB	3.27406	-1.04699	0.000542171	Yes
ENSG00000103888	cell migration inducing hyaluronidase 1	CEMIP	4.09948	-1.0467	3.01413e-06	Yes
ENSG00000084764	microtubule associated protein RP/EB family member 3	MAPRE3	3.37172	-1.04595	0.00111442	Yes
ENSG00000154330	phosphoglucomutase 5	PGM5	2.77838	-1.04441	8.01696e-05	Yes
ENSG00000087842	pirin	PIR	2.63879	-1.04094	1.57013e-06	Yes
ENSG00000008517	interleukin 32	IL32	6.13431	-1.04005	0.000124209	Yes
ENSG00000278126	NA	NA	0.810886	-1.03929	0.000915394	Yes
ENSG00000172403	synaptopodin 2	SYNPO2	7.54285	-1.03735	1.13993e-05	Yes
ENSG00000236548	RNF217 antisense RNA 1 (head to head)	RNF217-AS1	0.847559	-1.03584	0.000683369	Yes
ENSG00000234520	heart tissue-associated transcript 17	HRAT17	1.57074	-1.03437	0.000525897	Yes
ENSG00000154864	piezo type mechanosensitive ion channel component 2	PIEZO2	4.87812	-1.0298	7.48718e-05	Yes
ENSG00000107821	Kazal type serine peptidase inhibitor domain 1	KAZALD1	4.04841	-1.02939	0.000495808	Yes
ENSG00000184985	sortilin related VPS10 domain containing receptor 2	SORCS2	2.74172	-1.02818	2.52382e-05	Yes
ENSG00000115107	STEAP3 metalloreductase	STEAP3	3.04504	-1.02791	2.49739e-05	Yes
ENSG00000185567	AHNAK nucleoprotein 2	AHNAK2	7.28078	-1.02753	2.49071e-05	Yes
ENSG00000127528	KLF transcription factor 2	KLF2	5.33366	-1.0273	1.81145e-07	Yes
ENSG00000171658	NmrA like redox sensor 2, pseudogene	NMRAL2P	1.31046	-1.02556	0.000174286	Yes
ENSG00000166289	pleckstrin homology and FYVE domain containing 1	PLEKHF1	3.78391	-1.02495	2.58741e-07	Yes
ENSG00000214575	cytoplasmic polyadenylation element binding protein 1	CPEB1	1.41901	-1.02416	0.00179511	Yes
ENSG00000113083	lysyl oxidase	LOX	5.02317	-1.02292	4.72586e-05	Yes
ENSG00000137809	integrin subunit alpha 11	ITGA11	6.44657	-1.02184	0.000264455	Yes
ENSG00000158560	dynein cytoplasmic 1 intermediate chain 1	DYNC1I1	0.684531	-1.01171	0.000738025	Yes
ENSG00000232679	NA	NA	1.41254	-1.0109	0.00161073	Yes
ENSG00000168994	PX domain containing 1	PXDC1	4.93394	-1.01017	4.48188e-07	Yes
ENSG00000138496	poly(ADP-ribose) polymerase family member 9	PARP9	3.42427	-1.00982	4.25685e-05	Yes
ENSG00000161544	cytoglobin	CYGB	3.0771	-1.00725	0.00386268	Yes
ENSG00000196352	CD55 molecule (Cromer blood group)	CD55	3.22925	-1.00631	3.91619e-07	Yes
ENSG00000179542	SLIT and NTRK like family member 4	SLITRK4	5.05198	-1.00594	0.000505232	Yes
ENSG00000176595	kelch repeat and BTB domain containing 11	KBTBD11	2.62782	-1.00572	1.0077e-05	Yes
ENSG00000261706	long intergenic non-protein coding RNA 165	LINC00165	4.24628	-1.00563	0.00428772	Yes
ENSG00000185215	TNF alpha induced protein 2	TNFAIP2	4.74078	-1.00455	0.000158753	Yes
ENSG00000272168	NA	NA	2.38116	-1.00387	0.000105952	Yes
ENSG00000204362	long intergenic non-protein coding RNA 2783	LINC02783	0.543804	-1.00282	0.00441945	Yes
ENSG00000186480	insulin induced gene 1	INSIG1	7.33419	-1.00177	1.64588e-11	Yes
ENSG00000156804	F-box protein 32	FBXO32	6.03904	-1.00117	2.7692e-05	Yes
ENSG00000132031	matrilin 3	MATN3	0.625765	-1.00086	0.00159539	Yes
ENSG00000170485	neuronal PAS domain protein 2	NPAS2	2.86187	-1.00072	3.39969e-06	Yes
ENSG00000163395	immunoglobulin like and fibronectin type III domain containing 1	IGFN1	3.39765	-0.999801	0.00469395	Yes
ENSG00000204054	NA	NA	3.59082	-0.997939	1.29233e-09	Yes
ENSG00000214402	lipocalin like 1	LCNL1	3.29184	-0.996879	7.58801e-05	Yes
ENSG00000140961	oxidative stress induced growth inhibitor 1	OSGIN1	1.61588	-0.993512	0.000133168	Yes
ENSG00000145416	membrane associated ring-CH-type finger 1	MARCHF1	2.32464	-0.993158	0.00288347	Yes
ENSG00000151376	malic enzyme 3	ME3	1.54459	-0.990246	0.00294812	Yes
ENSG00000138696	bone morphogenetic protein receptor type 1B	BMPR1B	0.465317	-0.990036	0.00475195	Yes
ENSG00000251602	MTA1 divergent transcript	MTA1-DT	1.36985	-0.98867	0.00190276	Yes
ENSG00000198947	dystrophin	DMD	5.92398	-0.987877	7.10434e-06	Yes
ENSG00000108821	collagen type I alpha 1 chain	COL1A1	12.921	-0.987349	9.22386e-09	Yes
ENSG00000142910	tubulointerstitial nephritis antigen like 1	TINAGL1	0.291403	-0.985802	0.00247291	Yes
ENSG00000163737	platelet factor 4	PF4	2.49365	-0.984753	3.43716e-05	Yes
ENSG00000189136	UBE2Q2 pseudogene 1	UBE2Q2P1	1.74984	-0.983554	0.000190179	Yes
ENSG00000278983	NA	NA	0.754078	-0.982835	0.00442459	Yes
ENSG00000129521	egl-9 family hypoxia inducible factor 3	EGLN3	3.29796	-0.982726	0.000664956	Yes
ENSG00000196502	sulfotransferase family 1A member 1	SULT1A1	2.74499	-0.979382	0.00198156	Yes
ENSG00000048540	LIM domain only 3	LMO3	2.28392	-0.979083	0.000113634	Yes
ENSG00000163393	solute carrier family 22 member 15	SLC22A15	2.36361	-0.978252	2.22179e-06	Yes
ENSG00000235961	PNMA family member 6A	PNMA6A	1.09283	-0.978059	0.00170247	Yes
ENSG00000128849	cingulin like 1	CGNL1	3.03227	-0.977962	2.83028e-05	Yes
ENSG00000140044	Jun dimerization protein 2	JDP2	5.6012	-0.974003	4.13266e-09	Yes
ENSG00000108846	ATP binding cassette subfamily C member 3	ABCC3	3.69178	-0.972374	0.000367324	Yes
ENSG00000100739	bradykinin receptor B1	BDKRB1	1.87091	-0.97207	0.00117798	Yes
ENSG00000162407	phospholipid phosphatase 3	PLPP3	5.58038	-0.970448	1.35707e-08	Yes
ENSG00000138685	fibroblast growth factor 2	FGF2	3.97607	-0.967835	8.39362e-05	Yes
ENSG00000170162	vestigial like family member 2	VGLL2	4.33255	-0.967212	1.33143e-05	Yes
ENSG00000188522	family with sequence similarity 83 member G	FAM83G	2.16172	-0.965022	0.00085947	Yes
ENSG00000182759	MAF bZIP transcription factor A	MAFA	1.50716	-0.964317	0.00600177	Yes
ENSG00000154589	lymphocyte antigen 96	LY96	1.5207	-0.962579	0.00060652	Yes
ENSG00000130940	castor zinc finger 1	CASZ1	3.11269	-0.961275	0.00467817	Yes
ENSG00000198892	shisa family member 4	SHISA4	4.83452	-0.961091	1.64192e-05	Yes
ENSG00000150594	adrenoceptor alpha 2A	ADRA2A	1.16819	-0.96108	0.000160708	Yes
ENSG00000147883	cyclin dependent kinase inhibitor 2B	CDKN2B	4.33441	-0.959858	7.79151e-07	Yes
ENSG00000227496	uncharacterized LOC102723834	LOC102723834	1.14981	-0.959532	0.000138201	Yes
ENSG00000173432	serum amyloid A1	SAA1	4.40325	-0.952113	0.000805522	Yes
ENSG00000203326	zinc finger protein 525	ZNF525	0.818698	-0.950984	0.00228771	Yes
ENSG00000154188	angiopoietin 1	ANGPT1	3.98961	-0.949566	0.000698718	Yes
ENSG00000197355	UDP-N-acetylglucosamine pyrophosphorylase 1 like 1	UAP1L1	2.7889	-0.948308	1.39093e-06	Yes
ENSG00000284753	EEF1A lysine methyltransferase 4	EEF1AKMT4	1.7984	-0.947865	4.57742e-05	Yes
ENSG00000090376	interleukin 1 receptor associated kinase 3	IRAK3	1.98744	-0.946517	0.000157597	Yes
ENSG00000073910	FRY microtubule binding protein	FRY	4.12827	-0.946019	3.7656e-05	Yes
ENSG00000091622	PITPNM family member 3	PITPNM3	2.40503	-0.944778	6.61685e-05	Yes
ENSG00000176490	DIRAS family GTPase 1	DIRAS1	1.68759	-0.944258	0.000793409	Yes
ENSG00000184916	jagged canonical Notch ligand 2	JAG2	4.43883	-0.94197	0.00219787	Yes
ENSG00000119699	transforming growth factor beta 3	TGFB3	0.88019	-0.941524	0.0021712	Yes
ENSG00000154734	ADAM metallopeptidase with thrombospondin type 1 motif 1	ADAMTS1	5.94917	-0.941245	9.64505e-12	Yes
ENSG00000166923	gremlin 1, DAN family BMP antagonist	GREM1	7.10438	-0.940766	0.000220874	Yes
ENSG00000278727	NA	NA	0.530188	-0.939902	0.00447598	Yes
ENSG00000131196	nuclear factor of activated T cells 1	NFATC1	3.15574	-0.938815	1.46189e-06	Yes
ENSG00000110852	C-type lectin domain family 2 member B	CLEC2B	2.89546	-0.938763	0.000648277	Yes
ENSG00000109452	inositol polyphosphate-4-phosphatase type II B	INPP4B	5.44271	-0.938555	4.60506e-07	Yes
ENSG00000139508	solute carrier family 46 member 3	SLC46A3	4.55363	-0.936862	7.12752e-08	Yes
ENSG00000176170	sphingosine kinase 1	SPHK1	2.68927	-0.936208	0.00093105	Yes
ENSG00000164330	EBF transcription factor 1	EBF1	2.34401	-0.935884	0.00119921	Yes
ENSG00000189129	placenta associated 9	PLAC9	1.98471	-0.933826	0.00386166	Yes
ENSG00000133056	phosphatidylinositol-4-phosphate 3-kinase catalytic subunit type 2 beta	PIK3C2B	1.59045	-0.933625	0.000137805	Yes
ENSG00000134824	fatty acid desaturase 2	FADS2	6.5253	-0.931249	4.74094e-07	Yes
ENSG00000101680	laminin subunit alpha 1	LAMA1	1.70473	-0.929896	0.000505435	Yes
ENSG00000006534	aldehyde dehydrogenase 3 family member B1	ALDH3B1	5.31228	-0.928558	8.41379e-09	Yes
ENSG00000134107	basic helix-loop-helix family member e40	BHLHE40	4.49168	-0.923697	4.38827e-08	Yes
ENSG00000170537	transmembrane channel like 7	TMC7	1.05068	-0.921444	0.00404922	Yes
ENSG00000237807	long intergenic non-protein coding RNA 2984	LINC02984	2.13223	-0.919119	0.000888285	Yes
ENSG00000123358	nuclear receptor subfamily 4 group A member 1	NR4A1	1.93596	-0.919004	0.0016586	Yes
ENSG00000103742	immunoglobulin superfamily DCC subclass member 4	IGDCC4	1.85438	-0.916796	0.00408044	Yes
ENSG00000091986	coiled-coil domain containing 80	CCDC80	10.9416	-0.915143	3.06165e-09	Yes
ENSG00000117525	coagulation factor III, tissue factor	F3	4.24417	-0.914683	0.000176523	Yes
ENSG00000164692	collagen type I alpha 2 chain	COL1A2	10.8637	-0.912231	2.52836e-09	Yes
ENSG00000133083	doublecortin like kinase 1	DCLK1	6.79708	-0.912078	0.000385313	Yes
ENSG00000170214	adrenoceptor alpha 1B	ADRA1B	2.85269	-0.910979	1.80735e-05	Yes
ENSG00000268858	uncharacterized LOC112268269	LOC112268269	1.43309	-0.910554	0.000600777	Yes
ENSG00000107859	paired like homeodomain 3	PITX3	2.21789	-0.909686	0.000564076	Yes
ENSG00000129009	immunoglobulin superfamily containing leucine rich repeat	ISLR	6.16383	-0.907206	1.63957e-05	Yes
ENSG00000133985	tetratricopeptide repeat domain 9	TTC9	4.9718	-0.907097	6.42436e-06	Yes
ENSG00000137449	cytoplasmic polyadenylation element binding protein 2	CPEB2	2.62765	-0.907005	5.45921e-05	Yes
ENSG00000274383	NA	NA	1.86447	-0.906802	0.000440927	Yes
ENSG00000189320	family with sequence similarity 180 member A	FAM180A	2.00847	-0.906686	0.00371847	Yes
ENSG00000253200	NA	NA	0.953604	-0.906677	0.00370612	Yes
ENSG00000228436	uncharacterized LOC105378663	LOC105378663	1.43154	-0.904746	0.000350641	Yes
ENSG00000096433	inositol 1,4,5-trisphosphate receptor type 3	ITPR3	4.84868	-0.904449	4.27534e-06	Yes
ENSG00000033327	GRB2 associated binding protein 2	GAB2	4.98324	-0.904245	3.3465e-06	Yes
ENSG00000132932	ATPase phospholipid transporting 8A2	ATP8A2	1.40694	-0.903324	0.00231101	Yes
ENSG00000151012	solute carrier family 7 member 11	SLC7A11	6.15581	-0.902577	9.1291e-07	Yes
ENSG00000279175	NA	NA	1.26184	-0.900802	0.00229341	Yes
ENSG00000235092	NA	NA	0.655516	-0.900466	0.00394462	Yes
ENSG00000159403	complement C1r	C1R	5.84714	-0.899546	0.000194609	Yes
ENSG00000108387	septin 4	SEPTIN4	2.16446	-0.899403	0.00414432	Yes
ENSG00000151468	coiled-coil domain containing 3	CCDC3	5.05951	-0.898655	1.54124e-06	Yes
ENSG00000132141	chaperonin containing TCP1 subunit 6B	CCT6B	0.116876	-0.898273	0.00533844	Yes
ENSG00000237892	NA	NA	0.0894088	-0.895766	0.00597749	Yes
ENSG00000163661	pentraxin 3	PTX3	6.21186	-0.889271	4.70015e-07	Yes
ENSG00000144712	cullin associated and neddylation dissociated 2 (putative)	CAND2	2.10857	-0.886374	0.00128849	Yes
ENSG00000200502	NA	NA	1.03568	-0.885709	0.00506472	Yes
ENSG00000173546	chondroitin sulfate proteoglycan 4	CSPG4	3.75214	-0.882626	0.00173893	Yes
ENSG00000071282	LIM and cysteine rich domains 1	LMCD1	6.76743	-0.881799	9.75432e-11	Yes
ENSG00000118596	solute carrier family 16 member 7	SLC16A7	2.68826	-0.881643	9.15204e-05	Yes
ENSG00000110628	solute carrier family 22 member 18	SLC22A18	2.53055	-0.881284	0.000108441	Yes
ENSG00000091490	SEL1L family member 3	SEL1L3	5.24507	-0.881177	9.06534e-05	Yes
ENSG00000135842	niban apoptosis regulator 1	NIBAN1	2.23431	-0.880847	0.00275516	Yes
ENSG00000074590	NUAK family kinase 1	NUAK1	7.38492	-0.878205	4.61534e-09	Yes
[truncated: 1,113 more rows]
