# Supplementary material for: Nicotinamide and pyridoxine stimulate muscle stem cell expansion and enhance regenerative capacity during aging
Source: J Clin Invest. 2024 Nov 12;134(24):e163648. doi: 10.1172/JCI163648 (PMC11645154; doi:10.1172/JCI163648)
Supplement: Supplemental table 5 [file jci-134-163648-s103.xlsx]

## Sheet: Sheet1
Gait speed (m/s), adjusted for age
Variable (z-score)	Estimate Effect	Standard Error	p-value	r2	Linear model
NAM (serum)	0.02	0.02	0.14	0.19	GaitSpeed~ß0+ß1x[NAM])+ß2x(age)+e
PLP (serum)	0.04	0.02	0.022	0.2	GaitSpeed~ß0+ß1x[PLP])+ß2x(age)+e
ALM index (kg/m2), adjusted for age
Variable (z-score)	Estimate Effect	Standard Error	p-value	r2	Linear model
NAM (serum)	0.18	0.06	0.002769	0.12	ALMi~ß0+ß1x[NAM])+ß2x(age)+e
PLP (serum)	0.15	0.06	0.01646	0.1	ALMi~ß0+ß1x[PLP])+ß2x(age)+e
ALM (kg), adjusted for age
Variable (z-score)	Estimate Effect	Standard Error	p-value	r2	Linear model
NAM (serum)	0.55	0.19	0.005064	0.14	ALM~ß0+ß1x[NAM])+ß2x(age)+e
PLP (serum)	0.59	0.19	0.002566	0.15	ALM~ß0+ß1x[PLP])+ß2x(age)+e
ALM/BMI (m2), adjusted for age
Variable (z-score)	Estimate Effect	Standard Error	p-value	r2	Linear model
NAM (serum)	0.01	0.01	0.2259	0.07	ALM/BMI~ß0+ß1x[NAM])+ß2x(age)+e
PLP (serum)	0.01	0.01	0.1339	0.07	ALM/BMI~ß0+ß1x[PLP])+ß2x(age)+e
BMI (kg/m2), adjusted for age
Variable (z-score)	Estimate Effect	Standard Error	p-value	r2	Linear model
NAM (serum)	0.42	0.26	0.104	0.03	BMI~ß0+ß1x[NAM])+ß2x(age)+e
PLP (serum)	0.32	0.26	0.2233	0.03	BMI~ß0+ß1x[PLP])+ß2x(age)+e
Fat mass (kg), adjusted for age
Variable (z-score)	Estimate Effect	Standard Error	p-value	r2	Linear model
NAM (serum)	0.46	0.42	0.2775	0.03	FatMass~ß0+ß1x[NAM])+ß2x(age)+e
PLP (serum)	0.48	0.42	0.2562	0.03	FatMaas~ß0+ß1x[PLP])+ß2x(age)+e
