# Supplementary material for: Nicotinamide and pyridoxine stimulate muscle stem cell expansion and enhance regenerative capacity during aging
Source: J Clin Invest. 2024 Nov 12;134(24):e163648. doi: 10.1172/JCI163648 (PMC11645154; doi:10.1172/JCI163648)
Supplement: Supplemental table 6 [file jci-134-163648-s104.xlsx]

## Sheet: Sheet1
Association of ALM index (kg/m2) with dietary intake, adjusted for age
Variable (z-score)	Estimate	Standard Error	p-value	r2	Linear model
Dietary vitamin B3 intake	0.07	0.06	0.2231	0.078	ALMi~ß0+ß1x(vit.B3intake)+ß2x(age)+e
Dietary vitamin B6 intake	0.08	0.06	0.174	0.08	ALMi~ß0+ß1x(vit.B6intake)+ß2x(age)+e
Association of Gait Speed (m/s) with dietary intake, adjusted for age
Variable (z-score)	Estimate	Standard Error	p-value	r2	Linear model
Dietary vitamin B3 intake	0.01	0.02	0.742	0.18	GaitSpeed~ß0+ß1x(vit.B3intake)+ß2x(age)+e
Dietary vitamin B6 intake	<0,01	0.02	0.811	0.18	GaitSpeed~ß0+ß1x(vit.B6intake)+ß2x(age)+e
Association of ALM index (kg/m2) with serum levels, adjusted for age and respective dietary intake
Variable (z-score)	Estimate	Standard Error	p-value	r2	Linear model
serum Nam (adjusted for age & dietary vitamin B3 intake)	0.19	0.06	0.002	0.13	ALMi~ß0+ß1x[NAM]+ß2x(vit.B3intake)+ß3x(age)+e
serum PLP (adjusted for age & dietary vitamin B6 intake)	0.14	0.06	0.021	0.11	ALMi~ß0+ß1x[PLP]+ß2x(vit.B6intake)+ß3x(age)+e
Association of Gait Speed (m/s) with serum levels, adjusted for age and respective dietary intake
Variable (z-score)	Estimate	Standard Error	p-value	r2
serum Nam (adjusted for age & dietary vitamin B3 intake)	0.03	0.02	0.138	0.19	GaitSpeed~ß0+ß1x[NAM]+ß2x(vit.B3intake)+ß3x(age)+e
serum PLP (adjusted for age & dietary vitamin B6 intake)	0.05	0.02	0.022	0.2	GaitSpeed~ß0+ß1x[PLP]+ß2x(vit.B6intake)+ß3x(age)+e
