# Supplementary material for: Nicotinamide and pyridoxine stimulate muscle stem cell expansion and enhance regenerative capacity during aging
Source: J Clin Invest. 2024 Nov 12;134(24):e163648. doi: 10.1172/JCI163648 (PMC11645154; doi:10.1172/JCI163648)
Supplement: Supporting data values [file jci-134-163648-s105.xlsx]

## Sheet: Fig1. A
FC_ Pax7-/MyoD+	CPDNumber
0.889457	1
0.996199	2
0.121334	3
-0.0573535	4
-0.000157	5
0.0089324	6
-0.0376543	7
-2.14e-05	8
0.0496444	9
-0.257563	10
-0.098037	11
-0.0171113	12
-0.192715	13
0.059649	14
-0.0468585	15
-0.0719221	16
-0.0610724	17
-0.00203673	18
0.0354406	19
0.0262822	20
0.0011583	21
-0.0210304	22
-0.00373704	23
-0.00454367	24
0.951848	25
1.00985	26
-0.000804	27
0.0206785	28
0.052044	29
0.0541535	30
-0.301827	31
-0.0621971	32
0.00719143	33
-0.103217	34
0.100165	35
-0.0069436	36
-0.165058	37
0.0108331	38
0.0609696	39
-0.0406801	40
0.00247028	41
-0.0937511	42
-0.152784	43
0.0677254	44
0.0230687	45
0.0848096	46
0.109071	47
0.017517	48
1.00946	49
0.997936	50
0.00478867	51
-0.0667443	52
0.0459472	53
0.0481445	54
0.0534213	55
0.0068552	56
0.110082	57
-0.239378	58
-0.246194	59
0.0207431	60
-0.266095	61
0.0508302	62
-0.202175	63
-0.000481	64
-0.22318	65
-0.107632	66
-0.0460878	67
-0.00846042	68
0.00607683	69
-0.219605	70
0.0176796	71
0.0126052	72
0.958196	73
1.01637	74
-0.0184699	75
0.0294237	76
0.167897	77
0.0344004	78
0.0866764	79
0.000403	80
-0.0649496	81
0.0897426	82
0.0105863	83
0.0831897	84
-0.0590379	85
-0.266109	86
-0.0429736	87
0.00570749	88
-0.264679	89
-0.127199	90
-0.000905	91
0.0580957	92
0.0249344	93
0.0568799	94
-0.00972245	95
0.00307288	96
1.02942	97
1.04614	98
-0.0720291	99
0.0210475	100
-0.126558	101
0.0989672	102
0.168555	103
0.00152621	104
-0.192803	105
0.0237421	106
-0.272725	107
0.0722008	108
-0.298914	109
0.0532315	110
0.0259539	111
-0.0638057	112
-0.0665034	113
0.0233195	114
-0.0194567	115
0.0565025	116
0.0577079	117
0.0198498	118
0.0606565	119
-0.0338327	120
1.00925	121
1.03116	122
0.0450535	123
-0.0986878	124
0.0383277	125
0.0375055	126
0.0263162	127
0.0619583	128
0.0523952	129
-0.00115544	130
0.0935815	131
-0.0349346	132
0.0490817	133
0.0880564	134
0.072791	135
0.0364069	136
0.0644769	137
0.129058	138
0.050672	139
-0.0316479	140
-0.0471235	141
-0.00850674	142
0.0313436	143
0.0154086	144
1.01779	145
1.0703	146
-0.0622137	147
0.0655984	148
0.0519339	149
-0.259414	150
-0.0323013	151
0.162161	152
0.100578	153
0.0876997	154
-0.193468	155
-0.301827	156
-0.16347	157
0.0298345	158
-0.0973573	159
-0.264415	160
-0.0401029	161
-0.217985	162
0.0257683	163
-0.213919	164
0.0429512	165
0.0301629	166
0.020442	167
0.026051	168
0.934898	169
1.05352	170
-0.115866	171
0.0815917	172
0.0978722	173
0.0285891	174
0.141876	175
0.0374116	176
0.0331659	177
0.0498188	178
0.0964135	179
-0.0692282	180
-0.006299	181
0.167846	182
0.0272225	183
-0.0862609	184
-0.206012	185
-0.00846042	186
0.0427372	187
-0.0905174	188
-0.216637	189
-0.0754483	190
-0.0594549	191
-0.0663948	192
-0.0282806	193
-0.000221	194
0.0372551	195
-0.0155119	196
0.0200743	197
-0.197101	198
-0.00300146	199
0.0917126	200
-0.25766	201
0.0526508	202
-0.0243277	203
0.16606	204
-0.0192193	205
0.130971	206
0.0301729	207
0.12117	208
-0.144526	209
0.0446565	210
0.0592954	211
0.0054169	212
-0.0742515	213
-0.03363	214
1.01782	215
1.00147	216
-0.0122386	217
-0.00138022	218
0.0103786	219
0.0136684	220
0.0236821	221
0.046319	222
0.101974	223
0.0389801	224
0.0335049	225
0.0577911	226
-0.0879984	227
-0.277599	228
0.00661505	229
0.114363	230
0.0195181	231
-0.185845	232
-0.0243849	233
0.024427	234
0.0495235	235
0.00488279	236
-0.267983	237
-0.00276086	238
0.979986	239
1.01882	240
0.000698	241
0.0305504	242
-0.0132177	243
0.041074	244
0.0421254	245
-0.135462	246
0.0384207	247
0.0581467	248
0.0468538	249
-0.0313471	250
-0.257338	251
-0.0506089	252
0.142691	253
0.00400183	254
-0.189656	255
-0.28323	256
0.0436345	257
-0.0459357	258
0.0477225	259
-0.0532623	260
0.0312456	261
-0.189137	262
0.924608	263
0.990894	264
0.000221	265
-0.00816838	266
0.0395338	267
-0.0398127	268
0.0174854	269
-0.260139	270
0.0451635	271
-0.00766358	272
0.0934136	273
0.0439079	274
0.0413	275
0.0722098	276
0.0164033	277
-0.258149	278
0.0442084	279
0.0149335	280
0.039391	281
0.0694093	282
0.0511055	283
-0.0309582	284
-0.0501329	285
0.0269823	286
1.02819	287
0.982932	288
0.00816986	289
-0.0037927	290
0.00367291	291
0.0298428	292
-0.00188632	293
0.0258724	294
0.0437068	295
-0.0406577	296
-0.0489245	297
0.105314	298
-0.282782	299
-0.0687087	300
-0.286674	301
-0.013346	302
0.0934136	303
0.0964216	304
0.0400402	305
0.049731	306
0.0086428	307
0.00986657	308
-0.0904512	309
-0.10289	310
0.955387	311
0.98368	312
-0.0322279	313
0.0234923	314
-0.261286	315
-0.00843721	316
-0.301827	317
0.0592069	318
-0.241418	319
-0.0941993	320
-0.0710855	321
0.0821028	322
-0.204649	323
0.0120969	324
-0.00513475	325
0.0550053	326
0.0210259	327
0.0416587	328
-0.0966439	329
-0.291046	330
0.100394	331
-0.0172094	332
-0.0950955	333
0.040409	334
1.01049	335
0.998528	336
-0.0233885	337
0.0980871	338
0.0952635	339
0.110069	340
0.0110814	341
0.0518128	342
0.17997	343
-0.0307053	344
-0.256404	345
0.0429366	346
0.0081834	347
-0.0790118	348
0.0285118	349
0.00924596	350
0.0906012	351
-0.00624149	352
0.0687509	353
0.0485297	354
0.00866683	355
-0.0198908	356
0.00910566	357
0.00177817	358
1.04669	359
0.971113	360
-0.0233641	361
-0.000727	362
0.0665863	363
0.0461726	364
-0.0356651	365
-0.0446655	366
0.0210127	367
-0.0145986	368
-0.260748	369
-0.117416	370
-0.00924603	371
-0.0368335	372
-0.082579	373
-0.00731239	374
0.0512081	375
-0.233482	376
-0.0968041	377
-0.0476359	378
-0.0286872	379
0.0260107	380
0.00181402	381
-0.228184	382
0.967755	383
0.933562	384
0.989176	385
0.0706841	386
-0.00698762	387
-0.0123282	388
-0.260027	389
-0.274213	390
-0.0222104	391
-0.0360391	392
-0.0460393	393
-0.105336	394
0.00100472	395
-0.0738883	396
0.0120956	397
0.0446669	398
0.0528264	399
-0.0397834	400
-0.00779722	401
-0.274213	402
-0.00307191	403
0.0574636	404
-0.0572938	405
0.0275299	406
-0.0114624	407
0.986261	408
1.0288	409
0.07837	410
-0.000829	411
-0.266687	412
-0.0322685	413
0.0190081	414
-0.0996118	415
-0.0286997	416
-0.20815	417
-0.0582984	418
-0.258028	419
0.0167778	420
0.0670023	421
-0.120251	422
0.064003	423
0.00356705	424
-0.259904	425
-0.0144161	426
-0.215827	427
-0.229752	428
-0.261034	429
0.0870918	430
0.052355	431
1.05401	432
1.03363	433
-0.128659	434
-0.155895	435
0.0833674	436
0.064911	437
0.142648	438
-0.025473	439
0.0120191	440
0.100653	441
0.0355689	442
-0.259449	443
0.0830106	444
0.0566523	445
0.0849077	446
0.155102	447
-0.0941908	448
0.0345712	449
-0.169014	450
0.0752952	451
-0.187568	452
-0.0159447	453
0.0315646	454
0.0896169	455
0.99098	456
1.00463	457
-0.00347931	458
-0.123059	459
0.00619301	460
-0.0795106	461
-0.0540085	462
0.000693	463
-0.0213467	464
0.031339	465
-0.037849	466
0.0927752	467
0.0790443	468
0.0540868	469
-0.15607	470
-0.266558	471
-0.0500516	472
-0.030492	473
-0.00738975	474
-0.267712	475
-0.101915	476
-0.23914	477
0.0600469	478
-0.0732075	479
0.990353	480
1.03377	481
-0.0154079	482
-0.00533376	483
-0.157465	484
-0.137748	485
0.0346967	486
-0.13293	487
0.00146993	488
0.0965621	489
-0.0306058	490
-0.0387926	491
0.0935079	492
0.112001	493
-0.0600746	494
0.0813923	495
0.0261742	496
0.0230964	497
0.0159672	498
-0.0743856	499
-0.244382	500
-0.0200598	501
0.0444011	502
-0.0471589	503
0.872202	504
1.0926	505
-0.197213	506
-0.0346434	507
0.0704398	508
-0.00789999	509
0.0130069	510
-0.255815	511
0.179078	512
-0.06553	513
0.0566897	514
-0.0498417	515
-0.109223	516
-0.0487923	517
0.0692797	518
-0.255616	519
-0.0117018	520
-0.252934	521
0.026886	522
0.0397108	523
-0.0947337	524
-0.216993	525
0.0345712	526
0.00903366	527
0.959513	528
1.05904	529
-0.0235344	530
-0.0961838	531
0.0221807	532
-0.0551092	533
0.00481944	534
-0.0399609	535
-0.183958	536
-0.0129833	537
-0.0324575	538
-0.200582	539
0.140656	540
-0.0209646	541
0.117326	542
-0.0818674	543
-0.0073926	544
-0.270747	545
-0.266303	546
-0.0734016	547
-0.0705463	548
-0.153865	549
-0.0086725	550
0.00692617	551
1.02063	552
1.01146	553
-0.225397	554
-0.0167591	555
-0.0406623	556
-0.124299	557
0.0139581	558
-0.00235354	559
-0.145175	560
0.0276939	561
0.109895	562
-0.235532	563
0.107745	564
-0.00186104	565
-0.24024	566
-0.163798	567
-0.112258	568
-0.0224615	569
-0.0258791	570
0.00248024	571
0.106775	572
-0.268907	573
0.0459929	574
-0.100839	575
-0.0445051	576
-0.050179	577
-0.0131093	578
-0.00683369	579
-0.0703634	580
-0.0506732	581
-0.00148324	582
-0.0245544	583
-0.0178574	584
0.118547	585
0.0815857	586
0.0113505	587
0.0291374	588
0.0793879	589
0.0534871	590
-0.0870474	591
0.0468535	592
-0.0211605	593
0.0226471	594
-0.204327	595
0.0951018	596
-0.249225	597
1.0486	598
1.01711	599
-0.00207894	600
-0.0128124	601
-0.0182366	602
-0.0676484	603
-0.000109	604
-0.0308458	605
0.057297	606
-0.119689	607
0.00320483	608
-0.179601	609
0.0840001	610
-0.270383	611
-0.274213	612
-0.235848	613
0.0368457	614
-0.157056	615
-0.207433	616
-0.27188	617
-0.0748602	618
0.120131	619
-0.190697	620
-0.0113333	621
1.02493	622
0.985508	623
-0.00563997	624
0.0624592	625
-0.0389502	626
0.0291349	627
-0.0230385	628
-0.0545901	629
-0.180493	630
-0.081462	631
-0.0392213	632
-0.10879	633
0.0507996	634
-0.20249	635
-0.271681	636
-0.261953	637
0.00793755	638
-0.0308978	639
0.0271964	640
-0.0784663	641
0.0330935	642
-0.0476366	643
0.0229875	644
0.00665837	645
1.04879	646
0.97061	647
-0.0366401	648
0.0399928	649
-0.205222	650
-0.16033	651
-0.0872794	652
0.0147014	653
-0.00614274	654
-0.25231	655
-0.021785	656
-0.0130884	657
-0.274213	658
0.0379533	659
-0.0322445	660
-0.260044	661
-0.00916205	662
-0.24473	663
0.039077	664
-0.0700371	665
-0.241321	666
-0.249234	667
0.0641694	668
-0.216408	669
1.02978	670
0.978852	671
0.00207894	672
-0.0282374	673
-0.140656	674
-0.0045541	675
0.154467	676
-0.098689	677
-0.202147	678
-0.0500963	679
-0.0358519	680
0.0503817	681
0.0323449	682
0.00359703	683
0.0800575	684
-0.0542027	685
0.0986146	686
-0.015443	687
-0.0814565	688
-0.0176707	689
0.084752	690
-0.0282227	691
-0.26487	692
-0.0570749	693
1.04712	694
0.982873	695
-0.043935	696
0.0685289	697
-0.0240468	698
-0.271224	699
0.0173368	700
-0.0511172	701
-0.0412486	702
-0.116521	703
-0.0191743	704
-0.25372	705
-0.251886	706
-0.1391	707
-0.254743	708
-0.00347681	709
-0.049283	710
-0.24024	711
0.0881141	712
-0.0328105	713
-0.274213	714
-0.1095	715
-0.0330644	716
-0.096983	717
0.985454	718
1.02753	719
0.0421025	720
-0.0280057	721
0.0367008	722
-0.00474036	723
-0.169163	724
-0.058771	725
-0.0816837	726
-0.21333	727
0.00142986	728
-0.0403211	729
0.0668316	730
0.0306686	731
-0.0402297	732
-0.233474	733
-0.268508	734
-0.196592	735
0.00859526	736
0.0776913	737
-0.0506988	738
-0.0609125	739
-0.0806431	740
-0.0382045	741
0.993509	742
0.995373	743
-0.106511	744
-0.0551767	745
0.0453367	746
0.029643	747
-0.241293	748
0.00439542	749
0.00942595	750
-0.0256172	751
0.0335467	752
-0.131027	753
-0.0429484	754
-0.263468	755
-0.0311282	756
0.0399388	757
0.00484417	758
-0.262449	759
-0.0420609	760
-0.259449	761
-0.107232	762
-0.0133807	763
-0.0259122	764
-0.236475	765
0.987009	766
0.870006	767
0.929784	768
1.00979	769
0.0498958	770
-0.0557322	771
0.0339149	772
-0.026585	773
0.0228363	774
0.0534967	775
-0.136442	776
-0.0808355	777
0.0230601	778
0.00877768	779
-0.0846185	780
0.00831617	781
-0.108764	782
0.0419899	783
-0.0165093	784
-0.111415	785
-0.00912678	786
-0.267055	787
-0.0323859	788
0.0813732	789
-0.004636	790
-0.0494332	791
0.930314	792
1.00724	793
0.0305904	794
0.113291	795
0.0241076	796
-0.0878394	797
-0.179554	798
0.000871	799
0.123175	800
0.0016431	801
-0.057964	802
0.072276	803
-0.0129032	804
0.0921887	805
0.0253939	806
-0.0562084	807
-0.00714071	808
-0.010397	809
-0.0119578	810
0.0242293	811
0.00109335	812
-0.0476615	813
-0.0769203	814
-0.0631995	815
1.02409	816
1.08174	817
-0.196399	818
-0.276606	819
-0.00846895	820
0.014593	821
-0.0328789	822
0.0915839	823
0.0462386	824
-0.131967	825
-0.11464	826
-0.0499297	827
-0.153425	828
-0.0152938	829
-0.0413812	830
0.00087	831
-0.172981	832
0.0701021	833
0.0190208	834
0.0721205	835
-0.25514	836
-0.212783	837
0.0155208	838
-0.0598612	839
1.00232	840
1.0183	841
0.0934841	842
0.0615	843
0.075205	844
0.0686031	845
0.01634	846
-0.0191806	847
-0.0578314	848
-0.0014748	849
0.00311949	850
-0.229661	851
0.0641979	852
-0.16909	853
-0.0102916	854
-0.0214216	855
-0.0710786	856
-0.234791	857
0.0658837	858
-0.057762	859
-0.243006	860
-0.029693	861
-0.0205655	862
-0.0299371	863
1.00117	864
1.04473	865
-0.195172	866
0.0024295	867
-0.00244982	868
-0.0203849	869
0.00884973	870
-0.273709	871
-0.0345228	872
-0.0319953	873
-0.128761	874
-0.173989	875
-0.127507	876
0.0345997	877
0.026553	878
0.0587768	879
0.0838276	880
-0.117048	881
-0.276606	882
0.0122492	883
0.00878596	884
-0.252788	885
0.0345542	886
-0.0411102	887
1.0208	888
1.03385	889
-0.0569178	890
-0.00907527	891
0.0348118	892
0.0660991	893
0.00781719	894
-0.0835269	895
-0.26892	896
-0.0428539	897
-0.0558859	898
0.000954	899
0.0847578	900
-0.0554139	901
-0.26014	902
-0.0158622	903
-0.116206	904
-0.00178818	905
-0.276606	906
0.0294967	907
-0.260866	908
0.0297596	909
0.0339553	910
0.017517	911
1.00243	912
0.991458	913
-0.0616914	914
-0.066428	915
-0.0451027	916
0.0590374	917
-0.272867	918
-0.131065	919
-0.111903	920
-0.0562551	921
0.0125573	922
0.0147666	923
-0.0317363	924
-0.0157448	925
-0.225188	926
-0.0467911	927
-0.163983	928
0.0470462	929
0.0261337	930
-0.103411	931
0.0258253	932
0.0364276	933
0.00762745	934
0.032124	935
0.951873	936
1.02858	937
0.0341998	938
0.0823137	939
-0.0291979	940
-0.0167616	941
-0.179004	942
0.0779099	943
-0.146912	944
-0.248897	945
0.0990021	946
0.0137612	947
-0.0301511	948
-0.181393	949
-0.0292335	950
0.089528	951
-0.0575572	952
-0.260484	953
-0.1832	954
-0.00289133	955
-0.031043	956
-0.273624	957
-0.061087	958
-0.0123551	959
-0.00925315	960
0.004636	961
-0.0148936	962
0.00467556	963
-0.0270991	964
-0.00167259	965
-0.227602	966
0.0237132	967
0.25194	968
-0.00421619	969
-0.0354567	970
-0.16551	971
-0.00279504	972
-0.000804	973
-0.0457995	974
-0.11361	975
0.0231547	976
-0.276606	977
-0.0311852	978
0.0315392	979
-0.270973	980
-0.0186133	981
0.991652	982
0.99883	983
0.0369929	984
0.0486737	985
0.00613413	986
-0.00998326	987
0.037316	988
-0.143271	989
0.046826	990
-0.047011	991
-0.0540067	992
-0.0842783	993
-0.0102686	994
-0.0088364	995
-0.263571	996
-0.0170368	997
-0.0622511	998
-0.042893	999
-0.0652102	1000
-0.0500952	1001
-0.0560813	1002
0.0404043	1003
0.00189415	1004
-0.0721575	1005
0.988172	1006
0.959701	1007
-0.0334703	1008
0.0317727	1009
-0.0971951	1010
-0.00100689	1011
0.168592	1012
-0.00963354	1013
0.0713768	1014
-0.0589092	1015
-0.0476171	1016
0.00681706	1017
-0.0158192	1018
-0.0134068	1019
-0.0937106	1020
0.0105171	1021
-0.0585232	1022
-0.051831	1023
-0.151583	1024
-0.00454021	1025
-0.0318359	1026
0.0451433	1027
-0.0171038	1028
-0.0115129	1029
1.00449	1030
0.935798	1031
0.0213995	1032
0.0337638	1033
-0.00985752	1034
-0.256717	1035
-0.018561	1036
0.0867838	1037
0.0114495	1038
0.0165485	1039
-0.00356465	1040
-0.093496	1041
-0.00594748	1042
0.00541596	1043
-0.0289577	1044
-0.0730903	1045
-0.0163293	1046
0.0242635	1047
-0.0336586	1048
-0.0421374	1049
0.0187237	1050
-0.00491263	1051
0.119763	1052
-0.00279504	1053
1.03956	1054
0.930165	1055
-0.0382433	1056
0.0640904	1057
0.0305375	1058
0.0135094	1059
0.0190402	1060
-0.263727	1061
0.0350329	1062
-0.122544	1063
-0.276606	1064
0.00652746	1065
0.000415	1066
-0.0487363	1067
-0.218819	1068
-0.0186324	1069
0.0108424	1070
-0.0389293	1071
0.024084	1072
-0.0109364	1073
0.0539201	1074
-0.0271279	1075
-0.0368018	1076
-0.0308397	1077
0.997373	1078
0.949853	1079
0.0164743	1080
0.0355366	1081
-0.207989	1082
-0.231971	1083
0.0219437	1084
0.0135234	1085
-0.012079	1086
-0.0366759	1087
-0.0304521	1088
-0.0783488	1089
-0.0405876	1090
0.0503538	1091
-0.0700285	1092
0.0317979	1093
-0.0511364	1094
-0.0511158	1095
-0.0609996	1096
-0.0479718	1097
-0.0197607	1098
0.00700729	1099
-0.0109814	1100
-0.00930806	1101
1.00396	1102
0.967723	1103
-0.0511158	1104
0.0283468	1105
0.0885731	1106
0.0197181	1107
0.224242	1108
-0.00866241	1109
0.025664	1110
-0.101225	1111
0.0103691	1112
-0.0117059	1113
0.0139012	1114
-0.0178306	1115
0.0284758	1116
-0.0494364	1117
-0.0744842	1118
-0.00439818	1119
0.0353358	1120
-0.102366	1121
0.0139012	1122
0.0505748	1123
-0.267271	1124
-0.0504733	1125
1.03392	1126
0.925882	1127
-0.0650715	1128
-0.0429869	1129
-0.000569	1130
0.0167864	1131
-0.00928866	1132
-0.232823	1133
0.0543617	1134
0.0635766	1135
-0.130673	1136
-0.00994733	1137
-0.0456257	1138
-0.0719694	1139
-0.111631	1140
0.00375165	1141
0.0210321	1142
-0.270301	1143
-0.238704	1144
0.0278375	1145
-0.091934	1146
-0.077194	1147
0.0161097	1148
-0.0291107	1149
0.947967	1150
0.841697	1151
0.898894	1152
1.03182	1153
-0.0524677	1154
-0.339921	1155
0.00432826	1156
-0.113331	1157
-0.025293	1158
-0.346566	1159
-0.00705016	1160
-0.265582	1161
-0.0107994	1162
-0.275829	1163
-0.0392741	1164
-0.111311	1165
0.0235261	1166
-0.0154842	1167
-0.174209	1168
-0.16507	1169
-0.300982	1170
-0.11976	1171
-0.0326543	1172
-0.295733	1173
0.00362827	1174
-0.0257757	1175
0.967659	1176
1.01255	1177
-0.314278	1178
-0.344106	1179
-0.25631	1180
0.0232041	1181
-0.0684218	1182
-0.33812	1183
-0.27877	1184
-0.340725	1185
-0.160938	1186
-0.309261	1187
-0.0434318	1188
-0.0658796	1189
0.0632454	1190
0.0398466	1191
-0.112733	1192
0.0197098	1193
-0.300176	1194
-0.219614	1195
-0.325413	1196
-0.188537	1197
0.0164158	1198
-0.0892925	1199
0.984265	1200
1.02535	1201
-0.336607	1202
-0.334459	1203
-0.337922	1204
-0.309172	1205
0.0194938	1206
0.0139907	1207
-0.049052	1208
0.0748762	1209
-0.0127342	1210
-0.21692	1211
-0.29906	1212
-0.349599	1213
-0.31309	1214
-0.1465	1215
-0.295308	1216
0.0383339	1217
-0.0122661	1218
-0.0185033	1219
-0.255447	1220
0.0549049	1221
-0.0567951	1222
0.973749	1223
1.00939	1224
-0.341486	1225
-0.337748	1226
-0.265081	1227
-0.3072	1228
-0.289823	1229
-0.131728	1230
-0.061478	1231
-0.025215	1232
-0.0257263	1233
-0.133734	1234
-0.128153	1235
-0.321056	1236
0.0089647	1237
-0.118579	1238
0.00523615	1239
-0.110318	1240
-0.0708354	1241
-0.00636423	1242
-0.0611794	1243
-0.26922	1244
0.00179189	1245
-0.0704028	1246
0.98643	1247
1.06619	1248
0.00518412	1249
0.0186981	1250
0.0708692	1251
-0.0911779	1252
0.00993423	1253
-0.00938834	1254
-0.119254	1255
-0.334298	1256
0.0424133	1257
-0.0897615	1258
-0.0152652	1259
-0.0504641	1260
-0.0273074	1261
-0.0460886	1262
-0.285648	1263
-0.325474	1264
-0.00132476	1265
-0.0159281	1266
-0.342451	1267
-0.340819	1268
-0.0250698	1269
-0.0332731	1270
0.969906	1271
0.99418	1272
0.0015062	1273
-0.21016	1274
-0.256774	1275
-0.171011	1276
-0.0535252	1277
-0.122615	1278
0.042752	1279
-0.347246	1280
-0.186901	1281
-0.0306444	1282
-0.138927	1283
-0.0492562	1284
-0.169712	1285
-0.101216	1286
-0.044393	1287
-0.198864	1288
-0.316409	1289
-0.17211	1290
-0.326007	1291
-0.337372	1292
-0.00194008	1293
-0.00415789	1294
1.00894	1295
1.03645	1296
-0.010084	1297
-0.336798	1298
0.0546667	1299
0.0897665	1300
0.0561167	1301
0.0416486	1302
-0.0806315	1303
-0.0798188	1304
0.0292422	1305
-0.0127121	1306
-0.0349594	1307
-0.328775	1308
0.0103835	1309
-0.0138974	1310
-0.0346133	1311
-0.146601	1312
0.0471688	1313
0.15212	1314
-0.11478	1315
-0.0175844	1316
-0.0661289	1317
0.00389998	1318
1.00342	1319
0.954038	1320
-0.338275	1321
-0.311143	1322
-0.00630925	1323
-0.00776829	1324
-0.0819756	1325
-0.31473	1326
-0.323439	1327
-0.064408	1328
-0.329264	1329
-0.314047	1330
-0.15952	1331
0.0539326	1332
-0.0395171	1333
0.151486	1334
-0.298137	1335
-0.0510678	1336
-0.213411	1337
-0.328614	1338
-0.296528	1339
-0.214666	1340
-0.0171392	1341
-0.0680892	1342
0.00700297	1343
-0.00108128	1344
-0.279175	1345
0.000433	1346
-0.149146	1347
-0.0204848	1348
0.168409	1349
0.274395	1350
-0.011129	1351
-0.344082	1352
0.038672	1353
0.157241	1354
0.0289984	1355
-0.0410608	1356
-0.338453	1357
-0.329288	1358
-0.165652	1359
0.0489234	1360
-0.143307	1361
0.0542764	1362
-0.0166602	1363
0.0318525	1364
1.03431	1365
0.98336	1366
-0.073849	1367
0.0326613	1368
-0.333924	1369
-0.337274	1370
-0.222456	1371
0.0646679	1372
0.0968148	1373
-0.312701	1374
-0.30993	1375
-0.320534	1376
-0.18161	1377
0.0120355	1378
0.0303273	1379
-0.0296741	1380
0.0939175	1381
-0.160233	1382
-0.0521096	1383
0.00244033	1384
-0.0786668	1385
-0.150977	1386
-0.103717	1387
-0.0232029	1388
1.04277	1389
1.00897	1390
0.0230237	1391
0.0340543	1392
-0.0115428	1393
0.0677525	1394
-0.204744	1395
-0.337352	1396
0.0813991	1397
0.127316	1398
-0.342683	1399
-0.186042	1400
0.035251	1401
0.0712332	1402
0.0460893	1403
0.00540377	1404
-0.0609466	1405
0.0284234	1406
-0.343825	1407
0.0266329	1408
0.106322	1409
0.0461031	1410
-0.0402189	1411
-0.333077	1412
0.983474	1413
0.935087	1414
0.00670219	1415
0.0176611	1416
0.0211928	1417
-0.245975	1418
-0.0223143	1419
0.168695	1420
0.113803	1421
-0.0654017	1422
0.057383	1423
-0.0274005	1424
0.0715282	1425
0.214118	1426
-0.122003	1427
-0.311524	1428
-0.00185898	1429
-0.198368	1430
-0.0540184	1431
0.0260707	1432
-0.146138	1433
0.132692	1434
-0.210326	1435
-0.0987994	1436
1.02991	1437
0.969814	1438
-0.0117675	1439
0.00946834	1440
-0.259977	1441
0.0298586	1442
-0.179816	1443
0.140779	1444
0.0425506	1445
-0.0321795	1446
0.0037289	1447
-0.235689	1448
-0.0599726	1449
-0.00271211	1450
-0.0806886	1451
-0.333509	1452
-0.113731	1453
0.100597	1454
0.00491685	1455
-0.0920073	1456
-0.0993141	1457
0.0453541	1458
0.00587623	1459
-0.025011	1460
1.02988	1461
0.996582	1462
0.0482213	1463
0.0569354	1464
-0.0032469	1465
-0.0971105	1466
0.0493774	1467
0.012262	1468
-0.211208	1469
-0.142631	1470
-0.0114025	1471
-0.314523	1472
0.0337191	1473
-0.29841	1474
-0.0597539	1475
0.00566907	1476
0.0233512	1477
-0.294793	1478
-0.118863	1479
0.00936488	1480
-0.115709	1481
0.00673344	1482
-0.119226	1483
-0.349599	1484
1.04313	1485
1.03795	1486
0.00142521	1487
0.0457426	1488
0.0829565	1489
0.037109	1490
-0.227239	1491
-0.017284	1492
-0.247874	1493
-0.0172827	1494
-0.0039443	1495
-0.274195	1496
0.0508589	1497
-0.0343295	1498
0.118196	1499
-0.307584	1500
-0.0865748	1501
-0.0398149	1502
-0.127666	1503
-0.00958303	1504
-0.147199	1505
0.0759023	1506
0.0349606	1507
0.0340983	1508
1.03452	1509
0.993119	1510
-0.00553333	1511
0.00108128	1512
0.133595	1513
0.10841	1514
-0.27438	1515
-0.329695	1516
-0.208044	1517
-0.313726	1518
-0.0774743	1519
-0.121558	1520
-0.0125658	1521
-0.0576834	1522
-0.0760497	1523
-0.0499225	1524
-0.0524814	1525
-0.340139	1526
-0.297139	1527
-0.347271	1528
-0.083767	1529
-0.292059	1530
-0.32737	1531
0.00744786	1532
0.995675	1533
0.979212	1534
0.931676	1535
1.00389	1536
-0.0850397	1537
0.0260329	1538
-0.152581	1539
-0.329749	1540
-0.135011	1541
-0.0615536	1542
-0.247375	1543
-0.0217363	1544
-0.139752	1545
-0.312271	1546
-0.318846	1547
-0.0805674	1548
-0.115485	1549
0.0618942	1550
-0.111415	1551
-0.0239424	1552
-0.0481717	1553
-0.0371071	1554
-0.329749	1555
0.0568231	1556
-0.00545269	1557
0.00144536	1558
1.02036	1559
1.04682	1560
0.0912653	1561
-0.310213	1562
-0.0286752	1563
0.044461	1564
0.0645746	1565
0.0421712	1566
-0.269981	1567
-0.0195973	1568
-0.283093	1569
-0.000471	1570
-0.00239377	1571
-0.0647535	1572
0.0644318	1573
-0.0582981	1574
-0.288886	1575
-0.225043	1576
-0.252005	1577
-0.27856	1578
0.0928672	1579
-0.183835	1580
-0.0320188	1581
-0.00648643	1582
1.0039	1583
1.01289	1584
0.07898	1585
-0.201546	1586
-0.0579486	1587
0.00344081	1588
0.00357063	1589
0.029817	1590
-0.0623769	1591
-0.314534	1592
-0.102779	1593
0.0147666	1594
-0.0555975	1595
-0.00309308	1596
0.0224912	1597
-0.00484149	1598
0.0531706	1599
-0.00641893	1600
0.0483275	1601
0.0294135	1602
0.039535	1603
-0.0423635	1604
0.00483164	1605
-0.0339989	1606
0.98839	1607
0.975518	1608
0.16518	1609
-0.21365	1610
-0.251873	1611
-0.158917	1612
0.0433084	1613
-0.27251	1614
-0.0117544	1615
-0.319519	1616
-0.0712502	1617
0.0566078	1618
0.00824218	1619
-0.0525666	1620
-0.18733	1621
-0.278938	1622
0.0504045	1623
-0.100034	1624
0.0139601	1625
-0.217516	1626
-0.0359751	1627
-0.24281	1628
0.0312634	1629
-0.058608	1630
1.02194	1631
1.03944	1632
-0.280154	1633
0.049575	1634
-0.0389003	1635
-0.0467172	1636
0.00199968	1637
0.0626802	1638
-0.210377	1639
0.0527306	1640
-0.0942661	1641
0.0745987	1642
-0.220066	1643
0.0114215	1644
-0.210501	1645
-0.0789364	1646
-0.0322457	1647
0.0646266	1648
-0.0875964	1649
0.070505	1650
-0.0300761	1651
-0.0303925	1652
0.0375185	1653
0.00971358	1654
0.950067	1655
0.989678	1656
0.0462282	1657
0.000651	1658
0.0616683	1659
-0.268382	1660
0.0546805	1661
0.0315953	1662
0.0140596	1663
-0.0339899	1664
-0.174472	1665
-0.288483	1666
-0.0412643	1667
-0.218798	1668
0.0152934	1669
-0.143933	1670
0.0660892	1671
-0.00910887	1672
-0.312359	1673
-0.286604	1674
0.0194312	1675
0.00169021	1676
-0.0214681	1677
-0.0414846	1678
0.982144	1679
0.999679	1680
-0.285031	1681
-0.170752	1682
-0.0964153	1683
-0.0334697	1684
0.0587716	1685
-0.299504	1686
-0.0315736	1687
0.055904	1688
0.116373	1689
0.0227544	1690
-0.106476	1691
0.133417	1692
0.0601901	1693
0.00455944	1694
0.100437	1695
0.0734019	1696
0.00648468	1697
-0.226668	1698
0.0212246	1699
-0.317673	1700
-0.029071	1701
-0.0765311	1702
0.958988	1703
1.01397	1704
-0.0145852	1705
0.0319846	1706
-0.0037646	1707
-0.323483	1708
0.189455	1709
-0.0545962	1710
0.0538217	1711
0.0824469	1712
0.0702131	1713
0.0854322	1714
-0.0306452	1715
-0.116908	1716
0.0454132	1717
-0.327054	1718
-0.237826	1719
-0.320335	1720
0.0248869	1721
-0.232769	1722
-0.225231	1723
0.0263209	1724
0.00519201	1725
-0.0348668	1726
0.0145073	1727
0.0224414	1728
-0.252761	1729
-0.324104	1730
-0.129928	1731
0.00727884	1732
0.12711	1733
-0.316681	1734
0.118557	1735
0.11344	1736
0.0151528	1737
0.0733668	1738
-0.329749	1739
0.0412025	1740
-0.31323	1741
-0.00241879	1742
-0.0122889	1743
0.0344099	1744
-0.285499	1745
0.0257118	1746
-0.0995048	1747
0.0133092	1748
0.99747	1749
0.944688	1750
-0.00144536	1751
0.0375851	1752
-0.00233646	1753
-0.287684	1754
-0.154973	1755
0.00498214	1756
0.247184	1757
0.170616	1758
0.0335327	1759
-0.0360865	1760
-0.237071	1761
-0.225308	1762
0.104085	1763
0.0670474	1764
0.0493686	1765
-0.235727	1766
0.0108518	1767
-0.0807244	1768
-0.131122	1769
-0.329749	1770
-0.0634395	1771
-0.110569	1772
1.03632	1773
0.960112	1774
0.0518445	1775
-0.055435	1776
-0.0571822	1777
-0.0400277	1778
-0.160548	1779
-0.0317251	1780
0.183536	1781
-0.294913	1782
-0.23973	1783
-0.1554	1784
-0.307493	1785
0.0916062	1786
-0.170752	1787
0.122686	1788
-0.15654	1789
0.00890082	1790
-0.0993861	1791
-0.320457	1792
0.0620418	1793
0.069593	1794
0.0161316	1795
-0.27411	1796
1.00575	1797
-0.0207664	1798
0.00825493	1799
-0.286386	1800
-0.0278289	1801
-0.00895382	1802
-0.247475	1803
0.154257	1804
-0.000339	1805
-0.0616722	1806
-0.272211	1807
0.0670338	1808
0.0221692	1809
-0.09673	1810
0.0796468	1811
-0.259621	1812
-0.307692	1813
0.0726903	1814
-0.000685	1815
0.0237427	1816
-0.0344315	1817
-0.288864	1818
-0.0155311	1819
1.04453	1820
0.991093	1821
0.00328938	1822
0.0321616	1823
-0.105033	1824
-0.0272172	1825
-0.225278	1826
-0.0134193	1827
0.74071	1828
-0.0428933	1829
-0.0197395	1830
-0.303684	1831
-0.273746	1832
0.0498163	1833
-0.168836	1834
0.0413237	1835
0.0621424	1836
0.0402125	1837
-0.0385805	1838
-0.306048	1839
-0.0914753	1840
-0.0093989	1841
-0.128634	1842
-0.107492	1843
0.948207	1844
0.997919	1845
0.0798947	1846
0.0447264	1847
-0.00186587	1848
-0.0538983	1849
0.00207144	1850
-0.0257322	1851
0.306769	1852
0.277472	1853
0.0596321	1854
0.00766318	1855
0.15837	1856
-0.076668	1857
0.0688877	1858
-0.255743	1859
0.077265	1860
-0.25325	1861
0.0406567	1862
-0.300147	1863
-0.00735391	1864
-0.149573	1865
-0.185504	1866
-0.174271	1867
1.01605	1868
1.00032	1869
-0.00372425	1870
-0.00300745	1871
0.114334	1872
0.0625434	1873
-0.048166	1874
-0.0537751	1875
-0.0307752	1876
0.00541371	1877
-0.0261742	1878
0.0504467	1879
-0.0874064	1880
0.0111211	1881
-0.195595	1882
0.0825789	1883
-0.147282	1884
-0.00223961	1885
-0.287475	1886
-0.243304	1887
0.00334181	1888
0.0350975	1889
-0.210771	1890
0.114312	1891
1.03013	1892
1.01956	1893
-0.00258149	1894
0.0185877	1895
0.0656927	1896
0.0405065	1897
-0.122033	1898
-0.0154753	1899
-0.281446	1900
-0.313525	1901
-0.0430024	1902
-0.0112674	1903
0.0137408	1904
-0.303249	1905
-0.0210616	1906
-0.258423	1907
-0.107936	1908
-0.0389667	1909
-0.0414949	1910
-0.32097	1911
-0.3143	1912
0.0037812	1913
-0.0567206	1914
-0.325217	1915
0.953029	1916
0.923898	1917
0.980976	1918
0.944339	1919
0.0605318	1920
0.0556195	1921
-0.0170597	1922
-0.103502	1923
-0.0595663	1924
-0.10326	1925
-0.00116641	1926
0.0195662	1927
0.0171979	1928
0.0164229	1929
0.00209372	1930
-0.230239	1931
-0.00691458	1932
0.036387	1933
-0.0507295	1934
0.0652107	1935
-0.00297416	1936
-0.136674	1937
0.0258401	1938
0.0647691	1939
-0.0130924	1940
-0.0101536	1941
0.958996	1942
1.02201	1943
0.00323846	1944
-0.128487	1945
-0.17904	1946
0.0625823	1947
0.0233922	1948
-0.082536	1949
0.0797242	1950
0.0423715	1951
0.0328556	1952
-0.00914372	1953
-0.109091	1954
0.0303346	1955
0.0471352	1956
0.0206657	1957
-0.0462029	1958
0.0956403	1959
0.0234396	1960
-0.0129538	1961
-0.0850112	1962
0.0147922	1963
0.00473147	1964
0.0373006	1965
1.03774	1966
1.06001	1967
-0.259119	1968
-0.034237	1969
-0.261883	1970
-0.241245	1971
-0.00946853	1972
0.0527791	1973
0.169632	1974
0.0204402	1975
-0.0245499	1976
-0.138267	1977
-0.229148	1978
-0.00191197	1979
0.0203119	1980
-0.151714	1981
-0.0226411	1982
-0.0229463	1983
-0.00935122	1984
0.0422252	1985
0.015568	1986
-0.025491	1987
-0.0115428	1988
-0.0318944	1989
0.991032	1990
0.99636	1991
0.0219895	1992
-0.0240996	1993
0.0310539	1994
-0.148802	1995
-0.0314344	1996
-0.0838264	1997
-0.0451006	1998
-0.11266	1999
[truncated: 52,709 more rows]

## Sheet: Fig1. B
(3alpha,5beta,12alpha)-3,12-dihydroxycholan-24-oic acid	propyl 3,4,5-trihydroxybenzoate	sodium (9Z)-9-octadecenoate	propyl 4-hydroxybenzoate	O~15~-acetylretinol	stearic acid	biacetyl	(1Z)-1-propene-1,2,3-tricarboxylic acid	(9Z,12Z)-9,12-octadecadienoic acid	(5R)-5-((S)-1,2-dihydroxyethyl)-4-hydroxydihydrofuran-2,3-dione	octanoic acid	1,3,7-trimethyl-3,7-dihydro-1H-purine-2,6-dione	2,6-ditert-butyl-4-methylphenol	benzoic acid	(9Z)-9-octadecenoic acid	(2S)-2-hydroxybutanedioic acid	(2R,3R)-2,3-dihydroxybutanedioic acid	malic acid	2-hydroxy-N,N,N-trimethylethanaminium chloride	2-hydroxy-1,2,3-propanetricarboxylic acid	{[(3alpha,5beta,7alpha,12alpha)-3,7,12-trihydroxy-24-oxocholan-24-yl]amino}acetic acid	hexanedioic acid	triethyl 2-hydroxy-1,2,3-propanetricarboxylate	(2R)-2,5,7,8-tetramethyl-2-[(4R,8R)-4,8,12-trimethyltridecyl]-3,4-dihydro-2H-chromen-6-ol	methyl 4-hydroxybenzoate	5-[(3aS,4S,6aR)-2-oxohexahydro-1H-thieno[3,4-d]imidazol-4-yl]pentanoic acid	L-glutamic acid	propylene glycol	(2E,4E)-2,4-hexadienoic acid	(2S)-2-hydroxypropanoic acid	(2R)-2-hydroxypropanoic acid	nicotinic acid	3,3'-thiodipropanoic acid	alpha-D-lyxo-hex-5-ulofuranosyl alpha-D-glucopyranoside	glycerol	nicotinamide	4,5-bis(hydroxymethyl)-2-methyl-3-pyridinol
0	0	0	0	0.00486155	0.00591184	0.0182878	0.0548635	0.0532065	0.109727	0.399049	0.40837	0.529909	0.543889	0.46914	0.704082	0.682817	0.824701	0.668038	0.618738	0.833569	1.02093	1.00206	0.978409	0.899387	0.777407	1.0546	0.847336	0.904511	0.990591	1.0546	1.22528	1.0485	1.0546	1.12775	1.30453	1.5168
0	0	0	0.00295592	0	0.0147796	0	0.0304797	0.0295592	0.0822953	0.301504	0.330585	0.391355	0.585272	0.81431	0.594355	0.741935	0.632567	0.892687	0.88696	0.93407	0.763264	0.860172	0.901555	0.918833	1.18828	1.15518	1.05155	1.0996	0.896104	1.07898	1.00278	1.06679	1.09727	1.11861	1.33196	1.32477
0				0		0.0239085	0		0.161383		0.31357	0.488586		0.461847	0.543919				0.929444		0.826464			0.960156		0.822953	0.95933		1.19841	1.10577	1.00715	1.15956	1.15956	1.15359	1.28508	1.31262
0				0.00243078		0.0717256	0.0567827		0.0956341		0.413232	0.588248		0.600402	0.681393				0.944387		1.03065			1.15219		0.704082	1.08784		1.06991	1.11175	1.06393	1.11175	1.12071	1.19244	1.50923	1.38068
																										1.17749
																										1.01312
																										0.929444
																										1.0191

## Sheet: Fig1. D
Vehicle		NAM	NAM	NAM	NAM	NAM		PN	PN	PN	PN	PN
0		0.10	0.30	0.11	0.33	1	mM	0.10	0.30	0.11	0.33	1	mM
0.780539		1.09919	1.20811	1.09919	1.38636	1.41607		1.00016	1.00016	1.19821	1.20811	1.42597
0.946013		1.05957	1.03977	1.1586	1.43587	1.30519		1.11899	1.20811	1.27743	1.1388	1.5547
0.986601		1.04967	1.29724	1.25763	1.27743	1.50519		1.12889	1.08928	1.1685	1.20909	1.5547
1.0147		1.32695	1.18831	1.23782	1.525	1.45568		1.0487	1.1586	1.12889	1.23782	1.46558
0.886692		1.1487	1.1685	1.28733	1.28733	1.17256		0.833615	0.939768	0.92728	1.21764	1.49863
0.677507		1.22792	1.28733	1.43587	1.35665	1.12402		0.896058	0.786783	1.1304	1.12085	1.42058
1.28633		1.18831	1.01006	1.27743	1.51509	1.39237		1.13022	1.03031	1.099	1.2676	1.35502
1.18017		1.20811	1.20811	1.36655	1.48539	1.60422		0.746195	1.17081	1.47678	1.23013	1.21452
1.0709		1.08651	1.17705	0.989723	1.14895	1.52361		0.874203	0.902303	1.24042	1.16836	1.46741
1.18017		0.824249	1.29569	0.930402	1.32067	1.37687		0.741164	1.03454	1.12719	1.20182	1.34079
0.936646		0.949135	1.18954	1.03968	1.22076	1.19579		0.962483	0.952189	1.11175	1.16064	1.26615
0.743073		0.852348	1.13334	1.0428	1.38936	1.74841		1.06542	0.947043	1.09116	1.17094	1.27645
0.877325		0.871081	1.1552	1.1833	1.15207	1.2046		1.1452	0.934175	0.990792	1.33821	1.24557
0.958501		1.16769	1.0147	0.983479	1.13334	1.62352		1.02241	1.12461	0.995939	1.14777	1.47718
1.11149		0.926455	0.869838	1.18123	1.38454	1.19667		1.05586	1.12204	1.04998	1.32277	1.20954
1.17705		1.00366	1.18895	1.16064	1.24299	1.55181		1.03969	1.04483	1.29116	1.33821	1.21211
1.37687		0.90072	1.37424	1.1066	1.3202	1.11175		1.22498	0.95991	1.14998	1.25329	1.25586
1.5361		0.931602	1.02167	0.95991	1.25292	1.24188		1.13491	1.09888	1.1838	1.14005	1.16064
0.65253		0.918734	0.998512	0.975351	1.23013	1.3099		1.10403	1.10403	1.35365	1.436	1.38196
0.842982		1.08086	1.09888	1.28417	1.13491	1.46689		1.02534	1.21726	1.04483	1.26101	1.15807
0.902303		0.90072	0.976827	0.90844	1.27645	1.00623		1.13233	1.19924	1.27572	1.24814	1.15292
0.921036		0.856971	0.718002	1.16836	1.27645	1.06028		1.19152	1.05513	1.11689		1.65475
0.88357		1.17608	1.09888	1.27645	1.1838	1.42571		1.0577	1.2224	1.05513		1.26615
1.0709		0.993365	1.2224	1.20696	1.2224	1.46946		0.988218	0.944469			1.45402
		1.23527	0.931602	1.29189	1.25256	1.56983			1.06028
		1.02939	1.26615	1.18123	1.26263	1.10401
		1.22755	1.34593	0.947043	1.22425	1.35365
		1.08601	0.725723	1.10145		1.46689
		1.11947	0.882705	1.12204		1.2224
		1.00366	0.874985	1.31505		1.27388

## Sheet: Fig1. E
Vehicle		NAM	NAM	NAM	NAM	NAM		PN	PN	PN	PN	PN
0		0.10	0.30	0.11	0.33	1	mM	0.10	0.30	0.11	0.33	1	mM
1.12171		0.865077	1.11922	0.923726	1.17787	0.967713		0.835752	0.918839	0.977488	1.08501	0.981991
0.882746		0.997038	1.11434	1.17299	1.08012	1.44179		1.12675	1.00681	0.972601	0.879354	0.781991
0.916481		1.13389	1.19517	1.00192	1.15344	1.59331		0.928614	1.00681	0.786878	0.928614	0.742891
1.00644		1.0508	1.07035	1.00192	0.938389	1.53954		1.04103	0.943276	0.869964	0.850415	0.908679
0.983952		1.13389	1.18276	1.02636	1.11922	1.99408		1.08235	1.06288	1.0711	1.3944	1.09359
0.955839		1.06546	1.01961	1.00681	1.19254	1.39292		1.16106	1.20323	1.0454	1.0458	1.38316
1.12452		0.933501	0.928614	1.14366	1.22186	1.73504		1.10765	1.26227	1.14701	1.05424	1.05142
0.992386		0.987263	1.02219	1.16321	1.39292	1.0899		1.1948	1.03496	1.25946	1.16106	1.00082
1.00644		1.14701	1.0205	1.18918	1.23135	1.24259		1.1442	1.15825	1.19761	1.39159	1.08797
0.933349		0.772309	1.26227	1.2454	1.29601	1.27633		0.975548	1.14491	1.06686	1.15169	0.724886
1.07391		0.889177	1.045	1.25946	1.40846	1.50685		1.09042	0.995872	1.20589	0.921351	0.977464
0.910859		1.03095	0.942814	1.13576	1.32693	1.30725		1.17201	1.13136	1.15169	1.30073	0.724886
0.967084		1.06829	1.01769	1.1948	1.18355	1.38597		0.948153	1.16524	0.806182	1.06362	0.758759
1.01488		1.17512	1.47312	1.0964	1.2201	1.63617		1.18203	1.22621	1.02105	1.02297	0.620028
0.989575		1.06008	1.19911	1.62591	1.72753	1.3617		1.00073	0.995872	1.09072	0.955224	0.460675
0.938972		1.01428	1.20589	1.63269	1.13136	1.4159		1.01914	1.19234	1.11782	1.22621	0.589393
1.12733		1.00913	1.68688	1.3617	1.26686	1.21944		1.05655	0.899396	1.05139	0.867154	0.508098
1.16387		1.39558	0.74521	1.30073	1.53107	1.49042		1.06362	1.05007	0.880703	0.914576	0.907801
0.961462		1.14491	1.15169	1.21944	1.36848	1.21266		0.885562	1.0617	1.06362	1.23298	0.921351
0.91367		0.941675	1.06656	1.22621	1.24653	1.26008		1.02974	1.0159	0.812956	0.887478	0.83328
0.938972		0.928125	1.13814	1.13814	1.0162	0.758759		0.873632	1.15169	1.27363	0.975548	0.738435
0.899613		1.05684	1.22621	1.06362	1.09072	1.02297		1.15139	1.07717	1.05684	0.643591	0.882619
1.10484		1.05684	1.25331	0.894252	1.21944	1.4972		1.09125	1.03622	1.06362	1.32783	0.812956
1.0711		0.901027	1.40912	1.13136	1.40235	0.901027		1.14491	0.765534	1.08718	0.663914	0.731661
		1.12459	0.738435	1.4701	1.17879	1.16524		1.04138	0.860083	0.806182	0.921351	0.697788
		1.00265	0.941675	1.13814	1.20589	1.76818
		1.13814	1.39558	0.772309	1.85625	0.819731
		0.758759	0.535196	1.15846	1.28718	0.928125
		0.901027	1.0162	1.23298	0.887478	1.32105
		1.56494	0.907801		1.09072	1.07039

## Sheet: Fig1. F
-log10pvalue
Spliceosome	Spindle	Replication fork	Regulation of mitotic sister chromatid segregation	Mitotic nuclear division	Kinetochore organization	G2M checkpoint	E2F targets	DNA replication initiation	DNA replication	Condensed chromosome	Chromosome segregation	Centromere complex assembly	Cell cycle
11.7767	8.39593	12.8823	11.904	12.8234	14	14	14	14	14	14	14	14	8.53339

## Sheet: Fig1. G
-log10pvalue
tRNA processing	Ribosome biogenesis	Ribosomal subunit	Ribonucleoprotein complex biogenesis	Positive regulation of mitochondrial translation	Organellar ribosome	Mitochondrial translation	Mitochondrial small ribosomal subunit	Mitochondrial large ribosomal subunit
4.10071	4.62394	2.45398	4.46038	2.86245	7.06766	5.94464	4.83418	4.9775

## Sheet: Fig1. H
-log10pvalue
tRNA processing	tRNA metabolic process	Spliceosome	Ribosome	Ribosomal subunit	Ribonucleoprotein complex biogenesis	Replication fork	Organellar ribosome	Mitotic sister chromatid segregation	Mitotic nuclear division	Mitochondrial translation	Mitochondrial small ribosomal subunit	Mitochondrial large robosomal subunit	Kinetochore organization	G2M checkpoint	E2F targets	DNA replication origin binding	DNA replication initiation	DNA replication	Chromosome segregation	Centromere complex assembly	Cell cycle checkpoint signaling	Cell cycle
2.70445	2.88647	10.6047	2.61081	4.78249	7.20283	14.6079	5.23331	14	11.1784	4.01229	3.73268	3.71257	11.86	14	14	9.50968	14	14	14	13.7546	11.3414	8.30001

## Sheet: Fig1. I 
NAM only									PN only									NAM/PN only									Intersection NAM and PN													Intersection PN and NAM/PN
ENSEMBL	GENENAME	SYMBOL	AveExpr	logFC (NAM)	t (NAM)	P.Value (NAM)	GolbalFDRlr5 (NAM)		ENSEMBL	GENENAME	SYMBOL	AveExpr	logFC (PN)	t (PN)	P.Value (PN)	GolbalFDRlr5 (PN)		ENSEMBL	GENENAME	SYMBOL	AveExpr	logFC (NAM/PN)	t (NAM/PN)	P.Value (NAM/PN)	GolbalFDRlr5 (NAM/PN)		ENSEMBL	GENENAME	SYMBOL	AveExpr	logFC (NAM)	t (NAM)	P.Value (NAM)	GolbalFDRlr5 (NAM)	logFC (PN)	t (PN)	P.Value (PN)	GolbalFDRlr5 (PN)		ENSEMBL	GENENAME	SYMBOL	AveExpr	logFC (PN)	t (PN)	P.Value (PN)	GolbalFDRlr5 (PN)	logFC (NAM/PN)	t (NAM/PN)
ENSG00000178913	TATA-box binding protein associated factor 7	TAF7	6.79416	0.32445	6.25757	2.29e-06	Y		ENSG00000126249	programmed cell death 2 like	PDCD2L	3.45964	0.518187	4.84268	7.06e-05	Y		ENSG00000164045	cell division cycle 25A	CDC25A	4.31223	0.771106	6.20821	2.57e-06	Y		ENSG00000239254	NA	NA	-0.639949	1.44652	3.07025	0.00545384	Y	1.49973	3.2152	0.00386742	Y		ENSG00000126950	transmembrane protein 35A	TMEM35A	4.23127	0.729752	4.77566	8.33e-05	Y	1.04722	6.96908
ENSG00000078674	pericentriolar material 1	PCM1	7.4216	0.26907	4.9699	5.15e-05	Y		ENSG00000137331	immediate early response 3	IER3	8.07312	0.426733	4.46449	0.000180315	Y		ENSG00000166801	FAM111 trypsin like peptidase A	FAM111A	5.70966	0.441902	5.83046	6.32e-06	Y		ENSG00000240370	ribosomal protein L13 pseudogene 5	RPL13P5	1.20811	0.862015	3.07433	0.00540157	Y	0.862618	3.1137	0.00492204	Y		ENSG00000198015	mitochondrial ribosomal protein L42	MRPL42	5.64835	0.229649	3.2772	0.00333465	Y	0.427354	6.14256
ENSG00000260442	ATP2A1 antisense RNA 1	ATP2A1-AS1	4.00592	0.443818	4.87698	6.48e-05	Y		ENSG00000037280	fms related receptor tyrosine kinase 4	FLT4	0.724389	1.5343	4.25009	0.000307093	Y		ENSG00000053900	anaphase promoting complex subunit 4	ANAPC4	4.76958	0.409042	5.80544	6.72e-06	Y		ENSG00000201121	RNY1 pseudogene 12	RNY1P12	0.763528	1.15013	3.76591	0.00101677	Y	0.954396	3.10235	0.00505584	Y		ENSG00000055163	cytoplasmic FMR1 interacting protein 2	CYFIP2	3.47867	0.437931	3.38208	0.00259132	Y	0.764693	6.05715
ENSG00000171316	chromodomain helicase DNA binding protein 7	CHD7	6.25891	0.421415	4.78317	8.18e-05	Y		ENSG00000128606	leucine rich repeat containing 17	LRRC17	9.10463	0.272379	4.24114	0.000313986	Y		ENSG00000167523	spermatogenesis associated 33	SPATA33	4.50597	0.579757	5.79893	6.82e-06	Y															ENSG00000185875	threonine synthase like 1	THNSL1	2.03044	0.659644	4.23772	0.000316662	Y	0.852091	5.53578
ENSG00000111011	arginine and serine rich coiled-coil 2	RSRC2	7.37824	0.259531	4.6253	0.00012096	Y		ENSG00000258768	NA	NA	0.397785	0.982778	4.12893	0.000414768	Y		ENSG00000176244	acyl-CoA binding domain containing 7	ACBD7	2.95635	0.812449	5.78113	7.12e-06	Y															ENSG00000240230	cytochrome c oxidase assembly factor COX19	COX19	5.28698	0.257435	3.31658	0.00303398	Y	0.424508	5.50375
ENSG00000101868	DNA polymerase alpha 1, catalytic subunit	POLA1	5.54338	0.38272	4.60466	0.000127316	Y		ENSG00000160469	BR serine/threonine kinase 1	BRSK1	1.77688	0.576135	4.03074	0.000528981	Y		ENSG00000105255	fibronectin type III and SPRY domain containing 1	FSD1	2.09832	0.875794	5.75193	7.64e-06	Y															ENSG00000127774	ER membrane protein complex subunit 6	EMC6	7.45956	0.182694	3.37258	0.00265138	Y	0.285587	5.27445
ENSG00000182871	collagen type XVIII alpha 1 chain	COL18A1	5.08144	0.446437	4.4877	0.000170214	Y		ENSG00000136490	LIM domain containing 2	LIMD2	4.92488	0.379367	3.94491	0.00065407	Y		ENSG00000131459	glutamine-fructose-6-phosphate transaminase 2	GFPT2	6.33066	0.50255	5.61019	1.08e-05	Y															ENSG00000185414	mitochondrial ribosomal protein L30	MRPL30	5.16807	0.170237	3.12192	0.00482719	Y	0.280698	5.1602
ENSG00000269688	NA	NA	3.10037	0.596113	4.47033	0.000177719	Y		ENSG00000232774	long intergenic non-protein coding RNA 3033	LINC03033	5.15659	0.367623	3.80605	0.000921191	Y		ENSG00000130997	DNA polymerase nu	POLN	2.93729	0.706713	5.59836	1.11e-05	Y															ENSG00000166974	microtubule associated protein RP/EB family member 2	MAPRE2	4.51886	0.283734	3.49489	0.00197204	Y	0.409075	5.05935
ENSG00000184445	kinetochore associated 1	KNTC1	3.28891	0.62549	4.38135	0.000221675	Y		ENSG00000273382	NA	NA	2.28421	0.702127	3.76947	0.00100791	Y		ENSG00000145388	methyltransferase 14, N6-adenosine-methyltransferase subunit	METTL14	5.07519	0.360227	5.54479	1.26e-05	Y															ENSG00000162129	caseinolytic mitochondrial matrix peptidase chaperone subunit B	CLPB	5.00969	0.242183	3.27609	0.00334359	Y	0.364709	4.95085
ENSG00000125779	pantothenate kinase 2	PANK2	5.49994	0.265723	4.3245	0.000255291	Y		ENSG00000095752	interleukin 11	IL11	3.79427	0.420947	3.74902	0.00105985	Y		ENSG00000119203	cleavage and polyadenylation specific factor 3	CPSF3	5.52119	0.398382	5.51638	1.35e-05	Y															ENSG00000171608	phosphatidylinositol-4,5-bisphosphate 3-kinase catalytic subunit delta	PIK3CD	5.94715	0.412675	3.65686	0.00132857	Y	0.548099	4.87065
ENSG00000132964	cyclin dependent kinase 8	CDK8	3.55118	0.418321	4.32413	0.000255523	Y		ENSG00000187068	chromosome 3 open reading frame 70	C3orf70	-0.820451	2.11675	3.68135	0.00125124	Y		ENSG00000249353	NA	NA	5.05011	0.368126	5.48661	1.45e-05	Y															ENSG00000033800	protein inhibitor of activated STAT 1	PIAS1	5.9544	0.17334	3.28086	0.00330556	Y	0.253238	4.79242
ENSG00000253729	protein kinase, DNA-activated, catalytic subunit	PRKDC	7.66222	0.295133	4.31145	0.000263698	Y		ENSG00000104886	pleckstrin homology domain containing J1	PLEKHJ1	5.0362	0.277525	3.62394	0.00143997	Y		ENSG00000243279	PRA1 domain family member 2	PRAF2	5.97503	0.519272	5.3544	2e-05	Y															ENSG00000130023	ER membrane associated RNA degradation	ERMARD	3.75317	0.338602	3.72163	0.00113357	Y	0.4124	4.52697
ENSG00000270647	TATA-box binding protein associated factor 15	TAF15	7.20778	0.292832	4.21562	0.000334522	Y		ENSG00000164066	inturned planar cell polarity protein	INTU	4.0177	0.341881	3.60985	0.00149042	Y		ENSG00000103415	heme oxygenase 2	HMOX2	5.86391	0.366928	5.34392	2.06e-05	Y															ENSG00000115350	DNA polymerase epsilon 4, accessory subunit	POLE4	5.12715	0.230874	3.11797	0.00487254	Y	0.332031	4.49215
ENSG00000167595	proline and serine rich 3	PROSER3	3.546	0.510857	4.19559	0.000351567	Y		ENSG00000161513	ferredoxin reductase	FDXR	4.04904	0.383975	3.496	0.0019667	Y		ENSG00000163888	calcium/calmodulin dependent protein kinase II inhibitor 2	CAMK2N2	2.11666	0.958563	5.30403	2.27e-05	Y															ENSG00000134574	damage specific DNA binding protein 2	DDB2	4.63991	0.264717	3.14975	0.00451913	Y	0.355975	4.2402
ENSG00000272145	NA	NA	0.579179	1.35675	4.18782	0.000358412	Y		ENSG00000120509	PDZ domain containing 11	PDZD11	6.1742	0.199905	3.45724	0.00216063	Y		ENSG00000171824	exosome component 10	EXOSC10	5.64361	0.381797	5.24147	2.64e-05	Y															ENSG00000146007	zinc finger matrin-type 2	ZMAT2	8.4094	0.183947	3.99079	0.000583948	Y	0.191347	4.14662
ENSG00000257800	NA	NA	0.301378	1.1652	4.18472	0.000361174	Y		ENSG00000090316	macrophage erythroblast attacher, E3 ubiquitin ligase	MAEA	5.66282	0.197947	3.44972	0.00220038	Y		ENSG00000158158	cyclin and CBS domain divalent metal cation transport mediator 4	CNNM4	3.05377	0.538559	5.24105	2.64e-05	Y															ENSG00000065457	adenosine deaminase tRNA specific 1	ADAT1	4.57487	0.23649	3.14536	0.00456637	Y	0.298105	3.95774
ENSG00000207034	NA	NA	2.31703	0.701592	4.17839	0.00036689	Y		ENSG00000107758	protein phosphatase 3 catalytic subunit beta	PPP3CB	6.19434	0.210762	3.44625	0.00221896	Y		ENSG00000127328	RAB3A interacting protein	RAB3IP	4.53248	0.450657	5.23565	2.68e-05	Y															ENSG00000237943	PRKCQ antisense RNA 1	PRKCQ-AS1	-0.164007	1.48307	3.44534	0.00222387	Y	1.68283	3.9371
ENSG00000202347	RNA, U1 small nuclear 16, pseudogene	RNU1-16P	2.77935	0.633288	4.16955	0.000375025	Y		ENSG00000103034	NDRG family member 4	NDRG4	3.55382	0.748872	3.44525	0.00222436	Y		ENSG00000011376	leucyl-tRNA synthetase 2, mitochondrial	LARS2	4.09985	0.463256	5.22271	2.77e-05	Y															ENSG00000137720	chromosome 11 open reading frame 1	C11orf1	2.20194	0.499849	3.46424	0.00212431	Y	0.5429	3.74571
ENSG00000146963	LUC7 like 2, pre-mRNA splicing factor	LUC7L2	6.76651	0.21438	4.1151	0.000429232	Y		ENSG00000143390	regulatory factor X5	RFX5	4.00985	0.35095	3.41865	0.00237225	Y		ENSG00000123975	CDC28 protein kinase regulatory subunit 2	CKS2	4.67117	0.606799	5.21665	2.81e-05	Y															ENSG00000139579	nucleic acid binding protein 2	NABP2	4.91016	0.240486	3.45879	0.00215254	Y	0.261712	3.74533
ENSG00000204574	ATP binding cassette subfamily F member 1	ABCF1	8.02053	0.280843	4.04048	0.000516382	Y		ENSG00000132382	MYB binding protein 1a	MYBBP1A	4.65817	0.278625	3.40679	0.00244124	Y		ENSG00000197056	zinc finger MYM-type containing 1	ZMYM1	3.25553	0.596919	5.17358	3.12e-05	Y															ENSG00000108349	CASC3 exon junction complex subunit	CASC3	7.16244	0.177398	3.2456	0.00359664	Y	0.200961	3.67112
ENSG00000250461	NA	NA	4.93094	0.36951	4.03236	0.000526868	Y		ENSG00000123444	kelch repeat and BTB domain containing 4	KBTBD4	2.17205	0.478455	3.38489	0.00257385	Y		ENSG00000149269	p21 (RAC1) activated kinase 1	PAK1	5.88341	0.355192	5.16729	3.17e-05	Y															ENSG00000188338	solute carrier family 38 member 3	SLC38A3	-0.352812	1.56147	3.04009	0.00585503	Y	1.83446	3.61055
ENSG00000133997	mediator complex subunit 6	MED6	4.7923	0.357662	4.0001	0.000570649	Y		ENSG00000139410	serine dehydratase like	SDSL	2.63703	0.574747	3.38265	0.0025878	Y		ENSG00000068745	inositol hexakisphosphate kinase 2	IP6K2	6.10901	0.347723	5.12924	3.48e-05	Y															ENSG00000114023	family with sequence similarity 162 member A	FAM162A	5.72064	0.204517	3.11858	0.00486548	Y	0.23352	3.54963
ENSG00000096060	FKBP prolyl isomerase 5	FKBP5	8.00926	0.293552	3.99839	0.000573069	Y		ENSG00000272754	NA	NA	0.712555	0.792143	3.381	0.0025981	Y		ENSG00000167196	F-box protein 22	FBXO22	5.93818	0.329452	5.12861	3.49e-05	Y															ENSG00000133169	brain expressed X-linked 1	BEX1	2.02306	1.03601	3.76827	0.00101088	Y	0.966471	3.47226
ENSG00000167291	TBC1 domain family member 16	TBC1D16	6.24868	0.3151	3.99825	0.000573265	Y		ENSG00000065357	diacylglycerol kinase alpha	DGKA	5.44159	0.354065	3.33138	0.00292795	Y		ENSG00000135108	F-box protein 21	FBXO21	5.23205	0.490575	5.10145	3.73e-05	Y															ENSG00000148296	surfeit 6	SURF6	5.77509	0.261855	3.09575	0.00513534	Y	0.293482	3.45953
ENSG00000173141	mitochondrial ribosomal protein L57	MRPL57	6.30942	0.233391	3.97723	0.000603856	Y		ENSG00000272325	nudix hydrolase 3	NUDT3	6.12625	0.183593	3.32541	0.00297031	Y		ENSG00000174013	F-box protein 45	FBXO45	5.23224	0.399843	5.01697	4.59e-05	Y															ENSG00000110047	EH domain containing 1	EHD1	8.06962	0.214211	3.16538	0.00435443	Y	0.230343	3.39985
ENSG00000135424	integrin subunit alpha 7	ITGA7	8.57779	0.515974	3.96324	0.000625112	Y		ENSG00000147573	tripartite motif containing 55	TRIM55	7.19486	0.220557	3.30893	0.00309027	Y		ENSG00000167272	POP5 homolog, ribonuclease P/MRP subunit	POP5	4.41077	0.488891	4.99861	4.8e-05	Y															ENSG00000267106	ZNF561 antisense RNA 1 (head to head)	ZNF561-AS1	3.3201	0.380636	3.03156	0.00597344	Y	0.421285	3.34036
ENSG00000256591	NA	NA	-0.342085	1.4888	3.94897	0.000647535	Y		ENSG00000168894	ring finger protein 181	RNF181	7.15678	0.184684	3.29553	0.00319128	Y		ENSG00000142197	DOP1 leucine zipper like protein B	DOP1B	3.32197	0.50217	4.98998	4.9e-05	Y															ENSG00000121486	tRNA methyltransferase 1 like	TRMT1L	5.97804	0.251901	3.70027	0.00119454	Y	0.222501	3.24904
ENSG00000060339	cell division cycle and apoptosis regulator 1	CCAR1	8.20965	0.206722	3.93138	0.000676304	Y		ENSG00000113070	heparin binding EGF like growth factor	HBEGF	4.57739	0.38386	3.23621	0.00367827	Y		ENSG00000178585	catenin beta interacting protein 1	CTNNBIP1	5.87956	0.427544	4.97686	5.07e-05	Y															ENSG00000102886	glycerophosphodiester phosphodiesterase domain containing 3	GDPD3	0.841739	0.793494	3.09541	0.00513949	Y	0.830656	3.2273
ENSG00000164167	LSM6 homolog, U6 small nuclear RNA and mRNA degradation associated	LSM6	3.53193	0.386633	3.92478	0.000687408	Y		ENSG00000100285	neurofilament heavy chain	NEFH	3.2789	0.630622	3.21914	0.00383128	Y		ENSG00000150456	EEF1A lysine methyltransferase 1	EEF1AKMT1	5.40064	0.45107	4.9589	5.3e-05	Y															ENSG00000100065	caspase recruitment domain family member 10	CARD10	3.119	0.574915	3.86646	0.000793816	Y	0.469835	3.09975
ENSG00000166024	R3H domain and coiled-coil containing 1 like	R3HCC1L	3.31511	0.456259	3.89829	0.000733865	Y		ENSG00000238778	RNA, U7 small nuclear 80 pseudogene	RNU7-80P	-0.326155	1.31528	3.21465	0.0038725	Y		ENSG00000119977	tectonic family member 3	TCTN3	4.77265	0.341046	4.94102	5.53e-05	Y
ENSG00000112081	serine and arginine rich splicing factor 3	SRSF3	7.62925	0.197226	3.89282	0.000743838	Y		ENSG00000146592	cAMP responsive element binding protein 5	CREB5	4.389	0.303132	3.21167	0.00390011	Y		ENSG00000148798	internexin neuronal intermediate filament protein alpha	INA	1.36904	1.3513	4.92004	5.83e-05	Y
ENSG00000102144	phosphoglycerate kinase 1	PGK1	7.9127	0.261507	3.88995	0.000749131	Y		ENSG00000248092	NA	NA	4.8387	0.258897	3.19746	0.0040345	Y		ENSG00000182253	synemin	SYNM	2.9813	0.816315	4.91927	5.84e-05	Y
ENSG00000078668	voltage dependent anion channel 3	VDAC3	7.30658	0.195914	3.88664	0.000755275	Y		ENSG00000286288	NA	NA	1.46099	0.698203	3.1758	0.00424794	Y		ENSG00000197852	inka box actin regulator 2	INKA2	3.15368	0.618314	4.88022	6.43e-05	Y
ENSG00000125944	heterogeneous nuclear ribonucleoprotein R	HNRNPR	7.88105	0.239444	3.85103	0.000824587	Y		ENSG00000033011	ALG1 chitobiosyldiphosphodolichol beta-mannosyltransferase	ALG1	3.85946	0.342702	3.17165	0.00429008	Y		ENSG00000186871	ERCC excision repair 6 like, spindle assembly checkpoint helicase	ERCC6L	2.33405	0.897618	4.81213	7.61e-05	Y
ENSG00000276234	transcriptional adaptor 2A	TADA2A	5.07034	0.273527	3.84727	0.000832255	Y		ENSG00000170468	ribosomal oxygenase 1	RIOX1	5.1551	0.224477	3.15361	0.00447782	Y		ENSG00000145439	carbonyl reductase 4	CBR4	4.88942	0.375527	4.80439	7.76e-05	Y
ENSG00000137817	poly(ADP-ribose) polymerase family member 6	PARP6	4.8955	0.299619	3.838	0.000851492	Y		ENSG00000103485	quinolinate phosphoribosyltransferase	QPRT	1.99727	0.61888	3.14831	0.00453449	Y		ENSG00000175130	MARCKS like 1	MARCKSL1	5.73306	0.494809	4.75596	8.75e-05	Y
ENSG00000201882	NA	NA	1.37694	0.65499	3.83408	0.000859752	Y		ENSG00000145945	family with sequence similarity 50 member B	FAM50B	2.83891	0.3896	3.14216	0.00460121	Y		ENSG00000198743	solute carrier family 5 member 3	SLC5A3	6.19116	0.405902	4.74569	8.97e-05	Y
ENSG00000197442	mitogen-activated protein kinase kinase kinase 5	MAP3K5	5.80591	0.36359	3.82392	0.000881536	Y		ENSG00000100462	protein arginine methyltransferase 5	PRMT5	5.84402	0.199972	3.09022	0.0052028	Y		ENSG00000161558	transmembrane protein 143	TMEM143	3.18363	0.587725	4.74407	9.01e-05	Y
ENSG00000198932	G protein-coupled receptor associated sorting protein 1	GPRASP1	2.10691	0.578551	3.80398	0.000925879	Y		ENSG00000067836	rogdi atypical leucine zipper	ROGDI	4.49529	0.246234	3.06868	0.00547403	Y		ENSG00000162062	tubulin epsilon and delta complex 2	TEDC2	2.84013	0.836516	4.74326	9.03e-05	Y
ENSG00000130592	lymphocyte specific protein 1	LSP1	7.90359	0.24546	3.79953	0.000936092	Y		ENSG00000185049	negative elongation factor complex member A	NELFA	4.98139	0.269039	3.05592	0.005641	Y		ENSG00000096063	SRSF protein kinase 1	SRPK1	5.48155	0.411504	4.72004	9.56e-05	Y
ENSG00000163001	cilia and flagella associated protein 36	CFAP36	4.62153	0.437454	3.7906	0.000956884	Y		ENSG00000135912	tubulin tyrosine ligase like 4	TTLL4	4.10464	0.357458	3.03055	0.00598772	Y		ENSG00000154767	XPC complex subunit, DNA damage recognition and repair factor	XPC	5.76172	0.399372	4.70612	9.9e-05	Y
ENSG00000118482	PHD finger protein 3	PHF3	6.773	0.23844	3.779	0.000984567	Y		ENSG00000138395	cyclin dependent kinase 15	CDK15	2.27398	0.462494	3.02995	0.0059962	Y		ENSG00000122140	mitochondrial ribosomal protein S2	MRPS2	5.30651	0.296941	4.70596	9.9e-05	Y
ENSG00000064300	nerve growth factor receptor	NGFR	8.06282	0.4016	3.77033	0.00100577	Y		ENSG00000232486	NA	NA	-0.227871	1.55755	3.02955	0.00600181	Y		ENSG00000184992	BRI3 binding protein	BRI3BP	5.16973	0.551216	4.66386	0.000109924	Y
ENSG00000164062	acylaminoacyl-peptide hydrolase	APEH	5.96098	0.262087	3.76033	0.0010308	Y											ENSG00000161980	RNA polymerase III subunit K	POLR3K	4.61127	0.398361	4.65947	0.000111128	Y
ENSG00000165392	WRN RecQ like helicase	WRN	5.23372	0.229097	3.75547	0.00104319	Y											ENSG00000157426	aminoadipate-semialdehyde dehydrogenase	AASDH	4.18371	0.467162	4.65691	0.000111837	Y
ENSG00000013441	CDC like kinase 1	CLK1	5.22032	0.33248	3.75228	0.0010514	Y											ENSG00000115687	PAS domain containing serine/threonine kinase	PASK	1.98257	0.843685	4.65691	0.000111838	Y
ENSG00000272707	NA	NA	1.11306	0.88296	3.752	0.00105212	Y											ENSG00000169217	CD2 cytoplasmic tail binding protein 2	CD2BP2	6.2798	0.275696	4.64378	0.00011554	Y
ENSG00000134884	arginine and glutamate rich 1	ARGLU1	7.5893	0.188757	3.74952	0.00105855	Y											ENSG00000111639	mitochondrial ribosomal protein L51	MRPL51	7.77889	0.268175	4.64299	0.000115767	Y
ENSG00000238754	small Cajal body-specific RNA 18B	SCARNA18B	0.576875	0.868613	3.72908	0.00111304	Y											ENSG00000023041	zinc finger DHHC-type palmitoyltransferase 6	ZDHHC6	4.70789	0.352791	4.63319	0.000118615	Y
ENSG00000164828	Sad1 and UNC84 domain containing 1	SUN1	6.21206	0.218655	3.71728	0.00114574	Y											ENSG00000033178	ubiquitin like modifier activating enzyme 6	UBA6	6.59635	0.297914	4.62439	0.000121235	Y
ENSG00000100603	SNW domain containing 1	SNW1	6.30755	0.210792	3.68611	0.00123674	Y											ENSG00000167397	vitamin K epoxide reductase complex subunit 1	VKORC1	7.71703	0.365749	4.61723	0.000123407	Y
ENSG00000171130	ATPase H+ transporting V0 subunit e2	ATP6V0E2	4.13303	0.434312	3.67114	0.00128294	Y											ENSG00000198865	coiled-coil domain containing 152	CCDC152	3.84344	0.575828	4.616	0.000123784	Y
ENSG00000234709	NA	NA	1.49427	0.764658	3.66809	0.00129254	Y											ENSG00000196976	L antigen family member 3	LAGE3	5.42841	0.452672	4.61263	0.000124824	Y
ENSG00000004534	RNA binding motif protein 6	RBM6	6.51636	0.265121	3.65666	0.00132923	Y											ENSG00000281398	NA	NA	2.94745	0.664614	4.60968	0.000125741	Y
ENSG00000104093	Dmx like 2	DMXL2	3.82154	0.415727	3.65487	0.00133506	Y											ENSG00000197019	SERTA domain containing 1	SERTAD1	6.18924	0.419408	4.58687	0.000133064	Y
ENSG00000005801	zinc finger protein 195	ZNF195	4.86932	0.287764	3.64869	0.0013554	Y											ENSG00000187239	formin binding protein 1	FNBP1	6.66697	0.284582	4.57162	0.000138199	Y
ENSG00000165476	receptor accessory protein 3	REEP3	6.35423	0.261482	3.59386	0.00154973	Y											ENSG00000275835	tubulin gamma complex associated protein 5	TUBGCP5	4.49188	0.357086	4.56599	0.000140144	Y
ENSG00000280069	NA	NA	1.04276	0.742734	3.59348	0.00155119	Y											ENSG00000107882	SUFU negative regulator of hedgehog signaling	SUFU	4.34385	0.332476	4.53377	0.000151816	Y
ENSG00000071626	DAZ associated protein 1	DAZAP1	8.02173	0.201484	3.58472	0.00158471	Y											ENSG00000219481	NBPF member 1	NBPF1	2.87199	0.695873	4.53019	0.000153172	Y
ENSG00000232611	NA	NA	2.93788	0.488754	3.58397	0.0015876	Y											ENSG00000164053	ATRIP-TREX1 readthrough	ATRIP-TREX1	3.50865	0.534243	4.5268	0.000154464	Y
ENSG00000009335	ubiquitin protein ligase E3C	UBE3C	6.65161	0.170828	3.57574	0.00161977	Y											ENSG00000264112	NA	NA	1.19299	0.920544	4.51078	0.000160735	Y
ENSG00000061936	splicing factor SWAP	SFSWAP	6.53378	0.21335	3.5748	0.00162349	Y											ENSG00000184939	ZFP90 zinc finger protein	ZFP90	4.58695	0.436803	4.49998	0.000165101	Y
ENSG00000284428	NA	NA	-0.203298	1.34426	3.57463	0.00162418	Y											ENSG00000129159	potassium voltage-gated channel subfamily C member 1	KCNC1	1.19946	1.08933	4.49457	0.000167336	Y
ENSG00000170293	CKLF like MARVEL transmembrane domain containing 8	CMTM8	2.19349	0.630879	3.54594	0.00174178	Y											ENSG00000180198	regulator of chromosome condensation 1	RCC1	5.84774	0.348189	4.48368	0.000171924	Y
ENSG00000163939	polybromo 1	PBRM1	7.54936	0.181707	3.54252	0.00175636	Y											ENSG00000172428	COP9 signalosome subunit 9	COPS9	6.96248	0.262904	4.47606	0.000175207	Y
ENSG00000122779	tripartite motif containing 24	TRIM24	4.04373	0.342117	3.53657	0.00178199	Y											ENSG00000141543	eukaryotic translation initiation factor 4A3	EIF4A3	6.67171	0.274811	4.46976	0.000177971	Y
ENSG00000267280	TBX2 antisense RNA 1	TBX2-AS1	1.41571	1.06959	3.53346	0.00179553	Y											ENSG00000088808	protein phosphatase 1 regulatory subunit 13B	PPP1R13B	1.63764	0.877519	4.46826	0.000178636	Y
ENSG00000131148	ER membrane protein complex subunit 8	EMC8	5.68799	0.191415	3.53329	0.00179628	Y											ENSG00000178252	WD repeat domain 6	WDR6	6.21519	0.372102	4.46239	0.00018126	Y
ENSG00000205268	phosphodiesterase 7A	PDE7A	2.67361	0.509137	3.53297	0.00179764	Y											ENSG00000184867	armadillo repeat containing X-linked 2	ARMCX2	7.06933	0.315409	4.45697	0.000183715	Y
ENSG00000163660	cyclin L1	CCNL1	6.55486	0.228373	3.52878	0.00181609	Y											ENSG00000169375	SIN3 transcription regulator family member A	SIN3A	5.48245	0.294312	4.45388	0.000185129	Y
ENSG00000103194	ubiquitin specific peptidase 10	USP10	6.35344	0.198483	3.52778	0.00182049	Y											ENSG00000160072	ATPase family AAA domain containing 3B	ATAD3B	3.72663	0.482573	4.44571	0.000188924	Y
ENSG00000143799	poly(ADP-ribose) polymerase 1	PARP1	7.06768	0.283242	3.52599	0.00182847	Y											ENSG00000173660	ubiquinol-cytochrome c reductase hinge protein	UQCRH	7.65711	0.230943	4.44554	0.000189004	Y
ENSG00000175832	ETS variant transcription factor 4	ETV4	3.47956	0.421396	3.52547	0.00183077	Y											ENSG00000174606	angel homolog 2	ANGEL2	4.8919	0.364601	4.44414	0.000189664	Y
ENSG00000197358	BCL2 interacting protein 3 pseudogene 1	BNIP3P1	2.1265	0.603422	3.51569	0.00187482	Y											ENSG00000117691	neudesin neurotrophic factor	NENF	5.95899	0.344225	4.43552	0.000193767	Y
ENSG00000020426	MNAT1 component of CDK activating kinase	MNAT1	5.08234	0.262694	3.50487	0.00192478	Y											ENSG00000160688	flavin adenine dinucleotide synthetase 1	FLAD1	4.73977	0.313834	4.41384	0.000204489	Y
ENSG00000134186	pre-mRNA processing factor 38B	PRPF38B	7.6663	0.269025	3.49462	0.00197331	Y											ENSG00000104381	ganglioside induced differentiation associated protein 1	GDAP1	2.92488	0.70071	4.40857	0.000207184	Y
ENSG00000168137	SET domain containing 5	SETD5	8.03066	0.179301	3.48942	0.00199839	Y											ENSG00000136854	syntaxin binding protein 1	STXBP1	4.6948	0.422265	4.40849	0.000207222	Y
ENSG00000143127	integrin subunit alpha 10	ITGA10	4.83041	0.361632	3.48596	0.00201527	Y											ENSG00000128708	histone acetyltransferase 1	HAT1	4.87801	0.366348	4.40195	0.000210616	Y
ENSG00000197728	ribosomal protein S26	RPS26	1.40591	0.727083	3.47948	0.0020472	Y											ENSG00000149476	triokinase and FMN cyclase	TKFC	3.52294	0.480558	4.39887	0.000212231	Y
ENSG00000126216	tubulin gamma complex associated protein 3	TUBGCP3	4.4337	0.387439	3.47118	0.00208887	Y											ENSG00000121067	speckle type BTB/POZ protein	SPOP	7.25573	0.224824	4.39512	0.000214219	Y
ENSG00000084676	nuclear receptor coactivator 1	NCOA1	6.43331	0.27663	3.46512	0.00211975	Y											ENSG00000102974	CCCTC-binding factor	CTCF	6.73945	0.300072	4.39279	0.000215465	Y
ENSG00000121716	paired immunoglobin like type 2 receptor beta	PILRB	2.84832	0.480338	3.45586	0.00216789	Y											ENSG00000168758	semaphorin 4C	SEMA4C	6.51379	0.473708	4.38361	0.00022043	Y
ENSG00000171766	glycine amidinotransferase	GATM	2.97206	0.601776	3.45306	0.00218266	Y											ENSG00000099995	splicing factor 3a subunit 1	SF3A1	6.5536	0.242329	4.38256	0.000221008	Y
ENSG00000270069	NA	NA	4.53556	0.40498	3.44776	0.00221088	Y											ENSG00000102805	CLN5 intracellular trafficking protein	CLN5	4.96794	0.372655	4.37686	0.000224156	Y
ENSG00000099991	calcineurin binding protein 1	CABIN1	6.03364	0.249637	3.44249	0.00223924	Y											ENSG00000255014	NA	NA	4.18088	0.522031	4.37542	0.000224962	Y
ENSG00000104679	R3H domain and coiled-coil containing 1	R3HCC1	4.29257	0.294835	3.43801	0.00226369	Y											ENSG00000205581	high mobility group nucleosome binding domain 1	HMGN1	6.62483	0.451515	4.36687	0.000229791	Y
ENSG00000268403	uncharacterized LOC644656	LOC644656	1.56094	0.591017	3.43096	0.00230262	Y											ENSG00000100324	TGF-beta activated kinase 1 (MAP3K7) binding protein 1	TAB1	4.11746	0.368143	4.36455	0.000231116	Y
ENSG00000161960	eukaryotic translation initiation factor 4A1	EIF4A1	4.34137	0.290213	3.43051	0.00230517	Y											ENSG00000102172	spermine synthase	SMS	7.20315	0.332475	4.36204	0.000232564	Y
ENSG00000132300	pentatricopeptide repeat domain 3	PTCD3	6.20163	0.197848	3.42654	0.00232741	Y											ENSG00000101365	isocitrate dehydrogenase (NAD(+)) 3 non-catalytic subunit beta	IDH3B	5.77021	0.303985	4.35462	0.000236891	Y
ENSG00000163728	tetratricopeptide repeat domain 14	TTC14	6.43254	0.216094	3.41932	0.0023684	Y											ENSG00000152465	N-myristoyltransferase 2	NMT2	5.87073	0.245181	4.35292	0.000237892	Y
ENSG00000228643	NA	NA	-0.0699385	1.41427	3.40801	0.00243408	Y											ENSG00000106089	syntaxin 1A	STX1A	3.25531	0.58865	4.34074	0.000245199	Y
ENSG00000133226	serine and arginine repetitive matrix 1	SRRM1	8.6091	0.213969	3.40647	0.00244314	Y											ENSG00000170633	ring finger protein 34	RNF34	5.39226	0.280763	4.333	0.000249958	Y
ENSG00000198393	zinc finger protein 26	ZNF26	4.31617	0.307014	3.40533	0.00244988	Y											ENSG00000103549	ring finger protein 40	RNF40	5.43065	0.353446	4.33258	0.000250216	Y
ENSG00000261098	NA	NA	0.607343	0.93806	3.3986	0.00249002	Y											ENSG00000088356	p53 and DNA damage regulated 1	PDRG1	4.58498	0.32094	4.32164	0.000257106	Y
ENSG00000172167	MDM2 binding protein	MTBP	1.59013	0.740285	3.39838	0.00249134	Y											ENSG00000179604	CDC42 effector protein 4	CDC42EP4	4.00774	0.613759	4.32035	0.00025793	Y
ENSG00000214135	SDHA pseudogene 4	SDHAP4	3.5441	0.343382	3.39417	0.00251682	Y											ENSG00000187736	non-homologous end joining factor 1	NHEJ1	3.51245	0.514431	4.31239	0.000263079	Y
ENSG00000180376	coiled-coil domain containing 66	CCDC66	5.35742	0.298831	3.3923	0.00252819	Y											ENSG00000102096	Pim-2 proto-oncogene, serine/threonine kinase	PIM2	3.46378	0.574812	4.2902	0.000277981	Y
ENSG00000244485	ribosomal protein L18 pseudogene 13	RPL18P13	-0.699286	1.20572	3.38105	0.00259778	Y											ENSG00000198417	metallothionein 1F	MT1F	3.09203	0.855989	4.28734	0.000279968	Y
ENSG00000196821	inflammation and lipid regulator with UBA-like and NBR1-like domains	ILRUN	6.34	0.180044	3.37821	0.00261566	Y											ENSG00000214954	leucine rich repeat containing 69	LRRC69	1.10134	0.723155	4.28445	0.000281983	Y
ENSG00000278000	NA	NA	-0.63308	1.4412	3.37467	0.00263806	Y											ENSG00000249115	HAUS augmin like complex subunit 5	HAUS5	3.42408	0.619516	4.27825	0.000286356	Y
ENSG00000117569	polypyrimidine tract binding protein 2	PTBP2	4.10152	0.346354	3.37363	0.00264473	Y											ENSG00000136715	Sin3A associated protein 130	SAP130	3.9821	0.411883	4.27382	0.00028952	Y
ENSG00000137770	CTD small phosphatase like 2	CTDSPL2	5.13869	0.281115	3.36891	0.00267499	Y											ENSG00000133895	menin 1	MEN1	5.69982	0.326854	4.26448	0.000296316	Y
ENSG00000134748	pre-mRNA processing factor 38A	PRPF38A	5.67097	0.238247	3.36869	0.0026764	Y											ENSG00000156504	PABIR family member 2	PABIR2	4.87638	0.2903	4.25232	0.000305398	Y
ENSG00000164754	RAD21 cohesin complex component	RAD21	7.98582	0.198951	3.36788	0.00268163	Y											ENSG00000275700	apoptosis antagonizing transcription factor	AATF	5.65479	0.254175	4.25131	0.000306158	Y
ENSG00000064651	solute carrier family 12 member 2	SLC12A2	7.0106	0.248709	3.36465	0.0027026	Y											ENSG00000100401	Ran GTPase activating protein 1	RANGAP1	7.11437	0.348093	4.25114	0.000306294	Y
ENSG00000160007	Rho GTPase activating protein 35	ARHGAP35	6.12544	0.166631	3.36168	0.002722	Y											ENSG00000162840	NA	NA	4.6965	0.558795	4.24894	0.00030797	Y
ENSG00000082146	STE20 related adaptor beta	STRADB	5.15229	0.238293	3.35849	0.00274303	Y											ENSG00000155561	nucleoporin 205	NUP205	3.94185	0.541508	4.2456	0.000310534	Y
ENSG00000013573	DEAD/H-box helicase 11	DDX11	3.12764	0.667339	3.35843	0.0027434	Y											ENSG00000141562	nuclear prelamin A recognition factor	NARF	5.10491	0.334117	4.24506	0.000310946	Y
ENSG00000078142	phosphatidylinositol 3-kinase catalytic subunit type 3	PIK3C3	5.33367	0.289408	3.35568	0.00276164	Y											ENSG00000168268	5'-nucleotidase domain containing 2	NT5DC2	6.15108	0.46595	4.24306	0.000312497	Y
ENSG00000205364	metallothionein 1M	MT1M	3.10168	0.80959	3.35526	0.00276444	Y											ENSG00000100416	tRNA mitochondrial 2-thiouridylase	TRMU	4.42137	0.46485	4.2317	0.000321435	Y
ENSG00000200683	RNA, U6 small nuclear 379, pseudogene	RNU6-379P	-0.357284	1.28987	3.35511	0.00276544	Y											ENSG00000082515	mitochondrial ribosomal protein L22	MRPL22	5.37492	0.312564	4.21812	0.000332451	Y
ENSG00000171466	zinc finger protein 562	ZNF562	5.2474	0.24258	3.35085	0.00279396	Y											ENSG00000149929	HIRA interacting protein 3	HIRIP3	3.26973	0.522546	4.21468	0.000335299	Y
ENSG00000218351	RPS3A pseudogene 23	RPS3AP23	-0.310878	1.94335	3.33833	0.00287943	Y											ENSG00000151287	testis expressed 30	TEX30	3.54881	0.518578	4.20885	0.000340185	Y
ENSG00000155592	zinc finger with KRAB and SCAN domains 2	ZKSCAN2	2.35117	0.583315	3.33665	0.0028911	Y											ENSG00000131437	kinesin family member 3A	KIF3A	5.50542	0.353493	4.20862	0.000340378	Y
ENSG00000151304	serum response factor binding protein 1	SRFBP1	4.85969	0.305699	3.33453	0.00290585	Y											ENSG00000100580	transmembrane p24 trafficking protein family member 8	TMED8	4.69045	0.38089	4.20322	0.00034497	Y
ENSG00000178977	long intergenic non-protein coding RNA 324	LINC00324	3.58924	0.429645	3.33067	0.002933	Y											ENSG00000136492	BRCA1 interacting helicase 1	BRIP1	3.70891	0.646655	4.20204	0.000345984	Y
ENSG00000159110	interferon alpha and beta receptor subunit 2	IFNAR2	4.89771	0.28508	3.32793	0.00295234	Y											ENSG00000111775	cytochrome c oxidase subunit 6A1	COX6A1	6.31323	0.325755	4.19866	0.000348896	Y
ENSG00000180917	cap methyltransferase 2	CMTR2	4.35486	0.337799	3.32786	0.00295286	Y											ENSG00000185697	MYB proto-oncogene like 1	MYBL1	5.12964	0.48034	4.19762	0.000349798	Y
ENSG00000140262	transcription factor 12	TCF12	6.98653	0.229299	3.32386	0.00298137	Y											ENSG00000152404	CWF19 like cell cycle control factor 2	CWF19L2	6.40026	0.369218	4.17807	0.000367185	Y
ENSG00000283057	NA	NA	-0.284957	1.2718	3.32236	0.0029922	Y											ENSG00000198707	centrosomal protein 290	CEP290	6.29671	0.315294	4.15495	0.000388858	Y
ENSG00000174842	glomulin, FKBP associated protein	GLMN	3.70337	0.358831	3.29689	0.00318094	Y											ENSG00000163472	transmembrane protein 79	TMEM79	2.97907	0.626182	4.15303	0.000390708	Y
ENSG00000187231	SEC14 and spectrin domain containing 1	SESTD1	5.05494	0.290487	3.29615	0.00318654	Y											ENSG00000090263	mitochondrial ribosomal protein S33	MRPS33	6.00289	0.296585	4.15074	0.000392934	Y
ENSG00000182903	zinc finger protein 721	ZNF721	4.17407	0.386482	3.29522	0.00319365	Y											ENSG00000171163	zinc finger protein 692	ZNF692	3.10187	0.468847	4.12856	0.000415145	Y
ENSG00000267672	NA	NA	-0.0213365	1.1155	3.29412	0.00320214	Y											ENSG00000100722	zinc finger CCCH-type containing 14	ZC3H14	5.87877	0.268715	4.1218	0.000422165	Y
ENSG00000134900	tripeptidyl peptidase 2	TPP2	5.6729	0.290086	3.28553	0.00326873	Y											ENSG00000100056	ess-2 splicing factor homolog	ESS2	3.94644	0.399818	4.11963	0.000424436	Y
ENSG00000132153	DExH-box helicase 30	DHX30	6.19163	0.204293	3.28214	0.00329542	Y											ENSG00000151500	thymocyte nuclear protein 1	THYN1	5.45855	0.33175	4.11962	0.000424449	Y
ENSG00000258568	NA	NA	0.580026	1.02782	3.28196	0.00329683	Y											ENSG00000010244	zinc finger protein 207	ZNF207	6.98134	0.19756	4.11847	0.000425664	Y
ENSG00000156261	chaperonin containing TCP1 subunit 8	CCT8	7.63096	0.191633	3.27473	0.00335444	Y											ENSG00000117748	replication protein A2	RPA2	4.70566	0.334172	4.11734	0.000426861	Y
ENSG00000155100	OTU deubiquitinase 6B	OTUD6B	4.20076	0.319272	3.27174	0.0033786	Y											ENSG00000102977	ACD shelterin complex subunit and telomerase recruitment factor	ACD	3.92719	0.40443	4.11549	0.000428818	Y
ENSG00000145882	prenylcysteine oxidase 1 like	PCYOX1L	3.43595	0.373566	3.27149	0.00338063	Y											ENSG00000164494	decaprenyl diphosphate synthase subunit 2	PDSS2	4.12279	0.444775	4.11246	0.000432051	Y
ENSG00000183665	tRNA methyltransferase 12 homolog	TRMT12	4.1328	0.289149	3.26686	0.00341827	Y											ENSG00000148908	regulator of G protein signaling 10	RGS10	3.44455	0.585085	4.10678	0.000438173	Y
ENSG00000102524	TNF superfamily member 13b	TNFSF13B	1.24141	0.759517	3.25971	0.0034773	Y											ENSG00000089094	lysine demethylase 2B	KDM2B	4.59342	0.341042	4.10306	0.000442237	Y
ENSG00000135622	ssemaphorin 4F	SEMA4F	3.11178	0.485699	3.25856	0.00348686	Y											ENSG00000142945	kinesin family member 2C	KIF2C	5.10517	0.516499	4.10144	0.000444018	Y
ENSG00000147862	nuclear factor I B	NFIB	6.3175	0.364058	3.25696	0.00350023	Y											ENSG00000138346	DNA replication helicase/nuclease 2	DNA2	3.36626	0.551201	4.10144	0.000444018	Y
ENSG00000101224	cell division cycle 25B	CDC25B	7.37147	0.377778	3.25305	0.00353312	Y											ENSG00000113761	zinc finger protein 346	ZNF346	5.32339	0.424567	4.09965	0.000445986	Y
ENSG00000182173	tRNA splicing endonuclease subunit 54	TSEN54	3.80448	0.430008	3.25106	0.00355	Y											ENSG00000217555	chemokine like factor	CKLF	5.1465	0.385395	4.09841	0.000447362	Y
ENSG00000029363	BCL2 associated transcription factor 1	BCLAF1	7.02907	0.188508	3.24987	0.00356011	Y											ENSG00000137563	gamma-glutamyl hydrolase	GGH	5.27674	0.422294	4.09512	0.000451021	Y
ENSG00000172766	N-alpha-acetyltransferase 16, NatA auxiliary subunit	NAA16	4.18673	0.406596	3.23772	0.00366501	Y											ENSG00000169855	roundabout guidance receptor 1	ROBO1	5.0678	0.335113	4.09135	0.000455255	Y
ENSG00000114982	KAT8 regulatory NSL complex subunit 3	KANSL3	6.14567	0.204624	3.23559	0.00368371	Y											ENSG00000142669	SH3 domain binding glutamate rich protein like 3	SH3BGRL3	8.85968	0.356882	4.09125	0.000455369	Y
ENSG00000259396	NA	NA	-0.200086	1.34024	3.22483	0.00377958	Y											ENSG00000125835	small nuclear ribonucleoprotein polypeptides B and B1	SNRPB	7.93005	0.341994	4.08751	0.000459605	Y
ENSG00000111640	glyceraldehyde-3-phosphate dehydrogenase	GAPDH	11.396	0.197376	3.22361	0.00379062	Y											ENSG00000127364	taste 2 receptor member 4	TAS2R4	2.67236	0.657056	4.08171	0.00046626	Y
ENSG00000233654	NEMP2 divergent transcript	NEMP2-DT	2.05596	0.533519	3.21395	0.00387904	Y											ENSG00000103591	alpha and gamma adaptin binding protein	AAGAB	6.65832	0.334819	4.08154	0.000466459	Y
ENSG00000197562	RAB40C, member RAS oncogene family	RAB40C	3.72683	0.342314	3.20846	0.00393008	Y											ENSG00000275632	NA	NA	2.63524	0.760028	4.08131	0.000466717	Y
ENSG00000101166	PRELI domain containing 3B	PRELID3B	5.09252	0.238224	3.20628	0.00395062	Y											ENSG00000096654	zinc finger protein 184	ZNF184	2.95491	0.542096	4.07576	0.000473187	Y
ENSG00000205643	cysteine rich DPF motif domain containing 1	CDPF1	2.71521	0.473157	3.20203	0.00399077	Y											ENSG00000128510	carboxypeptidase A4	CPA4	5.83984	1.05424	4.07476	0.000474354	Y
ENSG00000139668	WD repeat and FYVE domain containing 2	WDFY2	6.29231	0.217325	3.20098	0.00400081	Y											ENSG00000125144	metallothionein 1G	MT1G	1.3895	1.39195	4.06846	0.000481814	Y
ENSG00000236423	long intergenic non-protein coding RNA 1134	LINC01134	-1.17742	2.14651	3.19559	0.00405247	Y											ENSG00000006576	putative homeodomain transcription factor 2	PHTF2	5.46808	0.32731	4.06811	0.000482233	Y
ENSG00000170430	O-6-methylguanine-DNA methyltransferase	MGMT	5.14741	0.260311	3.19211	0.00408627	Y											ENSG00000140326	codanin 1	CDAN1	3.50161	0.504791	4.06281	0.000488604	Y
ENSG00000088205	DEAD-box helicase 18	DDX18	7.44888	0.16758	3.19202	0.00408709	Y											ENSG00000111144	leukotriene A4 hydrolase	LTA4H	5.70396	0.233913	4.05675	0.00049599	Y
ENSG00000152642	glycerol-3-phosphate dehydrogenase 1 like	GPD1L	4.40638	0.239452	3.19049	0.00410202	Y											ENSG00000092096	solute carrier family 22 member 17	SLC22A17	5.32799	0.286194	4.05451	0.000498759	Y
ENSG00000149231	coiled-coil domain containing 82	CCDC82	5.30459	0.265551	3.18493	0.00415662	Y											ENSG00000267080	ASB16 antisense RNA 1	ASB16-AS1	4.15804	0.450497	4.05275	0.000500926	Y
ENSG00000173875	zinc finger protein 791	ZNF791	5.58473	0.232537	3.18481	0.00415784	Y											ENSG00000038210	phosphatidylinositol 4-kinase type 2 beta	PI4K2B	2.73341	0.523598	4.04123	0.000515422	Y
ENSG00000105708	zinc finger protein 14	ZNF14	1.2352	0.716338	3.18322	0.0041736	Y											ENSG00000278845	mitochondrial ribosomal protein L45	MRPL45	5.81787	0.267856	4.03799	0.000519571	Y
ENSG00000138107	actin related protein 1A	ACTR1A	7.30737	0.180918	3.18107	0.00419504	Y											ENSG00000113048	mitochondrial ribosomal protein S27	MRPS27	6.64445	0.239032	4.02325	0.000538878	Y
ENSG00000171606	zinc finger protein 274	ZNF274	3.41537	0.37011	3.17862	0.00421958	Y											ENSG00000204392	LSM2 homolog, U6 small nuclear RNA and mRNA degradation associated	LSM2	5.7262	0.307863	4.02248	0.000539916	Y
ENSG00000062822	DNA polymerase delta 1, catalytic subunit	POLD1	3.15621	0.550553	3.17598	0.00424609	Y											ENSG00000091483	fumarate hydratase	FH	5.61818	0.336122	4.0171	0.000547151	Y
ENSG00000141002	transcription factor 25	TCF25	8.62626	0.204391	3.17515	0.00425449	Y											ENSG00000171262	family with sequence similarity 98 member B	FAM98B	5.28945	0.27866	4.01617	0.000548412	Y
ENSG00000196204	ring finger protein 216 pseudogene 1	RNF216P1	4.75034	0.266378	3.16762	0.00433136	Y											ENSG00000131773	KH RNA binding domain containing, signal transduction associated 3	KHDRBS3	4.51245	0.294261	4.01598	0.00054866	Y
ENSG00000158435	CCR4-NOT transcription complex subunit 11	CNOT11	6.54054	0.21025	3.16626	0.00434535	Y											ENSG00000138795	lymphoid enhancer binding factor 1	LEF1	0.383784	1.13408	4.0117	0.000554506	Y
ENSG00000111364	DEAD-box helicase 55	DDX55	5.18591	0.240228	3.16485	0.00435996	Y											ENSG00000197050	zinc finger protein 420	ZNF420	3.74981	0.367726	4.01086	0.000555664	Y
ENSG00000163714	U2 snRNP associated SURP domain containing	U2SURP	7.09197	0.166431	3.16209	0.00438864	Y											ENSG00000141456	proline, glutamate and leucine rich protein 1	PELP1	6.16317	0.271565	4.0108	0.00055574	Y
ENSG00000089682	RNA binding motif protein 41	RBM41	4.48392	0.256733	3.16018	0.00440854	Y											ENSG00000178498	deltex E3 ubiquitin ligase 3	DTX3	4.22397	0.47735	4.00895	0.000558293	Y
ENSG00000136937	nuclear cap binding protein subunit 1	NCBP1	5.78097	0.217661	3.15834	0.00442791	Y											ENSG00000032742	intraflagellar transport 88	IFT88	4.33344	0.30793	4.00028	0.00057039	Y
ENSG00000011260	UTP18 small subunit processome component	UTP18	4.76259	0.250454	3.15255	0.00448919	Y											ENSG00000066422	zinc finger and BTB domain containing 11	ZBTB11	4.55972	0.384736	3.99667	0.000575511	Y
ENSG00000198791	CCR4-NOT transcription complex subunit 7	CNOT7	6.83422	0.287852	3.15216	0.00449326	Y											ENSG00000272343	NA	NA	0.567983	1.10382	3.99336	0.000580239	Y
ENSG00000156411	ATP synthase membrane subunit j	ATP5MJ	7.58688	0.197385	3.14994	0.00451704	Y											ENSG00000134013	lysyl oxidase like 2	LOXL2	7.68163	0.414696	3.98462	0.000592917	Y
ENSG00000072062	protein kinase cAMP-activated catalytic subunit alpha	PRKACA	7.61184	0.196127	3.14891	0.00452807	Y											ENSG00000279696	NA	NA	0.902937	1.04924	3.98242	0.000596161	Y
ENSG00000185721	developmentally regulated GTP binding protein 1	DRG1	5.91033	0.19219	3.1485	0.00453251	Y											ENSG00000169684	cholinergic receptor nicotinic alpha 5 subunit	CHRNA5	2.24203	0.735426	3.98223	0.000596436	Y
ENSG00000235912	NA	NA	3.14975	0.386465	3.13614	0.00466732	Y											ENSG00000013306	solute carrier family 25 member 39	SLC25A39	6.7935	0.27646	3.98088	0.000598427	Y
ENSG00000181404	WASH complex subunit 1	WASHC1	0.597383	1.46216	3.13187	0.00471477	Y											ENSG00000118096	intraflagellar transport 46	IFT46	4.73873	0.34111	3.97311	0.000610036	Y
ENSG00000137434	chromosome 6 open reading frame 52	C6orf52	-0.847877	2.06557	3.1317	0.00471669	Y											ENSG00000106290	TATA-box binding protein associated factor 6	TAF6	6.09167	0.330218	3.97103	0.00061318	Y
ENSG00000253948	uncharacterized LOC124900254	LOC124900254	2.45608	0.489081	3.13021	0.00473336	Y											ENSG00000134825	transmembrane protein 258	TMEM258	7.95505	0.262925	3.97053	0.000613943	Y
ENSG00000225787	NA	NA	1.22807	0.767727	3.12996	0.00473617	Y											ENSG00000041988	THAP domain containing 3	THAP3	4.58491	0.376495	3.96889	0.000616432	Y
ENSG00000243353	ribosomal protein S29 pseudogene 19	RPS29P19	1.30893	0.716012	3.12995	0.00473623	Y											ENSG00000007376	RNA pseudouridine synthase domain containing 1	RPUSD1	4.77061	0.346641	3.95911	0.000631526	Y
ENSG00000250471	guanine monophosphate synthase pseudogene 1	GMPSP1	3.24276	0.442193	3.12202	0.00482602	Y											ENSG00000129235	thioredoxin domain containing 17	TXNDC17	6.49324	0.256167	3.95382	0.000639824	Y
ENSG00000272106	NA	NA	2.61733	0.475522	3.12187	0.0048278	Y											ENSG00000099381	SET domain containing 1A, histone lysine methyltransferase	SETD1A	4.18599	0.349316	3.95343	0.00064045	Y
ENSG00000155906	required for meiotic nuclear division 1 homolog	RMND1	3.85114	0.320109	3.11934	0.0048568	Y											ENSG00000057019	discoidin, CUB and LCCL domain containing 2	DCBLD2	8.15022	0.487661	3.95224	0.000642333	Y
ENSG00000273329	NA	NA	2.72985	0.377833	3.11338	0.00492574	Y											ENSG00000186166	centrosomal AT-AC splicing factor	CENATAC	5.65678	0.232228	3.94101	0.000660404	Y
ENSG00000170445	histidyl-tRNA synthetase 1	HARS1	6.21962	0.160251	3.11252	0.00493576	Y											ENSG00000166136	NADH:ubiquinone oxidoreductase subunit B8	NDUFB8	7.01529	0.247899	3.94082	0.00066071	Y
ENSG00000166881	nuclear envelope integral membrane protein 1	NEMP1	3.1819	0.438891	3.11055	0.00495879	Y											ENSG00000168884	TNFAIP3 interacting protein 2	TNIP2	4.96044	0.277512	3.93819	0.000665025	Y
ENSG00000145331	tRNA methyltransferase 10A	TRMT10A	3.55691	0.29498	3.11047	0.00495973	Y											ENSG00000126261	ubiquitin like modifier activating enzyme 2	UBA2	5.80002	0.266796	3.93678	0.000667347	Y
ENSG00000204922	ubiquinol-cytochrome c reductase complex assembly factor 3	UQCC3	4.8455	0.260513	3.10501	0.00502419	Y											ENSG00000185480	PARP1 binding protein	PARPBP	3.8155	0.527601	3.93585	0.000668877	Y
ENSG00000115947	origin recognition complex subunit 4	ORC4	3.95314	0.284328	3.10394	0.00503693	Y											ENSG00000179029	transmembrane protein 107	TMEM107	4.15345	0.357833	3.93012	0.000678409	Y
ENSG00000088930	5'-3' exoribonuclease 2	XRN2	7.33057	0.195993	3.10366	0.0050403	Y											ENSG00000186416	NFKB repressing factor	NKRF	3.80394	0.403051	3.92536	0.000686433	Y
ENSG00000170917	nudix hydrolase 6	NUDT6	2.09314	0.666024	3.10279	0.00505066	Y											ENSG00000101447	family with sequence similarity 83 member D	FAM83D	4.68264	0.483586	3.92218	0.00069185	Y
ENSG00000255423	endogenous Bornavirus like nucleoprotein 2	EBLN2	2.87353	0.378075	3.10139	0.00506737	Y											ENSG00000171960	peptidylprolyl isomerase H	PPIH	5.31523	0.408047	3.9208	0.000694201	Y
ENSG00000253719	ataxin 7 like 3B	ATXN7L3B	6.19045	0.195308	3.1013	0.00506849	Y											ENSG00000078124	alkaline ceramidase 3	ACER3	4.24733	0.346592	3.91704	0.000700686	Y
ENSG00000149679	Cdk5 and Abl enzyme substrate 2	CABLES2	2.56833	0.554423	3.0953	0.00514079	Y											ENSG00000167470	midnolin	MIDN	8.39162	0.230396	3.91647	0.000701658	Y
ENSG00000012660	ELOVL fatty acid elongase 5	ELOVL5	6.13774	0.177354	3.08893	0.00521871	Y											ENSG00000140988	ribosomal protein S2	RPS2	7.50946	0.210446	3.91003	0.000712903	Y
ENSG00000132424	PNN interacting serine and arginine rich protein	PNISR	8.44114	0.231551	3.08201	0.00530467	Y											ENSG00000124562	small nuclear ribonucleoprotein polypeptide C	SNRPC	6.96597	0.214404	3.90637	0.000719381	Y
ENSG00000263883	eukaryotic translation elongation factor 1 delta pseudogene 7	EEF1DP7	2.10235	0.656242	3.07573	0.00538382	Y											ENSG00000214706	interferon related developmental regulator 2	IFRD2	5.35941	0.253082	3.90218	0.000726856	Y
ENSG00000187678	sprouty RTK signaling antagonist 4	SPRY4	3.63241	0.488195	3.07551	0.0053866	Y											ENSG00000156990	RNA pseudouridine synthase D3	RPUSD3	5.4461	0.261157	3.89709	0.000736041	Y
ENSG00000279744	NA	NA	-1.04379	1.79238	3.07265	0.00542306	Y											ENSG00000130717	uridine-cytidine kinase 1	UCK1	4.6088	0.363286	3.89215	0.000745079	Y
ENSG00000137804	nucleolar and spindle associated protein 1	NUSAP1	2.99692	0.453146	3.06937	0.00546508	Y											ENSG00000178035	inosine monophosphate dehydrogenase 2	IMPDH2	7.37382	0.364938	3.88599	0.000756482	Y
ENSG00000132967	high mobility group box 1 pseudogene 5	HMGB1P5	1.22611	0.826982	3.06908	0.00546888	Y											ENSG00000102309	peptidylprolyl cis/trans isomerase, NIMA-interacting 4	PIN4	5.82995	0.40526	3.88558	0.000757247	Y
ENSG00000072135	protein tyrosine phosphatase non-receptor type 18	PTPN18	4.90432	0.296273	3.06732	0.00549163	Y											ENSG00000008988	ribosomal protein S20	RPS20	8.80284	0.25139	3.88084	0.000766157	Y
ENSG00000186566	G-patch domain containing 8	GPATCH8	6.75572	0.270498	3.05999	0.00558721	Y											ENSG00000128805	Rho GTPase activating protein 22	ARHGAP22	5.50204	0.507564	3.87449	0.00077824	Y
ENSG00000278259	myosin XIX	MYO19	4.80792	0.222963	3.05451	0.0056598	Y											ENSG00000117676	ribosomal protein S6 kinase A1	RPS6KA1	0.757647	0.877188	3.87298	0.00078115	Y
ENSG00000277246	NA	NA	1.28098	0.78028	3.04929	0.00572973	Y											ENSG00000109103	unc-119 lipid binding chaperone	UNC119	4.56493	0.293426	3.87218	0.000782688	Y
ENSG00000128694	O-sialoglycoprotein endopeptidase like 1	OSGEPL1	2.81896	0.403834	3.04815	0.00574503	Y											ENSG00000125266	ephrin B2	EFNB2	5.4476	0.338009	3.87115	0.000784693	Y
ENSG00000196504	pre-mRNA processing factor 40 homolog A	PRPF40A	8.29649	0.202225	3.04726	0.00575711	Y											ENSG00000159055	MIS18 kinetochore protein A	MIS18A	4.81615	0.491044	3.8678	0.000791185	Y
ENSG00000213904	LIPE antisense RNA 1	LIPE-AS1	1.33268	0.897365	3.04343	0.00580916	Y											ENSG00000111247	RAD51 associated protein 1	RAD51AP1	4.59161	0.519353	3.8663	0.000794128	Y
ENSG00000137818	ribosomal protein lateral stalk subunit P1	RPLP1	11.2782	0.137677	3.042	0.00582883	Y											ENSG00000103248	methenyltetrahydrofolate synthetase domain containing	MTHFSD	3.01452	0.413946	3.86611	0.000794497	Y
ENSG00000105298	cactin, spliceosome C complex subunit	CACTIN	4.06508	0.366803	3.03898	0.00587028	Y											ENSG00000152133	G-patch domain containing 11	GPATCH11	5.12054	0.297628	3.86422	0.000798214	Y
ENSG00000280388	NA	NA	1.11243	0.756938	3.03628	0.00590771	Y											ENSG00000175970	unc-119 lipid binding chaperone B	UNC119B	4.39419	0.433054	3.86254	0.000801516	Y
ENSG00000139496	nucleoporin 58	NUP58	5.10737	0.212743	3.03072	0.00598532	Y											ENSG00000123473	STIL centriolar assembly protein	STIL	4.60257	0.512572	3.86103	0.000804514	Y
ENSG00000102103	polyglutamine binding protein 1	PQBP1	5.2132	0.244226	3.0304	0.0059898	Y											ENSG00000125901	mitochondrial ribosomal protein S26	MRPS26	5.27401	0.308063	3.86	0.000806557	Y
																		ENSG00000067445	trophinin	TRO	5.22452	0.466284	3.85893	0.00080869	Y
																		ENSG00000117543	diphthamide biosynthesis 5	DPH5	5.61363	0.284389	3.8527	0.000821197	Y
																		ENSG00000102384	centromere protein I	CENPI	4.03855	0.545902	3.84889	0.000828945	Y
																		ENSG00000116670	mitotic arrest deficient 2 like 2	MAD2L2	5.62825	0.445457	3.84695	0.00083292	Y
																		ENSG00000166780	bMERB domain containing 1	BMERB1	5.71518	0.289195	3.8454	0.000836102	Y
																		ENSG00000151131	NOP protein chaperone 1	NOPCHAP1	4.82765	0.403402	3.83836	0.000850741	Y
																		ENSG00000064195	distal-less homeobox 3	DLX3	5.35679	0.680505	3.83301	0.00086201	Y
																		ENSG00000134291	transmembrane protein 106C	TMEM106C	4.97086	0.33415	3.82899	0.000870605	Y
																		ENSG00000213390	Rho GTPase activating protein 19	ARHGAP19	3.12747	0.494702	3.82803	0.000872651	Y
																		ENSG00000139726	density regulated re-initiation and release factor	DENR	6.77186	0.240272	3.82627	0.000876453	Y
																		ENSG00000154832	CXXC finger protein 1	CXXC1	5.94689	0.256568	3.82598	0.000877071	Y
																		ENSG00000170471	Ral GTPase activating protein non-catalytic subunit beta	RALGAPB	5.21007	0.228933	3.81385	0.000903655	Y
																		ENSG00000168411	ring finger and WD repeat domain 3	RFWD3	6.13074	0.485444	3.81235	0.000907015	Y
																		ENSG00000148308	general transcription factor IIIC subunit 5	GTF3C5	5.33112	0.356368	3.80694	0.000919178	Y
																		ENSG00000175110	mitochondrial ribosomal protein S22	MRPS22	5.11827	0.303128	3.80536	0.000922754	Y
																		ENSG00000100304	tubulin tyrosine ligase like 12	TTLL12	4.86425	0.403884	3.80217	0.000930031	Y
																		ENSG00000108582	carboxypeptidase D	CPD	5.75429	0.27122	3.80149	0.000931573	Y
																		ENSG00000134815	DExH-box helicase 34	DHX34	3.27782	0.443067	3.80087	0.000932989	Y
																		ENSG00000111737	RAB35, member RAS oncogene family	RAB35	5.40416	0.281518	3.80044	0.000933989	Y
																		ENSG00000270605	NA	NA	0.594316	0.998282	3.79732	0.000941189	Y
																		ENSG00000148943	lin-7 homolog C, crumbs cell polarity complex component	LIN7C	4.82694	0.328663	3.79621	0.000943748	Y
																		ENSG00000143353	lysophospholipase like 1	LYPLAL1	3.58157	0.4402	3.79528	0.000945926	Y
																		ENSG00000100296	THO complex subunit 5	THOC5	5.21306	0.233601	3.78867	0.000961432	Y
																		ENSG00000261716	H2B clustered histone 20, pseudogene	H2BC20P	1.92376	0.713178	3.78831	0.000962272	Y
																		ENSG00000008056	synapsin I	SYN1	0.87375	0.964323	3.78564	0.000968615	Y
																		ENSG00000171497	peptidylprolyl isomerase D	PPID	6.0539	0.283265	3.77637	0.000990963	Y
																		ENSG00000136982	DNA replication and sister chromatid cohesion 1	DSCC1	3.61356	0.530362	3.77232	0.00100087	Y
																		ENSG00000132475	H3.3 histone B	H3-3B	8.87607	0.342446	3.76754	0.00101269	Y
																		ENSG00000141642	elaC ribonuclease Z 1	ELAC1	2.4736	0.514153	3.76507	0.00101887	Y
																		ENSG00000263874	long intergenic non-protein coding RNA 672	LINC00672	2.07561	0.635387	3.75617	0.0010414	Y
																		ENSG00000112715	vascular endothelial growth factor A	VEGFA	5.68938	0.327322	3.75584	0.00104223	Y
																		ENSG00000110274	centrosomal protein 164	CEP164	5.46917	0.285172	3.7551	0.00104414	Y
																		ENSG00000129244	ATPase Na+/K+ transporting subunit beta 2	ATP1B2	-0.998943	2.2692	3.75465	0.0010453	Y
																		ENSG00000082516	gem nuclear organelle associated protein 5	GEMIN5	4.76124	0.313434	3.75329	0.00104879	Y
																		ENSG00000164332	ubiquitin like domain containing CTD phosphatase 1	UBLCP1	5.58705	0.309187	3.75311	0.00104924	Y
																		ENSG00000100445	short chain dehydrogenase/reductase family 39U member 1	SDR39U1	5.47447	0.264852	3.7508	0.00105523	Y
																		ENSG00000178950	cyclin G associated kinase	GAK	6.05266	0.215035	3.74879	0.00106046	Y
																		ENSG00000163257	DDB1 and CUL4 associated factor 16	DCAF16	5.034	0.276083	3.7475	0.00106381	Y
																		ENSG00000054356	protein tyrosine phosphatase receptor type N	PTPRN	2.10904	0.929601	3.74507	0.00107018	Y
																		ENSG00000100036	solute carrier family 35 member E4	SLC35E4	3.64586	0.532372	3.74466	0.00107126	Y
																		ENSG00000133393	centrosomal protein 20	CEP20	5.46724	0.31217	3.74346	0.00107441	Y
																		ENSG00000103005	U6 snRNA biogenesis phosphodiesterase 1	USB1	5.97043	0.271596	3.74327	0.00107491	Y
																		ENSG00000183020	adaptor related protein complex 2 subunit alpha 2	AP2A2	5.45669	0.224477	3.74041	0.00108249	Y
																		ENSG00000114346	epithelial cell transforming 2	ECT2	5.2181	0.27898	3.73887	0.00108659	Y
																		ENSG00000064102	integrator complex subunit 13	INTS13	5.37392	0.257196	3.73009	0.00111027	Y
																		ENSG00000115825	protein kinase D3	PRKD3	5.14302	0.311175	3.72909	0.00111299	Y
																		ENSG00000103051	component of oligomeric golgi complex 4	COG4	4.79833	0.239361	3.72055	0.00113659	Y
																		ENSG00000245888	NSMCE1 divergent transcript	NSMCE1-DT	-0.426347	1.41981	3.71582	0.00114983	Y
																		ENSG00000175792	RuvB like AAA ATPase 1	RUVBL1	6.07359	0.276723	3.71417	0.00115451	Y
																		ENSG00000119326	catenin alpha like 1	CTNNAL1	5.83627	0.369987	3.70901	0.00116922	Y
																		ENSG00000139438	family with sequence similarity 222 member A	FAM222A	2.57322	0.63308	3.70891	0.00116951	Y
																		ENSG00000149346	SLX4 interacting protein	SLX4IP	3.34798	0.45932	3.70725	0.00117428	Y
																		ENSG00000128564	VGF nerve growth factor inducible	VGF	-0.459979	1.30437	3.70702	0.00117493	Y
																		ENSG00000075131	TIMELESS interacting protein	TIPIN	3.51573	0.433909	3.70625	0.00117716	Y
																		ENSG00000186185	kinesin family member 18B	KIF18B	4.00707	0.575044	3.70421	0.00118305	Y
																		ENSG00000050426	LETM1 domain containing 1	LETMD1	3.92775	0.374971	3.6948	0.00121067	Y
																		ENSG00000241058	NOP2/Sun RNA methyltransferase 6	NSUN6	3.34526	0.456891	3.69347	0.00121463	Y
																		ENSG00000184162	nuclear receptor 2C2 associated protein	NR2C2AP	3.42843	0.481041	3.69117	0.0012215	Y
																		ENSG00000108826	mitochondrial ribosomal protein L27	MRPL27	6.19567	0.287785	3.68942	0.00122675	Y
																		ENSG00000181773	G protein-coupled receptor 3	GPR3	0.80629	0.946426	3.68439	0.00124196	Y
																		ENSG00000148303	ribosomal protein L7a	RPL7A	9.08009	0.169243	3.68121	0.00125166	Y
																		ENSG00000124226	ring finger protein 114	RNF114	5.22006	0.283911	3.67957	0.00125672	Y
																		ENSG00000171914	talin 2	TLN2	7.10227	0.397615	3.6762	0.00126711	Y
																		ENSG00000165632	TATA-box binding protein associated factor 3	TAF3	6.02441	0.295828	3.67331	0.00127612	Y
																		ENSG00000196419	X-ray repair cross complementing 6	XRCC6	6.77933	0.199435	3.67186	0.00128067	Y
																		ENSG00000169258	G protein regulated inducer of neurite outgrowth 1	GPRIN1	2.63647	0.675059	3.66938	0.00128847	Y
																		ENSG00000100802	chromosome 14 open reading frame 93	C14orf93	2.37188	0.541164	3.66457	0.00130372	Y
																		ENSG00000247134	uncharacterized LOC105379362	LOC105379362	2.95294	0.575396	3.66168	0.00131298	Y
																		ENSG00000146731	chaperonin containing TCP1 subunit 6A	CCT6A	8.38325	0.169553	3.65678	0.00132884	Y
																		ENSG00000185651	ubiquitin conjugating enzyme E2 L3	UBE2L3	6.88656	0.260741	3.65433	0.00133682	Y
																		ENSG00000164306	primase and DNA directed polymerase	PRIMPOL	3.03931	0.489071	3.65099	0.00134778	Y
																		ENSG00000114503	nuclear cap binding protein subunit 2	NCBP2	6.84409	0.205965	3.64779	0.0013584	Y
																		ENSG00000124608	alanyl-tRNA synthetase 2, mitochondrial	AARS2	3.68085	0.504183	3.64723	0.00136026	Y
																		ENSG00000197472	zinc finger protein 695	ZNF695	1.08848	0.924922	3.64367	0.00137216	Y
																		ENSG00000151640	dihydropyrimidinase like 4	DPYSL4	4.076	0.540483	3.64034	0.00138337	Y
																		ENSG00000213005	pituitary tumor-transforming 3, pseudogene	PTTG3P	2.69999	0.7209	3.63795	0.00139146	Y
																		ENSG00000008838	mediator complex subunit 24	MED24	8.07103	0.275619	3.63709	0.0013944	Y
																		ENSG00000130766	sestrin 2	SESN2	5.49141	0.362286	3.63216	0.00141133	Y
																		ENSG00000114999	tubulin tyrosine ligase	TTL	7.07525	0.278345	3.63215	0.00141135	Y
																		ENSG00000169609	chromosome 15 open reading frame 40	C15orf40	4.18551	0.304373	3.63057	0.00141682	Y
																		ENSG00000138095	leucine rich pentatricopeptide repeat containing	LRPPRC	6.35005	0.222164	3.62596	0.00143289	Y
																		ENSG00000107789	multiple inositol-polyphosphate phosphatase 1	MINPP1	4.68491	0.320238	3.61807	0.00146079	Y
																		ENSG00000165490	DNA damage induced apoptosis suppressor	DDIAS	2.65111	0.601684	3.61186	0.00148312	Y
																		ENSG00000107890	ankyrin repeat domain containing 26	ANKRD26	6.12257	0.243729	3.60962	0.00149125	Y
																		ENSG00000113657	dihydropyrimidinase like 3	DPYSL3	5.01393	0.390659	3.60856	0.00149512	Y
																		ENSG00000108468	chromobox 1	CBX1	7.33206	0.262334	3.60687	0.0015013	Y
																		ENSG00000162595	DIRAS family GTPase 3	DIRAS3	3.48884	0.772836	3.60632	0.00150331	Y
																		ENSG00000151353	transmembrane protein 18	TMEM18	5.61641	0.293481	3.60594	0.0015047	Y
																		ENSG00000071564	transcription factor 3	TCF3	6.53063	0.292043	3.60579	0.00150527	Y
																		ENSG00000101104	poly(A) binding protein cytoplasmic 1 like	PABPC1L	4.45628	0.310845	3.6012	0.00152223	Y
																		ENSG00000187801	ZFP69 zinc finger protein B	ZFP69B	1.14091	0.935363	3.60063	0.00152434	Y
																		ENSG00000197372	zinc finger protein 675	ZNF675	2.82555	0.445468	3.59243	0.00155516	Y
																		ENSG00000111231	GPN-loop GTPase 3	GPN3	4.07106	0.329953	3.59208	0.0015565	Y
																		ENSG00000124571	exportin 5	XPO5	5.74273	0.235	3.59075	0.00156154	Y
																		ENSG00000000003	tetraspanin 6	TSPAN6	5.30619	0.268682	3.58888	0.00156868	Y
																		ENSG00000143553	SNAP associated protein	SNAPIN	5.80206	0.230288	3.58768	0.0015733	Y
																		ENSG00000166233	ariadne RBR E3 ubiquitin protein ligase 1	ARIH1	6.41719	0.211261	3.58445	0.00158574	Y
																		ENSG00000139350	NEDD1 gamma-tubulin ring complex targeting factor	NEDD1	5.33379	0.38267	3.58186	0.00159578	Y
																		ENSG00000103932	RNA polymerase II associated protein 1	RPAP1	4.98364	0.266559	3.58107	0.00159885	Y
																		ENSG00000116649	spermidine synthase	SRM	7.50839	0.209453	3.58101	0.00159911	Y
																		ENSG00000266173	STE20 related adaptor alpha	STRADA	3.26526	0.409614	3.57784	0.00161153	Y
																		ENSG00000226754	MAGOH divergent transcript	MAGOH-DT	-0.645426	1.55114	3.57508	0.0016224	Y
																		ENSG00000127804	methyltransferase 16, N6-methyladenosine	METTL16	4.85416	0.298663	3.5682	0.00164986	Y
																		ENSG00000138604	glucuronic acid epimerase	GLCE	3.03761	0.549782	3.56495	0.00166297	Y
																		ENSG00000184428	DNA topoisomerase I mitochondrial	TOP1MT	4.66964	0.283659	3.56413	0.0016663	Y
																		ENSG00000149782	phospholipase C beta 3	PLCB3	6.56586	0.309459	3.56249	0.00167297	Y
																		ENSG00000065135	G protein subunit alpha i3	GNAI3	6.93702	0.210665	3.55909	0.00168686	Y
																		ENSG00000196787	H2A clustered histone 11	H2AC11	-0.262647	1.65806	3.55882	0.00168799	Y
																		ENSG00000204209	small integral membrane protein 40	SMIM40	5.23212	0.29802	3.55782	0.00169212	Y
																		ENSG00000141499	WD repeat containing antisense to TP53	WRAP53	2.51457	0.541437	3.55626	0.00169855	Y
																		ENSG00000138286	family with sequence similarity 149 member B1	FAM149B1	4.06232	0.381507	3.55256	0.00171394	Y
																		ENSG00000143493	integrator complex subunit 7	INTS7	3.90487	0.525434	3.55078	0.00172139	Y
																		ENSG00000011304	polypyrimidine tract binding protein 1	PTBP1	7.92364	0.286289	3.54907	0.00172856	Y
																		ENSG00000105053	VRK serine/threonine kinase 3	VRK3	4.87757	0.33153	3.54735	0.00173582	Y
																		ENSG00000232662	lactate dehydrogenase B pseudogene 1	LDHBP1	1.7593	0.689528	3.54715	0.00173666	Y
																		ENSG00000101474	adipocyte plasma membrane associated protein	APMAP	6.94486	0.339446	3.54528	0.00174458	Y
																		ENSG00000144559	TAM41 mitochondrial translocator assembly and maintenance homolog	TAMM41	4.47743	0.4022	3.54296	0.00175447	Y
																		ENSG00000142528	zinc finger protein 473	ZNF473	2.82787	0.563558	3.54095	0.0017631	Y
																		ENSG00000081154	PEST proteolytic signal containing nuclear protein	PCNP	6.04602	0.247729	3.54073	0.00176405	Y
																		ENSG00000109501	wolframin ER transmembrane glycoprotein	WFS1	4.47883	0.309771	3.53574	0.00178557	Y
																		ENSG00000137288	ubiquinol-cytochrome c reductase complex assembly factor 2	UQCC2	6.0889	0.304988	3.53422	0.0017922	Y
																		ENSG00000073111	minichromosome maintenance complex component 2	MCM2	6.43145	0.45878	3.53231	0.00180055	Y
																		ENSG00000119285	HEAT repeat containing 1	HEATR1	5.67897	0.229595	3.52792	0.00181989	Y
																		ENSG00000160055	transmembrane protein 234	TMEM234	2.5269	0.450898	3.52658	0.00182584	Y
																		ENSG00000186577	small integral membrane protein 29	SMIM29	5.20279	0.353141	3.52055	0.00185282	Y
																		ENSG00000074201	chloride nucleotide-sensitive channel 1A	CLNS1A	6.25667	0.220444	3.51682	0.0018697	Y
																		ENSG00000253204	NA	NA	2.58562	0.513128	3.51487	0.0018786	Y
																		ENSG00000181396	2-oxoglutarate and iron dependent oxygenase domain containing 3	OGFOD3	5.64951	0.227601	3.51256	0.00188914	Y
																		ENSG00000111145	ETS transcription factor ELK3	ELK3	6.39373	0.294173	3.51176	0.00189282	Y
																		ENSG00000136943	cathepsin V	CTSV	3.51568	0.487682	3.50573	0.0019208	Y
																		ENSG00000058453	ciliary rootlet coiled-coil, rootletin	CROCC	3.44173	0.475623	3.50265	0.0019352	Y
																		ENSG00000149532	cleavage and polyadenylation specific factor 7	CPSF7	6.04866	0.215213	3.49792	0.00195757	Y
																		ENSG00000145332	kelch like family member 8	KLHL8	5.58452	0.293829	3.49658	0.00196396	Y
																		ENSG00000172296	serine palmitoyltransferase long chain base subunit 3	SPTLC3	4.04101	0.417029	3.49312	0.00198052	Y
																		ENSG00000111726	cytidine monophosphate N-acetylneuraminic acid synthetase	CMAS	5.3437	0.244422	3.4846	0.00202194	Y
																		ENSG00000187446	calcineurin like EF-hand protein 1	CHP1	5.89356	0.198619	3.47678	0.00206067	Y
																		ENSG00000101138	cleavage stimulation factor subunit 1	CSTF1	4.22738	0.283945	3.47265	0.00208139	Y
																		ENSG00000125743	small nuclear ribonucleoprotein D2 polypeptide	SNRPD2	8.12331	0.158672	3.46552	0.00211773	Y
																		ENSG00000230519	high mobility group box 1 pseudogene 49	HMGB1P49	0.982101	0.85576	3.4636	0.00212759	Y
																		ENSG00000042088	tyrosyl-DNA phosphodiesterase 1	TDP1	4.13286	0.377266	3.46326	0.00212933	Y
																		ENSG00000247572	CKMT2 antisense RNA 1	CKMT2-AS1	2.55039	0.474629	3.46308	0.00213029	Y
																		ENSG00000084774	carbamoyl-phosphate synthetase 2, aspartate transcarbamylase, and dihydroorotase	CAD	5.53758	0.299746	3.4615	0.00213848	Y
																		ENSG00000100478	adaptor related protein complex 4 subunit sigma 1	AP4S1	2.96831	0.420845	3.45877	0.00215263	Y
																		ENSG00000132323	ILK associated serine/threonine phosphatase	ILKAP	5.75432	0.300726	3.45785	0.00215744	Y
																		ENSG00000181450	zinc finger protein 678	ZNF678	2.70871	0.43043	3.4572	0.00216085	Y
																		ENSG00000155287	solute carrier family 25 member 28	SLC25A28	4.24265	0.330759	3.45632	0.00216546	Y
																		ENSG00000130560	UBA domain containing 1	UBAC1	5.6167	0.233368	3.45251	0.00218556	Y
																		ENSG00000095321	carnitine O-acetyltransferase	CRAT	4.61993	0.271417	3.45121	0.00219248	Y
																		ENSG00000100372	solute carrier family 25 member 17	SLC25A17	3.82952	0.326716	3.44937	0.00220227	Y
																		ENSG00000155755	transmembrane protein 237	TMEM237	4.66829	0.365362	3.44858	0.00220646	Y
																		ENSG00000187866	PP2A Aalpha (PPP2R1A) and B55A (PPP2R2A) interacting phosphatase regulator 1	PABIR1	3.26758	0.369586	3.44788	0.00221022	Y
																		ENSG00000213694	sphingosine-1-phosphate receptor 3	S1PR3	3.93994	0.689631	3.44562	0.00222236	Y
																		ENSG00000143727	acid phosphatase 1	ACP1	5.9706	0.253168	3.44416	0.00223021	Y
																		ENSG00000106665	CAP-Gly domain containing linker protein 2	CLIP2	4.04794	0.365476	3.44354	0.00223357	Y
																		ENSG00000113569	nucleoporin 155	NUP155	4.31819	0.377287	3.44169	0.00224359	Y
																		ENSG00000163382	NAD(P)HX epimerase	NAXE	5.82569	0.254011	3.43959	0.00225506	Y
																		ENSG00000035499	DEP domain containing 1B	DEPDC1B	3.19737	0.499548	3.43897	0.00225841	Y
																		ENSG00000250312	zinc finger protein 718	ZNF718	1.3507	0.810666	3.43017	0.00230706	Y
																		ENSG00000109572	chloride voltage-gated channel 3	CLCN3	5.5056	0.250546	3.42774	0.00232064	Y
																		ENSG00000277007	NA	NA	1.49926	0.801807	3.42757	0.00232161	Y
																		ENSG00000131165	charged multivesicular body protein 1A	CHMP1A	5.97571	0.298645	3.42549	0.00233332	Y
																		ENSG00000091844	regulator of G protein signaling 17	RGS17	3.03685	0.521125	3.42147	0.00235614	Y
																		ENSG00000055070	SUZ RNA binding domain containing 1	SZRD1	6.92409	0.189511	3.42114	0.00235798	Y
																		ENSG00000173894	chromobox 2	CBX2	3.7935	0.615202	3.42103	0.00235862	Y
																		ENSG00000163960	UBX domain protein 7	UBXN7	6.56434	0.176419	3.41744	0.0023792	Y
																		ENSG00000253250	chromosome 8 open reading frame 88	C8orf88	2.755	0.57756	3.4147	0.00239501	Y
																		ENSG00000143621	interleukin enhancer binding factor 2	ILF2	7.11174	0.256173	3.4114	0.00241418	Y
																		ENSG00000213672	NCK interacting protein with SH3 domain	NCKIPSD	3.49533	0.482277	3.40957	0.00242488	Y
																		ENSG00000170144	heterogeneous nuclear ribonucleoprotein A3	HNRNPA3	6.84772	0.194455	3.40646	0.00244321	Y
																		ENSG00000006625	gamma-glutamylcyclotransferase	GGCT	5.9507	0.282019	3.40496	0.00245209	Y
																		ENSG00000053372	MRT4 homolog, ribosome maturation factor	MRTO4	6.50584	0.213324	3.40449	0.00245485	Y
																		ENSG00000197912	uncharacterized LOC101930112	LOC101930112	7.03468	0.254433	3.40236	0.00246753	Y
																		ENSG00000058600	RNA polymerase III subunit E	POLR3E	4.32368	0.37581	3.39889	0.00248831	Y
																		ENSG00000196663	tectonin beta-propeller repeat containing 2	TECPR2	4.72633	0.260588	3.39841	0.00249114	Y
																		ENSG00000136444	radical S-adenosyl methionine domain containing 1	RSAD1	4.1097	0.375622	3.39763	0.00249586	Y
																		ENSG00000138231	debranching RNA lariats 1	DBR1	3.72434	0.35887	3.39763	0.0024959	Y
																		ENSG00000198028	zinc finger protein 560	ZNF560	-0.786809	1.58183	3.39593	0.00250613	Y
																		ENSG00000276045	ORAI calcium release-activated calcium modulator 1	ORAI1	4.07487	0.276648	3.39417	0.00251682	Y
																		ENSG00000134072	calcium/calmodulin dependent protein kinase I	CAMK1	4.72488	0.502882	3.38885	0.00254936	Y
																		ENSG00000204410	mutS homolog 5	MSH5	-0.725399	2.19698	3.38069	0.00260002	Y
																		ENSG00000187713	transmembrane protein 203	TMEM203	4.3236	0.329623	3.37986	0.00260524	Y
																		ENSG00000187514	prothymosin alpha	PTMA	8.95508	0.413994	3.37918	0.00260951	Y
																		ENSG00000170264	FAM161 centrosomal protein A	FAM161A	3.73195	0.391215	3.37852	0.00261371	Y
																		ENSG00000146729	nipsnap homolog 2	NIPSNAP2	5.52124	0.234622	3.37761	0.00261942	Y
																		ENSG00000100417	phosphomannomutase 1	PMM1	5.4923	0.255104	3.37516	0.00263494	Y
																		ENSG00000141480	arrestin beta 2	ARRB2	5.37135	0.408866	3.37482	0.00263713	Y
																		ENSG00000102409	brain expressed X-linked 4	BEX4	4.48429	0.312991	3.36876	0.00267594	Y
																		ENSG00000242951	NA	NA	0.41385	1.14216	3.36661	0.00268983	Y
																		ENSG00000185252	zinc finger protein 74	ZNF74	2.7056	0.435136	3.36648	0.00269071	Y
																		ENSG00000025772	translocase of outer mitochondrial membrane 34	TOMM34	5.59246	0.303128	3.3656	0.00269642	Y
																		ENSG00000126456	interferon regulatory factor 3	IRF3	5.16932	0.276476	3.36366	0.00270906	Y
																		ENSG00000196456	zinc finger protein 775	ZNF775	3.22454	0.54581	3.36236	0.00271753	Y
																		ENSG00000165684	small nuclear RNA activating complex polypeptide 4	SNAPC4	3.91885	0.313302	3.35968	0.00273517	Y
																		ENSG00000122515	zinc finger MIZ-type containing 2	ZMIZ2	5.2395	0.302816	3.35947	0.00273652	Y
																		ENSG00000156873	phosphorylase kinase catalytic subunit gamma 2	PHKG2	4.55278	0.32761	3.35844	0.00274334	Y
																		ENSG00000162775	RNA binding motif protein 15	RBM15	5.01292	0.273119	3.35398	0.00277296	Y
																		ENSG00000259768	ZFHX3 antisense RNA 1	ZFHX3-AS1	2.00044	0.5931	3.35288	0.0027803	Y
																		ENSG00000113391	family with sequence similarity 172 member A	FAM172A	5.98864	0.245731	3.3513	0.00279091	Y
																		ENSG00000196670	ZFP62 zinc finger protein	ZFP62	3.92848	0.319755	3.35019	0.00279837	Y
																		ENSG00000146409	solute carrier family 18 member B1	SLC18B1	1.13917	0.787944	3.34871	0.00280837	Y
																		ENSG00000271334	long intergenic non-protein coding RNA 2104	LINC02104	2.15202	0.762065	3.34542	0.00283071	Y
																		ENSG00000152804	hematopoietically expressed homeobox	HHEX	-1.13752	1.52398	3.34509	0.00283299	Y
																		ENSG00000171723	gephyrin	GPHN	2.86642	0.372726	3.33734	0.00288633	Y
																		ENSG00000157212	PAX interacting protein 1	PAXIP1	4.38768	0.338716	3.33714	0.00288769	Y
																		ENSG00000170540	ADP ribosylation factor like GTPase 6 interacting protein 1	ARL6IP1	6.18351	0.311476	3.33612	0.00289475	Y
																		ENSG00000133114	GPALPP motifs containing 1	GPALPP1	5.20772	0.290876	3.33503	0.00290235	Y
																		ENSG00000189241	TSPY like 1	TSPYL1	5.85067	0.231267	3.33352	0.00291295	Y
																		ENSG00000127837	angio associated migratory cell protein	AAMP	7.57302	0.182076	3.33326	0.00291475	Y
																		ENSG00000134461	ankyrin repeat domain 16	ANKRD16	2.24369	0.517827	3.33032	0.00293548	Y
																		ENSG00000164576	SAP30 like	SAP30L	5.39553	0.238158	3.32833	0.00294951	Y
																		ENSG00000141560	fructosamine 3 kinase related protein	FN3KRP	4.8339	0.298486	3.32469	0.00297546	Y
																		ENSG00000189266	proline rich nuclear receptor coactivator 2	PNRC2	4.53565	0.251751	3.32443	0.00297729	Y
																		ENSG00000125386	family with sequence similarity 193 member A	FAM193A	6.1555	0.222782	3.32335	0.00298505	Y
																		ENSG00000110400	nectin cell adhesion molecule 1	NECTIN1	3.32505	0.47942	3.31777	0.00302536	Y
																		ENSG00000160679	chromatin target of PRMT1	CHTOP	6.56769	0.197906	3.31652	0.00303449	Y
																		ENSG00000119616	FCF1 rRNA-processing protein	FCF1	6.45731	0.253195	3.31362	0.00305564	Y
																		ENSG00000164663	ubiquitin specific peptidase 49	USP49	3.55392	0.37365	3.30901	0.00308968	Y
																		ENSG00000137409	mitochondrial carrier 1	MTCH1	7.63798	0.203047	3.30815	0.00309605	Y
																		ENSG00000083845	ribosomal protein S5	RPS5	9.57949	0.162277	3.30555	0.00311545	Y
																		ENSG00000075413	microtubule affinity regulating kinase 3	MARK3	6.45133	0.188361	3.30474	0.00312157	Y
																		ENSG00000167601	AXL receptor tyrosine kinase	AXL	7.94021	0.360873	3.30455	0.00312292	Y
																		ENSG00000165501	leucine rich repeat protein 1	LRR1	4.76607	0.360935	3.30414	0.003126	Y
																		ENSG00000174165	zinc finger DHHC-type containing 24	ZDHHC24	4.72624	0.269421	3.29935	0.00316215	Y
																		ENSG00000106477	centrosomal protein 41	CEP41	5.52885	0.313113	3.2992	0.00316335	Y
																		ENSG00000007944	myosin regulatory light chain interacting protein	MYLIP	2.92565	0.477861	3.2952	0.00319383	Y
																		ENSG00000177108	zinc finger DHHC-type palmitoyltransferase 22	ZDHHC22	-0.278498	1.20498	3.29394	0.00320351	Y
																		ENSG00000184515	brain expressed X-linked 5	BEX5	-0.907547	2.25117	3.2939	0.0032038	Y
																		ENSG00000163006	coiled-coil domain containing 138	CCDC138	2.64084	0.481325	3.28831	0.00324702	Y
																		ENSG00000189376	chromosome 8 open reading frame 76	C8orf76	3.80613	0.313908	3.28763	0.00325235	Y
																		ENSG00000124787	ribonuclease P/MRP subunit p40	RPP40	3.87031	0.391266	3.28585	0.00326628	Y
																		ENSG00000105186	ankyrin repeat domain 27	ANKRD27	4.09208	0.348577	3.28176	0.00329846	Y
																		ENSG00000262919	cyclin Q	CCNQ	4.26828	0.225413	3.27689	0.00333715	Y
																		ENSG00000103550	lysine rich nucleolar protein 1	KNOP1	6.53114	0.233901	3.27675	0.00333829	Y
																		ENSG00000187097	ectonucleoside triphosphate diphosphohydrolase 5 (inactive)	ENTPD5	3.79312	0.357177	3.27417	0.00335896	Y
																		ENSG00000122257	RB binding protein 6, ubiquitin ligase	RBBP6	7.76868	0.281206	3.27394	0.00336084	Y
																		ENSG00000287274	NA	NA	-0.765279	1.21364	3.27327	0.00336622	Y
																		ENSG00000138376	BRCA1 associated RING domain 1	BARD1	5.15311	0.333158	3.27263	0.00337141	Y
																		ENSG00000077514	DNA polymerase delta 3, accessory subunit	POLD3	4.59017	0.303602	3.27225	0.00337449	Y
																		ENSG00000110344	ubiquitination factor E4A	UBE4A	5.92005	0.19153	3.27164	0.00337942	Y
																		ENSG00000172500	FGF1 intracellular binding protein	FIBP	7.01304	0.189027	3.27013	0.00339163	Y
																		ENSG00000129071	methyl-CpG binding domain 4, DNA glycosylase	MBD4	6.82656	0.226268	3.26672	0.00341943	Y
																		ENSG00000224411	NA	NA	6.03866	0.371988	3.26551	0.00342935	Y
																		ENSG00000115816	CCAAT enhancer binding protein zeta	CEBPZ	6.71151	0.261777	3.2652	0.0034319	Y
																		ENSG00000105771	SMG9 nonsense mediated mRNA decay factor	SMG9	4.36142	0.317344	3.26515	0.00343234	Y
																		ENSG00000136104	ribonuclease H2 subunit B	RNASEH2B	4.68457	0.305135	3.26509	0.00343283	Y
																		ENSG00000166135	hypoxia inducible factor 1 subunit alpha inhibitor	HIF1AN	6.40293	0.206262	3.26416	0.00344044	Y
																		ENSG00000100216	translocase of outer mitochondrial membrane 22	TOMM22	7.17567	0.167721	3.26403	0.00344155	Y
																		ENSG00000178966	RecQ mediated genome instability 1	RMI1	3.56775	0.410488	3.26247	0.00345443	Y
																		ENSG00000082898	exportin 1	XPO1	6.6616	0.180773	3.26211	0.00345742	Y
																		ENSG00000107020	plasminogen receptor with a C-terminal lysine	PLGRKT	3.18473	0.359476	3.26144	0.0034629	Y
																		ENSG00000169093	acetylserotonin O-methyltransferase like	ASMTL	3.44365	0.480393	3.25827	0.00348928	Y
																		ENSG00000196961	adaptor related protein complex 2 subunit alpha 1	AP2A1	5.41201	0.214796	3.25728	0.00349761	Y
																		ENSG00000158526	TSR2 ribosome maturation factor	TSR2	5.94111	0.219967	3.25587	0.00350943	Y
																		ENSG00000105085	mediator complex subunit 26	MED26	3.65494	0.50899	3.25255	0.00353739	Y
																		ENSG00000181467	RAP2B, member of RAS oncogene family	RAP2B	5.69908	0.267866	3.2494	0.00356414	Y
																		ENSG00000132341	RAN, member RAS oncogene family	RAN	9.48999	0.219942	3.24598	0.00359342	Y
																		ENSG00000173276	zinc finger and BTB domain containing 21	ZBTB21	2.93404	0.423188	3.24543	0.0035981	Y
																		ENSG00000213337	ankyrin repeat domain 39	ANKRD39	3.93302	0.372211	3.24453	0.00360583	Y
																		ENSG00000108406	DEAH-box helicase 40	DHX40	5.55498	0.212004	3.2437	0.00361302	Y
																		ENSG00000280273	NA	NA	0.0342644	1.18404	3.2436	0.0036139	Y
																		ENSG00000168813	zinc finger protein 507	ZNF507	4.34386	0.291	3.24331	0.00361639	Y
																		ENSG00000105287	protein kinase D2	PRKD2	3.28609	0.384553	3.24223	0.00362577	Y
																		ENSG00000197275	RAD54 homolog B	RAD54B	1.40052	0.788207	3.24221	0.00362595	Y
																		ENSG00000205639	major facilitator superfamily domain containing 2B	MFSD2B	0.982358	0.700938	3.24038	0.0036418	Y
																		ENSG00000213024	nucleoporin 62	NUP62	6.27942	0.206773	3.23758	0.00366627	Y
																		ENSG00000144468	rhomboid domain containing 1	RHBDD1	4.36408	0.251297	3.23584	0.00368154	Y
																		ENSG00000136816	torsin family 1 member B	TOR1B	3.542	0.430437	3.23555	0.00368409	Y
																		ENSG00000198546	zinc finger protein 511	ZNF511	5.04035	0.264255	3.23491	0.00368969	Y
																		ENSG00000154518	ATP synthase membrane subunit c locus 3	ATP5MC3	8.98573	0.197087	3.23105	0.00372389	Y
																		ENSG00000101161	pre-mRNA processing factor 6	PRPF6	7.24086	0.168983	3.2271	0.00375919	Y
																		ENSG00000173113	tRNA methyltransferase activator subunit 11-2	TRMT112	8.72323	0.192687	3.22528	0.00377555	Y
																		ENSG00000247077	PGAM family member 5, mitochondrial serine/threonine protein phosphatase	PGAM5	4.64801	0.276422	3.22481	0.00377979	Y
																		ENSG00000259305	ZHX1-C8orf76 readthrough	ZHX1-C8orf76	1.38669	0.564865	3.22426	0.00378473	Y
																		ENSG00000134597	RNA binding motif protein X-linked 2	RBMX2	5.32418	0.210831	3.22272	0.00379867	Y
																		ENSG00000166128	RAB8B, member RAS oncogene family	RAB8B	5.1693	0.250369	3.22148	0.00380997	Y
																		ENSG00000124767	glyoxalase I	GLO1	6.8395	0.211713	3.21954	0.00382765	Y
																		ENSG00000168807	syntrophin beta 2	SNTB2	5.72664	0.244103	3.21854	0.00383676	Y
																		ENSG00000040275	spindle apparatus coiled-coil protein 1	SPDL1	6.28359	0.471169	3.21772	0.00384426	Y
																		ENSG00000067955	core-binding factor subunit beta	CBFB	6.42083	0.238304	3.21717	0.00384936	Y
																		ENSG00000134874	DAZ interacting zinc finger protein 1	DZIP1	5.92746	0.254871	3.21271	0.00389053	Y
																		ENSG00000126883	nucleoporin 214	NUP214	6.01046	0.181796	3.21166	0.00390029	Y
																		ENSG00000182093	guided entry of tail-anchored proteins factor 1	GET1	4.52726	0.235807	3.21142	0.00390244	Y
																		ENSG00000160753	RUN and SH3 domain containing 1	RUSC1	5.00038	0.299325	3.21107	0.00390573	Y
																		ENSG00000138002	intraflagellar transport 172	IFT172	4.13099	0.297641	3.21106	0.00390586	Y
																		ENSG00000165487	mitochondrial calcium uptake 2	MICU2	5.22967	0.267914	3.20929	0.00392234	Y
																		ENSG00000125166	glutamic-oxaloacetic transaminase 2	GOT2	6.08943	0.188063	3.20622	0.00395116	Y
																		ENSG00000268649	NA	NA	-0.367508	1.14931	3.20438	0.00396856	Y
																		ENSG00000176973	family with sequence similarity 89 member B	FAM89B	6.25478	0.243353	3.20067	0.00400376	Y
																		ENSG00000100097	galectin 1	LGALS1	11.0701	0.262377	3.19843	0.00402522	Y
																		ENSG00000196704	archaelysin family metallopeptidase 2	AMZ2	5.26431	0.329151	3.19604	0.00404815	Y
																		ENSG00000132740	immunoglobulin mu DNA binding protein 2	IGHMBP2	3.27297	0.370475	3.19585	0.00405002	Y
																		ENSG00000070950	RAD18 E3 ubiquitin protein ligase	RAD18	3.98267	0.393186	3.19103	0.00409672	Y
																		ENSG00000121897	lipoic acid synthetase	LIAS	3.14917	0.43037	3.18958	0.00411089	Y
																		ENSG00000129219	phospholipase D2	PLD2	2.12199	0.649106	3.18859	0.0041206	Y
																		ENSG00000144451	sperm associated antigen 16	SPAG16	4.76242	0.279033	3.18826	0.00412387	Y
																		ENSG00000144161	zinc finger CCCH-type containing 8	ZC3H8	4.50448	0.299629	3.18606	0.00414548	Y
																		ENSG00000175414	ADP ribosylation factor like GTPase 10	ARL10	5.13541	0.28961	3.18499	0.00415607	Y
																		ENSG00000163291	progestin and adipoQ receptor family member 3	PAQR3	3.08316	0.407232	3.18473	0.00415864	Y
																		ENSG00000130255	ribosomal protein L36	RPL36	9.78024	0.240025	3.18391	0.0041668	Y
																		ENSG00000163923	ribosomal protein L39 like	RPL39L	3.03797	0.520814	3.1837	0.00416884	Y
																		ENSG00000239306	RNA binding motif protein 14	RBM14	4.88612	0.440654	3.18251	0.00418069	Y
																		ENSG00000175352	nuclear receptor interacting protein 3	NRIP3	3.30182	0.41233	3.18096	0.00419607	Y
																		ENSG00000072864	nudE neurodevelopment protein 1	NDE1	4.5667	0.329988	3.18019	0.0042038	Y
																		ENSG00000183011	N-alpha-acetyltransferase 38, NatC auxiliary subunit	NAA38	6.85856	0.212995	3.1727	0.00427934	Y
																		ENSG00000165868	heat shock protein family A (Hsp70) member 12A	HSPA12A	4.49785	0.370486	3.17044	0.00430239	Y
																		ENSG00000287562	NA	NA	3.08624	0.400724	3.16848	0.00432247	Y
																		ENSG00000163214	DExH-box helicase 57	DHX57	4.02359	0.292794	3.16834	0.00432392	Y
																		ENSG00000254598	casein kinase 2 alpha 3	CSNK2A3	1.64612	0.691382	3.16773	0.00433022	Y
																		ENSG00000152380	family with sequence similarity 151 member B	FAM151B	0.604904	0.877829	3.16693	0.00433849	Y
																		ENSG00000182512	glutaredoxin 5	GLRX5	6.75291	0.199309	3.16392	0.0043696	Y
																		ENSG00000186687	LYR motif containing 7	LYRM7	6.48231	0.261565	3.16198	0.00438975	Y
																		ENSG00000171503	electron transfer flavoprotein dehydrogenase	ETFDH	3.34512	0.348889	3.15915	0.00441934	Y
																		ENSG00000129460	neuroguidin	NGDN	6.2087	0.252802	3.15828	0.00442855	Y
																		ENSG00000165434	phosphoglucomutase 2 like 1	PGM2L1	6.96099	0.215203	3.15773	0.00443432	Y
																		ENSG00000138629	ubiquitin like 7	UBL7	4.75969	0.237924	3.15554	0.00445735	Y
																		ENSG00000129749	cholinergic receptor nicotinic alpha 10 subunit	CHRNA10	1.23882	0.863774	3.15501	0.00446296	Y
																		ENSG00000064961	high mobility group 20B	HMG20B	5.72205	0.309999	3.1546	0.00446732	Y
																		ENSG00000172292	ceramide synthase 6	CERS6	6.24428	0.235291	3.15362	0.00447776	Y
																		ENSG00000128915	interactor of little elongation complex ELL subunit 2	ICE2	4.87027	0.266593	3.15359	0.00447805	Y
																		ENSG00000197380	dishevelled binding antagonist of beta catenin 3	DACT3	1.01781	0.889219	3.15175	0.00449763	Y
																		ENSG00000130935	nucleolar protein 11	NOL11	5.91387	0.221047	3.15046	0.00451152	Y
																		ENSG00000161996	WD repeat domain 90	WDR90	4.28156	0.291928	3.14946	0.00452219	Y
																		ENSG00000154124	OTU deubiquitinase with linear linkage specificity	OTULIN	4.39205	0.234713	3.14635	0.00455563	Y
																		ENSG00000176371	zinc finger and SCAN domain containing 2	ZSCAN2	3.49983	0.369549	3.14597	0.00455977	Y
																		ENSG00000131373	2-hydroxyacyl-CoA lyase 1	HACL1	3.44752	0.312263	3.14103	0.00461348	Y
																		ENSG00000186283	torsin family 3 member A	TOR3A	3.86923	0.436525	3.13967	0.00462845	Y
																		ENSG00000229676	zinc finger protein 492	ZNF492	-0.522106	1.2437	3.13684	0.00465954	Y
																		ENSG00000100395	L3MBTL histone methyl-lysine binding protein 2	L3MBTL2	4.60784	0.243334	3.13587	0.00467028	Y
																		ENSG00000212916	microtubule associated protein 10	MAP10	1.46135	0.682169	3.13577	0.00467139	Y
																		ENSG00000205339	importin 7	IPO7	7.63093	0.17425	3.13491	0.0046809	Y
																		ENSG00000279598	NA	NA	0.619442	0.90397	3.13351	0.00469651	Y
																		ENSG00000144730	interleukin 17 receptor D	IL17RD	2.127	0.590992	3.13327	0.00469922	Y
																		ENSG00000167524	ribosomal protein S6 kinase related	RSKR	4.01546	0.302443	3.13286	0.00470376	Y
																		ENSG00000074582	BCS1 homolog, ubiquinol-cytochrome c reductase complex chaperone	BCS1L	3.98609	0.335799	3.13274	0.00470508	Y
																		ENSG00000131381	rabenosyn, RAB effector	RBSN	5.19365	0.234841	3.13235	0.00470938	Y
																		ENSG00000240445	forkhead box O3B	FOXO3B	3.42545	0.431125	3.12887	0.00474843	Y
																		ENSG00000124422	ubiquitin specific peptidase 22	USP22	8.88839	0.167299	3.12726	0.00476658	Y
																		ENSG00000064703	DEAD-box helicase 20	DDX20	4.43095	0.322204	3.12453	0.00479743	Y
																		ENSG00000156469	mitochondrial transcription termination factor 3	MTERF3	2.47385	0.426423	3.12259	0.0048196	Y
																		ENSG00000259429	UBE2Q2 pseudogene 2	UBE2Q2P2	2.36869	0.543201	3.12151	0.00483184	Y
																		ENSG00000088035	ALG6 alpha-1,3-glucosyltransferase	ALG6	2.77129	0.466069	3.11934	0.00485673	Y
																		ENSG00000276900	NA	NA	-0.303428	1.08874	3.11648	0.00488981	Y
																		ENSG00000142546	nitric oxide synthase interacting protein	NOSIP	5.41245	0.235807	3.11613	0.00489384	Y
																		ENSG00000171100	myotubularin 1	MTM1	1.11406	0.815136	3.116	0.0048953	Y
																		ENSG00000068120	Coenzyme A synthase	COASY	5.16392	0.240986	3.11579	0.00489778	Y
																		ENSG00000110107	pre-mRNA processing factor 19	PRPF19	6.29617	0.21592	3.11576	0.0048981	Y
																		ENSG00000103510	lysine acetyltransferase 8	KAT8	3.9274	0.300451	3.11548	0.00490137	Y
																		ENSG00000164934	DDB1 and CUL4 associated factor 13	DCAF13	5.19795	0.177854	3.11394	0.00491926	Y
																		ENSG00000120889	TNF receptor superfamily member 10b	TNFRSF10B	5.94041	0.289687	3.11384	0.00492042	Y
																		ENSG00000102098	Scm polycomb group protein like 2	SCML2	0.00833309	0.994513	3.1129	0.00493139	Y
																		ENSG00000136875	pre-mRNA processing factor 4	PRPF4	5.58075	0.297639	3.11254	0.00493559	Y
																		ENSG00000011523	centrosomal protein 68	CEP68	5.09308	0.324953	3.11092	0.00495452	Y
																		ENSG00000179151	enhancer of mRNA decapping 3	EDC3	3.90236	0.284735	3.10946	0.00497169	Y
																		ENSG00000272142	LYRM4 antisense RNA 1	LYRM4-AS1	1.6852	0.437417	3.10742	0.00499565	Y
																		ENSG00000267787	NA	NA	0.508306	1.15627	3.10566	0.00501656	Y
																		ENSG00000168243	G protein subunit gamma 4	GNG4	1.23278	0.809618	3.10533	0.00502041	Y
																		ENSG00000149557	STT3A antisense RNA 1	STT3A-AS1	3.88439	0.329004	3.10512	0.00502285	Y
																		ENSG00000124356	STAM binding protein	STAMBP	5.57459	0.187006	3.10336	0.00504381	Y
																		ENSG00000142731	polo like kinase 4	PLK4	3.14898	0.529981	3.10334	0.00504404	Y
																		ENSG00000037042	tubulin gamma 2	TUBG2	4.27139	0.319937	3.10256	0.00505345	Y
																		ENSG00000207003	RNA, U6 small nuclear 611, pseudogene	RNU6-611P	2.90317	0.677282	3.09693	0.00512111	Y
																		ENSG00000117528	ATP binding cassette subfamily D member 3	ABCD3	5.19994	0.276657	3.09641	0.00512741	Y
																		ENSG00000187987	zinc finger and SCAN domain containing 23	ZSCAN23	1.09175	1.00581	3.09616	0.00513037	Y
																		ENSG00000163376	kelch repeat and BTB domain containing 8	KBTBD8	0.572537	0.885334	3.09521	0.00514187	Y
																		ENSG00000143384	MCL1 apoptosis regulator, BCL2 family member	MCL1	8.36929	0.193114	3.0945	0.00515049	Y
																		ENSG00000284693	long intergenic non-protein coding RNA 2606	LINC02606	-0.00892136	1.10545	3.09374	0.0051598	Y
																		ENSG00000144567	reticulophagy regulator family member 2	RETREG2	5.92202	0.250596	3.09318	0.00516667	Y
																		ENSG00000114956	deoxyguanosine kinase	DGUOK	6.32094	0.219927	3.0912	0.00519084	Y
																		ENSG00000106351	ArfGAP with FG repeats 2	AGFG2	1.70989	0.645156	3.09063	0.00519786	Y
																		ENSG00000272977	NA	NA	0.798177	0.873476	3.08961	0.00521036	Y
																		ENSG00000163909	hes related family bHLH transcription factor with YRPW motif like	HEYL	8.82524	0.415941	3.08543	0.00526202	Y
																		ENSG00000269893	small nucleolar RNA host gene 8	SNHG8	6.67416	0.355485	3.08468	0.00527131	Y
																		ENSG00000154978	VOPP1 WW domain binding protein	VOPP1	5.6786	0.276112	3.08359	0.00528493	Y
																		ENSG00000115282	tetratricopeptide repeat domain 31	TTC31	3.4646	0.312018	3.08283	0.00529443	Y
																		ENSG00000166181	apoptosis inhibitor 5	API5	5.36805	0.206995	3.0825	0.0052985	Y
																		ENSG00000178028	DNA methyltransferase 1 associated protein 1	DMAP1	4.4422	0.303534	3.08062	0.00532213	Y
																		ENSG00000153208	MER proto-oncogene, tyrosine kinase	MERTK	-0.929423	1.72295	3.07971	0.00533351	Y
																		ENSG00000103168	TATA-box binding protein associated factor, RNA polymerase I subunit C	TAF1C	5.21995	0.246482	3.07869	0.0053463	Y
																		ENSG00000048544	mitochondrial ribosomal protein S10	MRPS10	6.19671	0.227271	3.07782	0.0053574	Y
																		ENSG00000128039	steroid 5 alpha-reductase 3	SRD5A3	4.2137	0.346829	3.076	0.00538044	Y
																		ENSG00000189308	lin-54 DREAM MuvB core complex component	LIN54	3.5274	0.299049	3.07579	0.00538308	Y
																		ENSG00000054148	phosphohistidine phosphatase 1	PHPT1	6.84789	0.276497	3.07484	0.00539515	Y
																		ENSG00000021826	carbamoyl-phosphate synthase 1	CPS1	2.75735	0.614888	3.07445	0.00540011	Y
																		ENSG00000115042	fumarylacetoacetate hydrolase domain containing 2A	FAHD2A	3.39465	0.433019	3.07368	0.00540991	Y
																		ENSG00000095906	NUBP iron-sulfur cluster assembly factor 2, cytosolic	NUBP2	5.28488	0.238944	3.07365	0.00541025	Y
																		ENSG00000116906	glyceronephosphate O-acyltransferase	GNPAT	5.59551	0.211427	3.073	0.00541855	Y
																		ENSG00000142856	integrin subunit beta 3 binding protein	ITGB3BP	4.83629	0.386371	3.07228	0.00542775	Y
																		ENSG00000087365	splicing factor 3b subunit 2	SF3B2	8.06342	0.157374	3.06747	0.00548966	Y
																		ENSG00000126749	EMG1 N1-specific pseudouridine methyltransferase	EMG1	5.8681	0.186719	3.06745	0.00548996	Y
																		ENSG00000153395	lysophosphatidylcholine acyltransferase 1	LPCAT1	2.96259	0.573763	3.0659	0.00551	Y
																		ENSG00000093000	nucleoporin 50	NUP50	4.81561	0.371008	3.06563	0.00551349	Y
																		ENSG00000105700	KxDL motif containing 1	KXD1	6.05677	0.185012	3.06498	0.00552191	Y
																		ENSG00000164151	interactor of little elongation complex ELL subunit 1	ICE1	6.18601	0.225293	3.06121	0.00557117	Y
																		ENSG00000107959	pitrilysin metallopeptidase 1	PITRM1	5.35745	0.258539	3.06053	0.00558016	Y
																		ENSG00000108852	MAGUK p55 scaffold protein 2	MPP2	1.50568	0.686403	3.0596	0.00559234	Y
																		ENSG00000204681	gamma-aminobutyric acid type B receptor subunit 1	GABBR1	4.55543	0.320415	3.05912	0.0055987	Y
																		ENSG00000011332	double PHD fingers 1	DPF1	4.01012	0.401346	3.05867	0.0056046	Y
																		ENSG00000151665	phosphatidylinositol glycan anchor biosynthesis class F	PIGF	4.09185	0.365016	3.05826	0.00561004	Y
																		ENSG00000177613	cleavage stimulation factor subunit 2 tau variant	CSTF2T	4.41339	0.251557	3.05788	0.00561502	Y
																		ENSG00000142046	transmembrane protein 91	TMEM91	2.24023	0.563544	3.05775	0.00561677	Y
																		ENSG00000161016	ribosomal protein L8	RPL8	9.685	0.145692	3.0566	0.00563203	Y
																		ENSG00000111885	mannosidase alpha class 1A member 1	MAN1A1	3.36684	0.803617	3.05611	0.00563851	Y
																		ENSG00000100335	mitochondrial elongation factor 1	MIEF1	5.9571	0.178565	3.05563	0.00564489	Y
																		ENSG00000070501	DNA polymerase beta	POLB	4.51085	0.322184	3.05352	0.0056729	Y
																		ENSG00000163468	chaperonin containing TCP1 subunit 3	CCT3	8.11769	0.137948	3.05215	0.00569128	Y
																		ENSG00000235859	NA	NA	2.06991	0.48062	3.05151	0.00569986	Y
																		ENSG00000084072	peptidylprolyl isomerase E	PPIE	5.12909	0.198398	3.04959	0.00572564	Y
																		ENSG00000100505	tripartite motif containing 9	TRIM9	2.44616	0.687955	3.04918	0.00573117	Y
																		ENSG00000197951	zinc finger protein 71	ZNF71	3.41445	0.332383	3.04856	0.00573948	Y
																		ENSG00000119927	glycerol-3-phosphate acyltransferase, mitochondrial	GPAM	4.37914	0.300847	3.04832	0.00574278	Y
																		ENSG00000130349	mitochondrial transcription rescue factor 1	MTRES1	5.25048	0.274742	3.04738	0.00575549	Y
																		ENSG00000103723	adaptor related protein complex 3 subunit beta 2	AP3B2	0.335309	1.25615	3.04717	0.00575836	Y
																		ENSG00000084207	glutathione S-transferase pi 1	GSTP1	9.01057	0.20976	3.04415	0.00579939	Y
																		ENSG00000145214	diacylglycerol kinase theta	DGKQ	3.981	0.367451	3.04311	0.00581351	Y
																		ENSG00000185722	ankyrin repeat and FYVE domain containing 1	ANKFY1	6.15162	0.216205	3.03865	0.00587483	Y
																		ENSG00000139644	transmembrane BAX inhibitor motif containing 6	TMBIM6	9.04622	0.143374	3.03834	0.00587911	Y
																		ENSG00000104290	frizzled class receptor 3	FZD3	3.73669	0.407969	3.03753	0.00589035	Y
																		ENSG00000091640	sperm associated antigen 7	SPAG7	8.17872	0.210141	3.03725	0.00589422	Y
																		ENSG00000141101	NIN1 (RPN12) binding protein 1 homolog	NOB1	5.87548	0.216736	3.03611	0.00591001	Y
																		ENSG00000168028	ribosomal protein SA	RPSA	6.17786	0.351055	3.03229	0.00596327	Y
																		ENSG00000126822	pleckstrin homology and RhoGEF domain containing G3	PLEKHG3	3.0711	0.360856	3.03204	0.00596683	Y
																		ENSG00000136631	vacuolar protein sorting 45 homolog	VPS45	4.97196	0.221195	3.03109	0.00598006	Y
																		ENSG00000137210	transmembrane protein 14B	TMEM14B	5.77666	0.254137	3.02887	0.00601141	Y
[truncated: 30 more columns]

## Sheet: Fig1. J
Veh.		PN								NAM									NAM/PN
0		-2.95429	-3.4318	-3.91009	-4.3851	-4.86328	-5.34008	-5.81816		-2.47716	-2.95429	-3.4318	-3.91009	-4.3851	-4.86328	-5.34008	-5.81816		-2.47716	-2.95429	-3.4318	-3.91009	-4.3851	-4.86328	-5.34008	-5.81816		Log(concentration)
630		548	468	400	412	384	473	343		428	495	398	511	340	390	367	431		453	642	511	448	527	443	453	430
		475	373	424	367	411	431	429		413	475	344	436	343	435	276	326		632	626	677	531	489	497	499	487
		626	541	408	475	463	389	456		464	570	409	428	282	422	395	418		460	640	539	584	545	484	421	486
		431	426	396	410	440	415	404		509	526	475	368	523	477	430	378		670	634	612	565	552	330	407	355
		433	593	516	466	429	380	441		438	701	406	459	492	400	366	408		483	498	589	429	490	447	486	407
		520	470	450	473	441	369	396		474	610	460	502	362	480	369	499		620	509	427	425	437	475	349	483
		434	503	398	429	476	493	376		527	571	496	469	475	386	529	435		607	528	444	498	369	493		405
		471	497	414	427	404	513	484		620	554	496	496	427	457	329	425		507		542	550	411			343
		343	327	398	373	488	445	345		278	412	441	253	279	333	330	457
		454	429	377	406	475	404	391		385	391	278	353	263	350	211	398
		453	503	375	436	445	424	490		510	570	448	499	427	420	446	385
		557	438	414	437	414	417	347		516	509	401	379	388	357	336	395
		467	307	422	363	374	352	323		602	638	513	373	397	362	488	373
		479	434	335	368	288	350	373		629	432	383	330	534	350	338	379
		475	450	428	370		341	420		592	603	538	451	462	390	307	296
		504	437	472	402		381	407		503	465	442	459	338	360	349

## Sheet: Fig1. K
Veh.	NAM/PN
1.5685	1.501
1.04138	1.50422
0.980313	1.35958
1.09602	1.24387
1.12174	1.13459
0.99317	1.0446
0.93853	1.61993
1.20209	1.3178
1.01888	1.41422
0.922459	1.34351
0.800321	0.93853
0.893532	1.39172
0.880675	1.51386
1.35315	1.2278
0.967457	1.44315
0.909602	1.17959
0.964243	1.30173
0.851748	1.31137
1.12174	1.37887
0.980313	1.10245
0.80675	1.48172
0.906388	1.55564
1.05103	1.35315
0.999598	1.22137
1.0446	1.64243
1.27601	1.38851
0.793893	1.2728
1.2053	1.15388
0.626758	1.13459
0.961029	1.3403
0.851748	1.24387
0.871033	1.21173

[truncated: 110 more sheets: Fig1. M, Fig1. N, Fig1. O, Fig1. P, Fig2. B, Fig2. C, Fig2. D, Fig2. F, Fig2. G, Fig2. I, Fig2. J, Fig2. K, Fig2. L, Fig2. N, Fig2. O, Fig2. P, Fig2. S, Fig2. T, Fig2. U, Fig2. V …]
